# Supplementary material for: Metabolomic biomarkers in autism: identification of complex dysregulations of cellular bioenergetics
Source: Front Psychiatry. 2023 Oct 2;14:1249578. doi: 10.3389/fpsyt.2023.1249578 (PMC10622772; doi:10.3389/fpsyt.2023.1249578)
Supplement: Supplementary file 6 [file Table_6.xlsx]

## Sheet: S.Table6
Supplementary Table 6. Pairwise Biomarker Cluster Probabilities of Co-occurrence.
