# Supplementary material for: Metabolomic biomarkers in autism: identification of complex dysregulations of cellular bioenergetics
Source: Front Psychiatry. 2023 Oct 2;14:1249578. doi: 10.3389/fpsyt.2023.1249578 (PMC10622772; doi:10.3389/fpsyt.2023.1249578)
Supplement: Supplementary file 7 [file Table_7.xlsx]

## Sheet: S.Table7
Supplementary Table 7. Change in Metabolite Values Between Biomarker Cluster Positive and Cluster Negative Populations.
Metabolite	Biomarker Cluster	Cluster Constituent	Fold(Pos/Neg)	Effect Size	p	p.adj	Pattern Group
4-hydroxyproline	↑Alanine	No	1.24	0.209816	3.18e-08	2.19369e-07	7
a-Ketoglutarate	↑Alanine	No	1.00605	0.0167842	0.656	0.723282	7
Alanine	↑Alanine	Numerator	1.67085	0.461637	3.63e-34	4.6827e-32	7
Arginine	↑Alanine	No	1.1224	0.155846	3.99e-05	0.000147905	7
Asparagine	↑Alanine	No	1.11677	0.175622	3.55e-06	1.65924e-05	7
Aspartic Acid	↑Alanine	No	1.12818	0.065563	0.0835	0.130091	7
Carnitine	↑Alanine	No	1.03411	0.0139183	0.712	0.771832	7
Citrate	↑Alanine	No	0.898227	0.143776	0.000136	0.000456875	7
Citrulline	↑Alanine	No	0.95693	0.0518444	0.171	0.240294	7
Decanoylcarnitine	↑Alanine	No	0.614498	0.265746	2.74e-12	3.43165e-11	7
Ethanolamine	↑Alanine	No	1.03887	0.0618888	0.102	0.155165	7
gamma-Aminobutyric Acid	↑Alanine	No	1.07334	0.104476	0.00582	0.0127467	7
Glutamic Acid	↑Alanine	No	1.26597	0.137234	0.000291	0.000917824	7
Glutamine	↑Alanine	No	1.12184	0.205254	6.01e-08	3.95556e-07	7
Glutarylcarnitine	↑Alanine	No	0.818933	0.193365	3.65e-07	2.04717e-06	7
Glycine	↑Alanine	No	1.35264	0.322447	1.7e-17	4.386e-16	7
Hexanoylcarnitine	↑Alanine	No	0.550528	0.326522	8.76e-18	2.3062e-16	7
Histidine	↑Alanine	No	1.02187	0.0565833	0.136	0.19779	7
Homocitrulline	↑Alanine	No	0.931284	0.0653483	0.0845	0.13149	7
Homoserine	↑Alanine	No	1.1448	0.225792	2.51e-09	1.9987e-08	7
Hypoxanthine	↑Alanine	No	1.07818	0.0402683	0.298	0.380991	7
Isoleucine	↑Alanine	No	0.855811	0.209334	3.27e-08	2.23873e-07	7
Kynurenine	↑Alanine	Denominator	0.932943	0.0689509	0.0688	0.111358	7
Lactate	↑Alanine	No	1.47887	0.283663	5.23e-14	8.12855e-13	7
Leucine	↑Alanine	No	0.825614	0.24109	1.96e-10	1.85912e-09	7
Lysine	↑Alanine	Denominator	0.958328	0.0599109	0.114	0.170012	7
Malate	↑Alanine	No	1.02412	0.0138244	0.714	0.77335	7
Methionine	↑Alanine	No	1.16978	0.183185	1.33e-06	6.94615e-06	7
Octanoylcarnitine	↑Alanine	No	0.657092	0.242536	1.77e-10	1.70396e-09	7
Ornithine	↑Alanine	No	1.23882	0.202033	9.63e-08	6.18045e-07	7
Palmitoylcarnitine	↑Alanine	No	0.734789	0.299452	3.35e-15	6.17357e-14	7
Phenylalanine	↑Alanine	Denominator	0.915054	0.170995	1.55e-10	1.51477e-09	7
Phenylalanine	↑Alanine	No	0.915054	0.170995	1.55e-10	1.51477e-09	7
Proline	↑Alanine	No	1.33844	0.244048	1.17e-10	1.18843e-09	7
Pyruvate	↑Alanine	No	1.38508	0.273069	4.32e-13	6.05739e-12	7
Sarcosine	↑Alanine	No	1.07393	0.0369687	0.329	0.415681	7
Serine	↑Alanine	No	1.14238	0.198932	1.51e-07	9.27571e-07	7
Taurine	↑Alanine	No	1.09555	0.10732	5.9e-05	0.000210249	7
Threonine	↑Alanine	No	1.17619	0.15737	3.26e-05	0.000124053	7
Tryptophan	↑Alanine	No	1.04893	0.0440666	0.245	0.325489	7
Tyrosine	↑Alanine	Denominator	1.04277	0.00851747	0.822	0.857219	7
Urate	↑Alanine	No	0.912549	0.127379	0.000726	0.00203154	7
Valine	↑Alanine	Denominator	0.863504	0.201301	1.09e-07	6.9266e-07	7
Xanthine	↑Alanine	No	0.940436	0.0621415	0.108	0.162378	7
4-hydroxyproline	↑Arginine	No	1.16563	0.135879	0.000341	0.00104986	5
a-Ketoglutarate	↑Arginine	No	1.00333	0.00366211	0.923	0.933859	5
Alanine	↑Arginine	No	1.24504	0.221889	4.69e-09	3.58757e-08	5
Arginine	↑Arginine	Numerator	1.39098	0.406144	9.46e-27	5.81114e-25	5
Asparagine	↑Arginine	No	1.14496	0.199019	1.49e-07	9.19665e-07	5
Aspartic Acid	↑Arginine	No	1.02302	0.0117248	0.757	0.808386	5
Carnitine	↑Arginine	No	0.93751	0.0796105	0.0347	0.0613192	5
Citrate	↑Arginine	No	0.958986	0.042195	0.263	0.343391	5
Citrulline	↑Arginine	No	1.12806	0.146346	0.000112	0.000380211	5
Decanoylcarnitine	↑Arginine	No	0.849134	0.0724756	0.0566	0.0944554	5
Ethanolamine	↑Arginine	No	1.01254	0.00637931	0.867	0.89189	5
gamma-Aminobutyric Acid	↑Arginine	No	1.06879	0.0787958	0.0375	0.0656377	5
Glutamic Acid	↑Arginine	No	0.983147	0.00736268	0.846	0.875172	5
Glutamine	↑Arginine	No	1.13593	0.237144	3.84e-10	3.46406e-09	5
Glutarylcarnitine	↑Arginine	No	0.833261	0.171379	6.55e-06	2.90361e-05	5
Glycine	↑Arginine	No	1.31435	0.295289	6.41e-15	1.11742e-13	5
Hexanoylcarnitine	↑Arginine	No	0.751091	0.138845	0.00026	0.000830198	5
Histidine	↑Arginine	No	1.0354	0.0858525	0.0235	0.043556	5
Homocitrulline	↑Arginine	No	0.835229	0.143043	0.000159	0.000524578	5
Homoserine	↑Arginine	No	1.09263	0.165221	1.29e-05	5.31661e-05	5
Hypoxanthine	↑Arginine	No	0.989511	0.0175712	0.65	0.719125	5
Isoleucine	↑Arginine	No	0.80566	0.260745	5.84e-12	6.91156e-11	5
Kynurenine	↑Arginine	No	0.916275	0.0612968	0.106	0.160305	5
Lactate	↑Arginine	No	1.00849	0.0570172	0.13	0.189921	5
Leucine	↑Arginine	Denominator	0.776862	0.302223	1.48e-15	3.03048e-14	5
Lysine	↑Arginine	No	0.999687	0.0119404	0.753	0.806116	5
Malate	↑Arginine	No	0.98573	0.0126995	0.736	0.793846	5
Methionine	↑Arginine	No	1.07944	0.126325	0.000854	0.00233403	5
Octanoylcarnitine	↑Arginine	No	0.888426	0.0497832	0.19	0.264116	5
Ornithine	↑Arginine	No	1.24671	0.261905	4.71e-12	5.62583e-11	5
Palmitoylcarnitine	↑Arginine	No	0.859457	0.143638	0.000158	0.000523959	5
Phenylalanine	↑Arginine	Denominator	0.849698	0.304026	5.29e-30	4.87436e-28	5
Phenylalanine	↑Arginine	No	0.849698	0.304026	5.29e-30	4.87436e-28	5
Proline	↑Arginine	No	1.07361	0.0869653	0.0217	0.0408657	5
Pyruvate	↑Arginine	No	1.01855	0.021712	0.565	0.641593	5
Sarcosine	↑Arginine	No	0.942768	0.0442517	0.243	0.324168	5
Serine	↑Arginine	No	1.18787	0.265561	2.37e-12	3.10121e-11	5
Taurine	↑Arginine	No	1.04424	0.0476613	0.0744	0.118489	5
Threonine	↑Arginine	No	1.09182	0.11044	0.00355	0.0081631	5
Tryptophan	↑Arginine	No	0.953007	0.0491434	0.195	0.270775	5
Tyrosine	↑Arginine	Denominator	0.898921	0.119694	0.00158	0.00402012	5
Urate	↑Arginine	No	0.973649	0.0262306	0.487	0.568534	5
Valine	↑Arginine	No	0.796851	0.288074	2.97e-14	4.8375e-13	5
Xanthine	↑Arginine	No	0.925048	0.0900591	0.0199	0.0378628	5
4-hydroxyproline	↑C10C8C6	Denominator	0.911233	0.113543	0.00276	0.00650896	2
a-Ketoglutarate	↑C10C8C6	No	1.06425	0.107003	0.00453	0.0101984	2
Alanine	↑C10C8C6	No	0.901538	0.0843018	0.0261	0.0478933	2
Arginine	↑C10C8C6	No	0.945438	0.0860081	0.0234	0.0434331	2
Asparagine	↑C10C8C6	Denominator	0.951139	0.0998992	0.00836	0.0176504	2
Aspartic Acid	↑C10C8C6	No	0.828483	0.153116	5.3e-05	0.000191513	2
Carnitine	↑C10C8C6	Denominator	0.923622	0.0977094	0.00953	0.019925	2
Citrate	↑C10C8C6	Denominator	1.12048	0.178273	2.25e-06	1.10782e-05	2
Citrulline	↑C10C8C6	No	0.913572	0.131811	0.000502	0.00145851	2
Decanoylcarnitine	↑C10C8C6	Numerator	2.18079	0.549982	1.94e-47	5.0052e-45	2
Ethanolamine	↑C10C8C6	No	1.04543	0.117011	0.00201	0.00498635	2
gamma-Aminobutyric Acid	↑C10C8C6	No	1.00151	0.0100397	0.791	0.832971	2
Glutamic Acid	↑C10C8C6	Denominator	0.816558	0.123624	0.0011	0.00290184	2
Glutamine	↑C10C8C6	No	0.973672	0.0545213	0.15	0.215	2
Glutarylcarnitine	↑C10C8C6	No	1.11312	0.116089	0.00226	0.00546979	2
Glycine	↑C10C8C6	No	0.932632	0.0925686	0.0145	0.0284703	2
Hexanoylcarnitine	↑C10C8C6	Numerator	2.10182	0.491469	3.12e-38	5.74971e-36	2
Histidine	↑C10C8C6	No	0.966781	0.0839252	0.0268	0.0488305	2
Homocitrulline	↑C10C8C6	No	0.932512	0.0707561	0.0618	0.101557	2
Homoserine	↑C10C8C6	No	0.983924	0.0575541	0.129	0.188673	2
Hypoxanthine	↑C10C8C6	No	0.969667	0.0636672	0.0997	0.152385	2
Isoleucine	↑C10C8C6	Denominator	1.04052	0.0404178	0.286	0.37005	2
Kynurenine	↑C10C8C6	No	0.959652	0.0698996	0.065	0.106409	2
Lactate	↑C10C8C6	No	1.10071	0.101748	0.00695	0.0150934	2
Leucine	↑C10C8C6	Denominator	1.02801	0.0281471	0.458	0.540055	2
Lysine	↑C10C8C6	No	0.939303	0.0952856	0.012	0.024378	2
Malate	↑C10C8C6	No	1.1281	0.167528	8.8e-06	3.82222e-05	2
Methionine	↑C10C8C6	No	0.950656	0.0586049	0.122	0.180069	2
Octanoylcarnitine	↑C10C8C6	Numerator	2.13949	0.552138	8.51e-48	2.74448e-45	2
Ornithine	↑C10C8C6	No	0.94788	0.0547005	0.149	0.214042	2
Palmitoylcarnitine	↑C10C8C6	No	1.29322	0.309884	3.59e-16	7.7185e-15	2
Phenylalanine	↑C10C8C6	Denominator	1.00333	0.00400329	0.881	0.902693	2
Phenylalanine	↑C10C8C6	No	1.00333	0.00400329	0.881	0.902693	2
Proline	↑C10C8C6	No	0.898302	0.105995	0.00514	0.0113538	2
Pyruvate	↑C10C8C6	No	1.05124	0.0669859	0.0756	0.120252	2
Sarcosine	↑C10C8C6	Denominator	0.904637	0.0986044	0.00924	0.0193815	2
Serine	↑C10C8C6	No	0.952971	0.0763537	0.0438	0.0752357	2
Taurine	↑C10C8C6	No	0.993327	0.0407001	0.128	0.187636	2
Threonine	↑C10C8C6	No	0.887993	0.132727	0.000459	0.0013457	2
Tryptophan	↑C10C8C6	No	0.877	0.199719	1.35e-07	8.41304e-07	2
Tyrosine	↑C10C8C6	No	0.945398	0.0672103	0.076	0.12059	2
Urate	↑C10C8C6	No	1.09636	0.171959	5.06e-06	2.29032e-05	2
Valine	↑C10C8C6	Denominator	0.961032	0.0611844	0.107	0.16125	2
Xanthine	↑C10C8C6	No	1.03283	0.103848	0.00724	0.0155401	2
4-hydroxyproline	↑Ethanolamine	No	0.995189	0.0109324	0.773	0.822069	4
a-Ketoglutarate	↑Ethanolamine	Denominator	0.836201	0.250903	2.8e-11	3.08718e-10	4
Alanine	↑Ethanolamine	No	1.1444	0.155857	3.88e-05	0.000144659	4
Arginine	↑Ethanolamine	No	1.07816	0.121037	0.00142	0.003649	4
Asparagine	↑Ethanolamine	No	1.10434	0.151428	6.4e-05	0.000225574	4
Aspartic Acid	↑Ethanolamine	No	1.52529	0.261936	4.68e-12	5.62583e-11	4
Carnitine	↑Ethanolamine	No	1.02319	0.0370527	0.326	0.413104	4
Citrate	↑Ethanolamine	Denominator	0.854097	0.199133	1.27e-07	7.95291e-07	4
Citrulline	↑Ethanolamine	No	1.01315	0.0333104	0.379	0.467409	4
Decanoylcarnitine	↑Ethanolamine	No	0.919736	0.0541529	0.154	0.21903	4
Ethanolamine	↑Ethanolamine	Numerator	1.30098	0.31977	3.12e-17	7.89176e-16	4
gamma-Aminobutyric Acid	↑Ethanolamine	No	1.05692	0.106951	0.00475	0.0105829	4
Glutamic Acid	↑Ethanolamine	No	1.69364	0.248674	5.21e-11	5.633e-10	4
Glutamine	↑Ethanolamine	No	1.00005	0.010648	0.779	0.826108	4
Glutarylcarnitine	↑Ethanolamine	No	0.934809	0.063297	0.096	0.147253	4
Glycine	↑Ethanolamine	No	1.06918	0.086786	0.022	0.04131	4
Hexanoylcarnitine	↑Ethanolamine	No	0.899905	0.0863865	0.0231	0.043	4
Histidine	↑Ethanolamine	No	1.03522	0.0838518	0.027	0.0491255	4
Homocitrulline	↑Ethanolamine	No	1.05334	0.00113076	0.976	0.980561	4
Homoserine	↑Ethanolamine	No	1.04716	0.0862282	0.0228	0.0425029	4
Hypoxanthine	↑Ethanolamine	No	1.76606	0.225595	5.39e-09	4.01913e-08	4
Isoleucine	↑Ethanolamine	No	1.06051	0.0385402	0.309	0.392719	4
Kynurenine	↑Ethanolamine	No	1.05957	0.0233691	0.537	0.61576	4
Lactate	↑Ethanolamine	No	1.10082	0.0617777	0.101	0.154189	4
Leucine	↑Ethanolamine	No	1.08368	0.0502954	0.184	0.256883	4
Lysine	↑Ethanolamine	No	1.1017	0.131104	0.000543	0.00157056	4
Malate	↑Ethanolamine	Denominator	0.885263	0.179047	2.03e-06	1.02694e-05	4
Methionine	↑Ethanolamine	No	1.12453	0.179509	2.15e-06	1.07085e-05	4
Octanoylcarnitine	↑Ethanolamine	No	0.916923	0.0688221	0.0703	0.113076	4
Ornithine	↑Ethanolamine	No	1.08772	0.102146	0.00701	0.0151727	4
Palmitoylcarnitine	↑Ethanolamine	No	0.921123	0.0848907	0.0256	0.0471098	4
Phenylalanine	↑Ethanolamine	No	1.04085	0.0650574	0.0149	0.0292112	4
Proline	↑Ethanolamine	No	1.05028	0.0637467	0.0924	0.14275	4
Pyruvate	↑Ethanolamine	No	1.02374	0.0346173	0.359	0.447449	4
Sarcosine	↑Ethanolamine	No	1.04745	0.0115668	0.76	0.809579	4
Serine	↑Ethanolamine	No	1.04042	0.0841005	0.0264	0.048238	4
Taurine	↑Ethanolamine	No	1.48518	0.222063	9.44e-17	2.13642e-15	4
Threonine	↑Ethanolamine	No	1.06416	0.0785644	0.0381	0.0665976	4
Tryptophan	↑Ethanolamine	No	1.08597	0.109496	0.00385	0.00877473	4
Tyrosine	↑Ethanolamine	No	1.18208	0.168342	8.83e-06	3.82238e-05	4
Urate	↑Ethanolamine	No	0.930478	0.0854589	0.0234	0.0434331	4
Valine	↑Ethanolamine	No	1.04947	0.0358994	0.344	0.432937	4
Xanthine	↑Ethanolamine	No	1.30225	0.177197	4.59e-06	2.09226e-05	4
4-hydroxyproline	↑Gly↓BCAA	No	1.16826	0.160018	2.46e-05	9.64559e-05	5
a-Ketoglutarate	↑Gly↓BCAA	No	1.0193	0.0190477	0.613	0.686432	5
Alanine	↑Gly↓BCAA	No	1.4035	0.359814	2.12e-21	6.67024e-20	5
Arginine	↑Gly↓BCAA	No	1.17577	0.243849	1.29e-10	1.30008e-09	5
Asparagine	↑Gly↓BCAA	No	1.13917	0.224814	2.94e-09	2.31256e-08	5
Aspartic Acid	↑Gly↓BCAA	No	1.05453	0.0182171	0.631	0.702927	5
Carnitine	↑Gly↓BCAA	No	0.960617	0.0655686	0.082	0.128218	5
Citrate	↑Gly↓BCAA	No	0.96115	0.0675635	0.0731	0.116851	5
Citrulline	↑Gly↓BCAA	No	0.973016	0.0335669	0.376	0.465043	5
Decanoylcarnitine	↑Gly↓BCAA	No	0.802894	0.126641	0.000865	0.00235909	5
Ethanolamine	↑Gly↓BCAA	No	1.01943	0.032877	0.386	0.474229	5
gamma-Aminobutyric Acid	↑Gly↓BCAA	No	1.06182	0.076253	0.0441	0.0756503	5
Glutamic Acid	↑Gly↓BCAA	No	1.03818	0.0308936	0.415	0.500795	5
Glutamine	↑Gly↓BCAA	No	1.1226	0.239366	2.63e-10	2.44079e-09	5
Glutarylcarnitine	↑Gly↓BCAA	No	0.793648	0.246003	9.73e-11	1.02046e-09	5
Glycine	↑Gly↓BCAA	Numerator	1.42613	0.414659	6.87e-28	5.53894e-26	5
Hexanoylcarnitine	↑Gly↓BCAA	No	0.678336	0.223496	4.13e-09	3.20946e-08	5
Histidine	↑Gly↓BCAA	No	1.00817	0.0316167	0.404	0.489352	5
Homocitrulline	↑Gly↓BCAA	No	0.864425	0.128253	0.00071	0.00199109	5
Homoserine	↑Gly↓BCAA	No	1.07975	0.148272	9.07e-05	0.000310353	5
Hypoxanthine	↑Gly↓BCAA	No	0.957096	0.0325376	0.4	0.486792	5
Isoleucine	↑Gly↓BCAA	Denominator	0.775349	0.380317	1.01e-23	3.69083e-22	5
Kynurenine	↑Gly↓BCAA	No	0.923101	0.0841219	0.0264	0.048238	5
Lactate	↑Gly↓BCAA	No	1.11751	0.148657	8.01e-05	0.000277021	5
Leucine	↑Gly↓BCAA	Denominator	0.73813	0.434558	1.82e-30	1.806e-28	5
Lysine	↑Gly↓BCAA	No	0.999446	0.00346798	0.927	0.937171	5
Malate	↑Gly↓BCAA	No	1.01104	0.0082027	0.828	0.862082	5
Methionine	↑Gly↓BCAA	Numerator	1.14184	0.205993	5.39e-08	3.58407e-07	5
Octanoylcarnitine	↑Gly↓BCAA	No	0.827581	0.113625	0.0028	0.00656727	5
Ornithine	↑Gly↓BCAA	No	1.19223	0.219273	7.09e-09	5.13826e-08	5
Palmitoylcarnitine	↑Gly↓BCAA	No	0.854056	0.16311	1.78e-05	7.15327e-05	5
Phenylalanine	↑Gly↓BCAA	Denominator	0.877463	0.289549	2.28e-27	1.73012e-25	5
Phenylalanine	↑Gly↓BCAA	No	0.877463	0.289549	2.28e-27	1.73012e-25	5
Proline	↑Gly↓BCAA	No	1.11427	0.13209	0.000488	0.00142425	5
Pyruvate	↑Gly↓BCAA	No	1.11921	0.127922	0.000689	0.00194914	5
Sarcosine	↑Gly↓BCAA	No	0.9797	0.00687722	0.856	0.883392	5
Serine	↑Gly↓BCAA	Numerator	1.19058	0.308418	3.88e-16	8.20525e-15	5
Taurine	↑Gly↓BCAA	No	1.02813	0.0329466	0.218	0.296021	5
Threonine	↑Gly↓BCAA	Numerator	1.15445	0.155287	4.14e-05	0.000153026	5
Tryptophan	↑Gly↓BCAA	No	0.97083	0.0357874	0.345	0.433772	5
Tyrosine	↑Gly↓BCAA	No	0.98135	0.0192303	0.612	0.685908	5
Urate	↑Gly↓BCAA	No	1.00076	0.00540126	0.886	0.904941	5
Valine	↑Gly↓BCAA	Denominator	0.762368	0.38473	3.33e-24	1.30173e-22	5
Xanthine	↑Gly↓BCAA	No	0.93276	0.0772593	0.0457	0.0778771	5
4-hydroxyproline	↑Glycine	No	1.15191	0.135866	0.000342	0.00105043	5
a-Ketoglutarate	↑Glycine	No	1.01132	0.00128461	0.973	0.978309	5
Alanine	↑Glycine	No	1.23751	0.166845	1.06e-05	4.45407e-05	5
Arginine	↑Glycine	Denominator	0.998418	0.00593346	0.876	0.898998	5
Asparagine	↑Glycine	Denominator	0.978444	0.0394871	0.297	0.380467	5
Aspartic Acid	↑Glycine	No	1.12302	0.0466689	0.218	0.296021	5
Carnitine	↑Glycine	No	0.933863	0.0852611	0.0237	0.0438637	5
Citrate	↑Glycine	No	0.952997	0.0640468	0.0893	0.138458	5
Citrulline	↑Glycine	No	0.941069	0.0610075	0.107	0.16125	5
Decanoylcarnitine	↑Glycine	No	0.85245	0.0742364	0.0509	0.0858314	5
Ethanolamine	↑Glycine	No	1.00927	0.0160533	0.672	0.738399	5
gamma-Aminobutyric Acid	↑Glycine	No	1.10406	0.119406	0.00162	0.00408963	5
Glutamic Acid	↑Glycine	No	1.20711	0.0822296	0.03	0.0538248	5
Glutamine	↑Glycine	No	1.0512	0.0741036	0.0505	0.0852683	5
Glutarylcarnitine	↑Glycine	No	0.940387	0.0564936	0.137	0.19902	5
Glycine	↑Glycine	Numerator	1.44351	0.387168	1.59e-24	6.61645e-23	5
Hexanoylcarnitine	↑Glycine	No	0.833062	0.0953962	0.0121	0.0245425	5
Histidine	↑Glycine	No	0.973399	0.063969	0.0915	0.141529	5
Homocitrulline	↑Glycine	No	0.942712	0.0611317	0.107	0.16125	5
Homoserine	↑Glycine	No	1.01299	0.0320348	0.398	0.485274	5
Hypoxanthine	↑Glycine	No	0.982495	0.0148333	0.701	0.761828	5
Isoleucine	↑Glycine	No	0.844041	0.204866	6.36e-08	4.14364e-07	5
Kynurenine	↑Glycine	No	0.945071	0.0441093	0.244	0.32483	5
Lactate	↑Glycine	No	1.16341	0.128228	0.000669	0.0019051	5
Leucine	↑Glycine	No	0.821229	0.232996	7.7e-10	6.66644e-09	5
Lysine	↑Glycine	No	0.918308	0.121552	0.00134	0.00347108	5
Malate	↑Glycine	No	1.01859	0.0136658	0.717	0.774648	5
Methionine	↑Glycine	Denominator	0.986193	0.00457246	0.904	0.918236	5
Octanoylcarnitine	↑Glycine	No	0.874702	0.0659345	0.0829	0.129312	5
Ornithine	↑Glycine	No	1.13242	0.134689	0.000377	0.00112838	5
Palmitoylcarnitine	↑Glycine	No	0.921521	0.0809691	0.0332	0.0589917	5
Phenylalanine	↑Glycine	No	0.900249	0.202782	3.2e-14	5.0963e-13	5
Proline	↑Glycine	No	1.11845	0.115206	0.00236	0.00570112	5
Pyruvate	↑Glycine	No	1.19866	0.16109	1.92e-05	7.62092e-05	5
Sarcosine	↑Glycine	No	1.00093	0.0258195	0.496	0.575914	5
Serine	↑Glycine	No	1.12505	0.178897	2.33e-06	1.13852e-05	5
Taurine	↑Glycine	No	1.12068	0.06649	0.0128	0.0256	5
Threonine	↑Glycine	No	0.982556	0.0105117	0.782	0.827547	5
Tryptophan	↑Glycine	No	0.911965	0.111926	0.00313	0.00726205	5
Tyrosine	↑Glycine	No	0.921088	0.0943566	0.0127	0.0254394	5
Urate	↑Glycine	No	1.04194	0.0569264	0.131	0.190734	5
Valine	↑Glycine	No	0.83513	0.204338	7.03e-08	4.55714e-07	5
Xanthine	↑Glycine	No	0.96233	0.0338891	0.381	0.468532	5
4-hydroxyproline	↑LacPyr	Denominator	0.978385	0.0671843	0.0766	0.121244	1
a-Ketoglutarate	↑LacPyr	Denominator	1.07087	0.126789	0.000769	0.00212878	1
Alanine	↑LacPyr	Denominator	1.17111	0.167829	9.4e-06	4.02857e-05	1
Arginine	↑LacPyr	Denominator	0.972979	0.0535945	0.158	0.223732	1
Asparagine	↑LacPyr	Denominator	0.967065	0.0727843	0.0547	0.0917594	1
Aspartic Acid	↑LacPyr	No	1.08155	0.0899425	0.0176	0.0340901	1
Carnitine	↑LacPyr	No	0.968399	0.0643365	0.0879	0.136616	1
Citrate	↑LacPyr	Denominator	1.01502	0.0154306	0.682	0.746669	1
Citrulline	↑LacPyr	Denominator	0.893154	0.17966	2.11e-06	1.05911e-05	1
Decanoylcarnitine	↑LacPyr	No	1.06563	0.0350649	0.356	0.445864	1
Ethanolamine	↑LacPyr	Denominator	1.09956	0.178899	2.33e-06	1.13852e-05	1
gamma-Aminobutyric Acid	↑LacPyr	No	1.06926	0.13609	0.000327	0.00101158	1
Glutamic Acid	↑LacPyr	No	1.08676	0.0661251	0.0809	0.126806	1
Glutamine	↑LacPyr	Denominator	0.995513	0.00932289	0.806	0.842577	1
Glutarylcarnitine	↑LacPyr	Denominator	0.991807	0.0545095	0.152	0.216663	1
Glycine	↑LacPyr	Denominator	1.03242	0.0208079	0.583	0.658555	1
Hexanoylcarnitine	↑LacPyr	No	1.19118	0.0242838	0.523	0.602922	1
Histidine	↑LacPyr	Denominator	0.95277	0.138911	0.000248	0.0007998	1
Homocitrulline	↑LacPyr	Denominator	0.914944	0.128497	0.000693	0.0019519	1
Homoserine	↑LacPyr	Denominator	1.00042	0.00544892	0.886	0.904941	1
Hypoxanthine	↑LacPyr	No	1.24574	0.166266	1.71e-05	6.91505e-05	1
Isoleucine	↑LacPyr	Denominator	0.97515	0.0836465	0.0272	0.0493502	1
Kynurenine	↑LacPyr	Denominator	0.998016	0.0335036	0.377	0.465388	1
Lactate	↑LacPyr	Denominator	1.98619	0.589723	3.49e-55	2.25105e-52	1
Leucine	↑LacPyr	Denominator	0.957854	0.105613	0.0053	0.0116672	1
Lysine	↑LacPyr	Denominator	0.921352	0.168771	8.5e-06	3.70439e-05	1
Malate	↑LacPyr	Denominator	1.24037	0.243426	1.06e-10	1.08524e-09	1
Methionine	↑LacPyr	Denominator	0.972602	0.0751539	0.0473	0.0802855	1
Octanoylcarnitine	↑LacPyr	No	1.03743	0.0450585	0.236	0.316466	1
Ornithine	↑LacPyr	Denominator	1.02687	0.0108104	0.776	0.82458	1
Palmitoylcarnitine	↑LacPyr	No	1.08415	0.0180182	0.636	0.706059	1
Phenylalanine	↑LacPyr	Denominator	0.964696	0.109068	4.46e-05	0.000163449	1
Phenylalanine	↑LacPyr	No	0.964696	0.109068	4.46e-05	0.000163449	1
Proline	↑LacPyr	Denominator	1.01835	0.00200641	0.958	0.965484	1
Pyruvate	↑LacPyr	Numerator	1.60573	0.574089	2.17e-52	9.331e-50	1
Sarcosine	↑LacPyr	Denominator	0.903984	0.138598	0.000253	0.00081389	1
Serine	↑LacPyr	Denominator	0.982283	0.0327079	0.388	0.476232	1
Taurine	↑LacPyr	Denominator	1.14325	0.166953	4.13e-10	3.67428e-09	1
Taurine	↑LacPyr	No	1.14325	0.166953	4.13e-10	3.67428e-09	1
Threonine	↑LacPyr	Denominator	0.931286	0.131005	0.000543	0.00157056	1
Tryptophan	↑LacPyr	No	0.927223	0.138166	0.000265	0.000844074	1
Tyrosine	↑LacPyr	Denominator	0.945984	0.11926	0.00164	0.00413203	1
Urate	↑LacPyr	Denominator	1.03952	0.0707023	0.0607	0.100004	1
Valine	↑LacPyr	Denominator	0.941654	0.119151	0.00167	0.00419125	1
Xanthine	↑LacPyr	Denominator	1.08417	0.110441	0.00429	0.00972601	1
4-hydroxyproline	↑LacPyr↓(C6-C16)	No	1.12741	0.0937539	0.0135	0.0267923	7
a-Ketoglutarate	↑LacPyr↓(C6-C16)	No	0.993088	0.0177272	0.638	0.707062	7
Alanine	↑LacPyr↓(C6-C16)	No	1.42335	0.369352	1.83e-22	5.90175e-21	7
Arginine	↑LacPyr↓(C6-C16)	No	1.09893	0.142342	0.000175	0.000574427	7
Asparagine	↑LacPyr↓(C6-C16)	No	1.10002	0.157543	3.2e-05	0.000122493	7
Aspartic Acid	↑LacPyr↓(C6-C16)	No	1.33449	0.167574	9.7e-06	4.14338e-05	7
Carnitine	↑LacPyr↓(C6-C16)	No	0.961428	0.059491	0.115	0.171305	7
Citrate	↑LacPyr↓(C6-C16)	No	0.899591	0.168073	8.23e-06	3.59888e-05	7
Citrulline	↑LacPyr↓(C6-C16)	No	1.01584	0.0226159	0.551	0.629018	7
Decanoylcarnitine	↑LacPyr↓(C6-C16)	Denominator	0.532522	0.388664	1.55e-24	6.61645e-23	7
Ethanolamine	↑LacPyr↓(C6-C16)	No	1.0773	0.0792492	0.0364	0.0639728	7
gamma-Aminobutyric Acid	↑LacPyr↓(C6-C16)	Numerator	1.11996	0.171457	6e-06	2.6782e-05	7
Glutamic Acid	↑LacPyr↓(C6-C16)	No	1.2605	0.138582	0.000254	0.000815075	7
Glutamine	↑LacPyr↓(C6-C16)	No	1.0561	0.118313	0.00179	0.00448369	7
Glutarylcarnitine	↑LacPyr↓(C6-C16)	No	0.834272	0.222554	4.79e-09	3.63476e-08	7
Glycine	↑LacPyr↓(C6-C16)	Numerator	1.21647	0.239617	2.52e-10	2.35565e-09	7
Hexanoylcarnitine	↑LacPyr↓(C6-C16)	Denominator	0.532026	0.394729	2.95e-25	1.40944e-23	7
Histidine	↑LacPyr↓(C6-C16)	No	1.02398	0.056221	0.138	0.200022	7
Homocitrulline	↑LacPyr↓(C6-C16)	No	1.02673	0.0254611	0.502	0.581311	7
Homoserine	↑LacPyr↓(C6-C16)	No	1.0808	0.169624	7.54e-06	3.31966e-05	7
Hypoxanthine	↑LacPyr↓(C6-C16)	No	1.34239	0.112833	0.00352	0.00810857	7
Isoleucine	↑LacPyr↓(C6-C16)	No	0.986109	0.0850434	0.0248	0.0457682	7
Kynurenine	↑LacPyr↓(C6-C16)	No	1.02908	0.0103215	0.785	0.829361	7
Lactate	↑LacPyr↓(C6-C16)	Numerator	1.87224	0.392746	2e-25	9.92308e-24	7
Leucine	↑LacPyr↓(C6-C16)	No	0.952379	0.120639	0.00145	0.00371869	7
Lysine	↑LacPyr↓(C6-C16)	No	1.06517	0.0759425	0.0452	0.0772291	7
Malate	↑LacPyr↓(C6-C16)	No	1.08477	0.00256444	0.946	0.954136	7
Methionine	↑LacPyr↓(C6-C16)	No	1.15372	0.174469	4.11e-06	1.90032e-05	7
Octanoylcarnitine	↑LacPyr↓(C6-C16)	Denominator	0.55152	0.389208	1.34e-24	5.96069e-23	7
Ornithine	↑LacPyr↓(C6-C16)	No	1.16631	0.144584	0.000135	0.0004547	7
Palmitoylcarnitine	↑LacPyr↓(C6-C16)	Denominator	0.735789	0.352213	1.95e-20	5.46848e-19	7
Phenylalanine	↑LacPyr↓(C6-C16)	No	0.975617	0.0761299	0.00438	0.00991263	7
Proline	↑LacPyr↓(C6-C16)	No	1.20087	0.154636	4.46e-05	0.000163449	7
Pyruvate	↑LacPyr↓(C6-C16)	Numerator	1.53366	0.40738	3.13e-27	2.24317e-25	7
Sarcosine	↑LacPyr↓(C6-C16)	No	1.15198	0.0956348	0.0116	0.0237147	7
Serine	↑LacPyr↓(C6-C16)	No	1.08838	0.140202	0.000215	0.000698615	7
Taurine	↑LacPyr↓(C6-C16)	No	1.13582	0.0867213	0.00117	0.00307393	7
Threonine	↑LacPyr↓(C6-C16)	No	1.17164	0.156442	3.63e-05	0.00013573	7
Tryptophan	↑LacPyr↓(C6-C16)	No	1.14169	0.151188	6.57e-05	0.000230935	7
Tyrosine	↑LacPyr↓(C6-C16)	No	1.09698	0.0468933	0.216	0.294857	7
Urate	↑LacPyr↓(C6-C16)	No	0.918428	0.134491	0.000359	0.00108711	7
Valine	↑LacPyr↓(C6-C16)	No	0.979901	0.0659012	0.0822	0.128375	7
Xanthine	↑LacPyr↓(C6-C16)	No	1.05761	0.0100485	0.795	0.835819	7
4-hydroxyproline	↑LacPyr↓GlyAsp	No	0.921449	0.075874	0.0455	0.0776389	1
a-Ketoglutarate	↑LacPyr↓GlyAsp	No	1.14203	0.181361	1.5e-06	7.70916e-06	1
Alanine	↑LacPyr↓GlyAsp	No	1.05747	0.0467626	0.217	0.295285	1
Arginine	↑LacPyr↓GlyAsp	No	0.961795	0.055863	0.141	0.203684	1
Asparagine	↑LacPyr↓GlyAsp	No	0.973161	0.0404639	0.286	0.37005	1
Aspartic Acid	↑LacPyr↓GlyAsp	Denominator	0.717908	0.248641	5.24e-11	5.633e-10	1
Carnitine	↑LacPyr↓GlyAsp	No	0.934147	0.0624739	0.0975	0.149376	1
Citrate	↑LacPyr↓GlyAsp	No	1.13566	0.161652	1.8e-05	7.21118e-05	1
Citrulline	↑LacPyr↓GlyAsp	No	0.960433	0.0543495	0.151	0.216193	1
Decanoylcarnitine	↑LacPyr↓GlyAsp	No	1.17672	0.0937371	0.0137	0.0271058	1
Ethanolamine	↑LacPyr↓GlyAsp	No	1.06762	0.128716	0.000679	0.00192932	1
gamma-Aminobutyric Acid	↑LacPyr↓GlyAsp	No	1.03108	0.0294175	0.438	0.5222	1
Glutamic Acid	↑LacPyr↓GlyAsp	Denominator	0.581283	0.313643	1.23e-16	2.73569e-15	1
Glutamine	↑LacPyr↓GlyAsp	No	1.00161	0.0125973	0.74	0.797494	1
Glutarylcarnitine	↑LacPyr↓GlyAsp	No	1.13192	0.0868889	0.0223	0.0417518	1
Glycine	↑LacPyr↓GlyAsp	No	0.941138	0.0718616	0.0578	0.0960851	1
Hexanoylcarnitine	↑LacPyr↓GlyAsp	No	1.37229	0.0897788	0.0182	0.0349896	1
Histidine	↑LacPyr↓GlyAsp	No	0.985547	0.0279908	0.46	0.54093	1
Homocitrulline	↑LacPyr↓GlyAsp	No	1.01003	0.00515342	0.892	0.908193	1
Homoserine	↑LacPyr↓GlyAsp	No	0.976353	0.0433785	0.252	0.333074	1
Hypoxanthine	↑LacPyr↓GlyAsp	No	1.02696	0.0451241	0.243	0.324168	1
Isoleucine	↑LacPyr↓GlyAsp	No	1.07946	0.0713368	0.0597	0.0986082	1
Kynurenine	↑LacPyr↓GlyAsp	No	0.989525	0.0417046	0.271	0.352409	1
Lactate	↑LacPyr↓GlyAsp	Numerator	1.98889	0.390735	3.5e-25	1.6125e-23	1
Leucine	↑LacPyr↓GlyAsp	No	1.07748	0.0692849	0.0674	0.10978	1
Lysine	↑LacPyr↓GlyAsp	No	0.93785	0.10123	0.00758	0.0161091	1
Malate	↑LacPyr↓GlyAsp	No	1.29618	0.249108	3.86e-11	4.21983e-10	1
Methionine	↑LacPyr↓GlyAsp	No	0.938677	0.0440188	0.245	0.325489	1
Octanoylcarnitine	↑LacPyr↓GlyAsp	No	1.16136	0.0696472	0.067	0.109267	1
Ornithine	↑LacPyr↓GlyAsp	No	0.906345	0.0933342	0.0137	0.0271058	1
Palmitoylcarnitine	↑LacPyr↓GlyAsp	No	1.21067	0.0930814	0.0144	0.0283603	1
Phenylalanine	↑LacPyr↓GlyAsp	No	1.00151	0.0227583	0.394	0.481307	1
Proline	↑LacPyr↓GlyAsp	No	0.913673	0.0626761	0.098	0.149964	1
Pyruvate	↑LacPyr↓GlyAsp	Numerator	1.50601	0.351482	1.1e-20	3.225e-19	1
Sarcosine	↑LacPyr↓GlyAsp	No	0.906159	0.110214	0.00362	0.00830925	1
Serine	↑LacPyr↓GlyAsp	No	0.90643	0.137759	0.000276	0.000876946	1
Taurine	↑LacPyr↓GlyAsp	No	0.939571	0.00747164	0.78	0.826108	1
Threonine	↑LacPyr↓GlyAsp	No	0.891527	0.113423	0.00275	0.00649725	1
Tryptophan	↑LacPyr↓GlyAsp	No	0.933078	0.0687362	0.0696	0.11223	1
Tyrosine	↑LacPyr↓GlyAsp	No	0.937673	0.0613401	0.105	0.159166	1
Urate	↑LacPyr↓GlyAsp	No	1.08041	0.115986	0.00209	0.00515507	1
Valine	↑LacPyr↓GlyAsp	No	1.02695	0.0434118	0.252	0.333074	1
Xanthine	↑LacPyr↓GlyAsp	No	1.02611	0.0604005	0.118	0.174765	1
4-hydroxyproline	↑Malate	Denominator	0.817411	0.161199	2.14e-05	8.4422e-05	1
a-Ketoglutarate	↑Malate	No	1.23837	0.239993	1.92e-10	1.83467e-09	1
Alanine	↑Malate	No	0.91364	0.0600403	0.113	0.168911	1
Arginine	↑Malate	No	0.881462	0.128131	0.000731	0.0020411	1
Asparagine	↑Malate	No	0.897149	0.138494	0.000256	0.000819454	1
Aspartic Acid	↑Malate	No	1.03633	0.00816266	0.83	0.863116	1
Carnitine	↑Malate	No	0.908057	0.0923441	0.0143	0.0282064	1
Citrate	↑Malate	No	1.15709	0.158812	2.52e-05	9.85091e-05	1
Citrulline	↑Malate	No	0.900923	0.108989	0.00401	0.00910722	1
Decanoylcarnitine	↑Malate	No	1.24925	0.107278	0.00478	0.0106314	1
Ethanolamine	↑Malate	No	1.15874	0.151131	6.62e-05	0.00023206	1
gamma-Aminobutyric Acid	↑Malate	No	1.01714	0.0361489	0.34	0.42832	1
Glutamic Acid	↑Malate	No	0.928713	0.0703453	0.0633	0.103889	1
Glutamine	↑Malate	No	0.919605	0.125586	0.000916	0.00248766	1
Glutarylcarnitine	↑Malate	No	1.08378	0.0595248	0.117	0.173682	1
Glycine	↑Malate	No	0.817197	0.195361	2.5e-07	1.4726e-06	1
Hexanoylcarnitine	↑Malate	No	1.50538	0.194843	2.97e-07	1.7104e-06	1
Histidine	↑Malate	No	0.934225	0.115074	0.0024	0.00574397	1
Homocitrulline	↑Malate	No	1.01654	0.0187931	0.62	0.693068	1
Homoserine	↑Malate	Denominator	0.927835	0.122586	0.00121	0.00315972	1
Hypoxanthine	↑Malate	No	1.48136	0.153373	7.29e-05	0.00025348	1
Isoleucine	↑Malate	No	1.12783	0.0829282	0.0286	0.0515279	1
Kynurenine	↑Malate	No	1.07486	0.0133152	0.725	0.782636	1
Lactate	↑Malate	No	1.72489	0.2636	2.68e-12	3.38941e-11	1
Leucine	↑Malate	No	1.10858	0.0717826	0.0581	0.0964595	1
Lysine	↑Malate	No	0.883593	0.143176	0.000159	0.000524578	1
Malate	↑Malate	Numerator	1.66163	0.400274	2.4e-26	1.34609e-24	1
Methionine	↑Malate	No	0.887488	0.13204	0.000491	0.00142977	1
Octanoylcarnitine	↑Malate	No	1.21427	0.101329	0.00769	0.0163103	1
Ornithine	↑Malate	No	0.839099	0.169246	7.9e-06	3.46633e-05	1
Palmitoylcarnitine	↑Malate	No	1.33039	0.229398	1.6e-09	1.32308e-08	1
Phenylalanine	↑Malate	No	1.03787	0.0436504	0.102	0.155165	1
Proline	↑Malate	Denominator	0.820789	0.167212	1.01e-05	4.2718e-05	1
Pyruvate	↑Malate	No	1.41508	0.241489	1.48e-10	1.4574e-09	1
Sarcosine	↑Malate	No	0.824926	0.125477	0.000925	0.00250683	1
Serine	↑Malate	No	0.876876	0.167456	9.84e-06	4.17553e-05	1
Taurine	↑Malate	No	1.15929	0.066586	0.0127	0.0254394	1
Threonine	↑Malate	No	0.775275	0.221883	4.7e-09	3.58757e-08	1
Tryptophan	↑Malate	No	0.865336	0.158697	2.8e-05	0.000108795	1
Tyrosine	↑Malate	No	0.913571	0.0871045	0.0215	0.0407269	1
Urate	↑Malate	No	1.11228	0.134644	0.000354	0.00107957	1
Valine	↑Malate	No	1.01322	0.0116867	0.758	0.808784	1
Xanthine	↑Malate	No	1.27253	0.199647	2.42e-07	1.43202e-06	1
4-hydroxyproline	↑Ornithine	No	1.08028	0.0425794	0.262	0.342432	7
a-Ketoglutarate	↑Ornithine	Denominator	0.899026	0.191906	3.55e-07	2.00855e-06	7
Alanine	↑Ornithine	No	1.29707	0.276085	3.13e-13	4.43703e-12	7
Arginine	↑Ornithine	No	1.14517	0.18853	6.7e-07	3.58631e-06	7
Asparagine	↑Ornithine	No	1.10474	0.15287	5.45e-05	0.000195836	7
Aspartic Acid	↑Ornithine	No	1.19833	0.127804	0.000741	0.00206456	7
Carnitine	↑Ornithine	No	0.921028	0.106619	0.00467	0.0104407	7
Citrate	↑Ornithine	Denominator	0.838244	0.258223	7.33e-12	8.51865e-11	7
Citrulline	↑Ornithine	No	1.06292	0.116216	0.00216	0.0052673	7
Decanoylcarnitine	↑Ornithine	No	0.764196	0.191956	4.43e-07	2.41127e-06	7
Ethanolamine	↑Ornithine	No	1.0156	0.00336435	0.929	0.938457	7
gamma-Aminobutyric Acid	↑Ornithine	No	1.01448	0.0535804	0.157	0.222805	7
Glutamic Acid	↑Ornithine	No	1.26171	0.172143	5.51e-06	2.47662e-05	7
Glutamine	↑Ornithine	No	1.11363	0.219887	6.44e-09	4.72023e-08	7
Glutarylcarnitine	↑Ornithine	No	0.855626	0.187589	8.04e-07	4.28579e-06	7
Glycine	↑Ornithine	No	1.27173	0.276085	3.13e-13	4.43703e-12	7
Hexanoylcarnitine	↑Ornithine	No	0.685826	0.253881	2.42e-11	2.73842e-10	7
Histidine	↑Ornithine	No	1.0273	0.0803276	0.0341	0.0603416	7
Homocitrulline	↑Ornithine	No	0.878574	0.144293	0.000139	0.00046574	7
Homoserine	↑Ornithine	No	1.1115	0.235463	5.1e-10	4.50616e-09	7
Hypoxanthine	↑Ornithine	No	1.06635	0.000812191	0.983	0.985291	7
Isoleucine	↑Ornithine	No	0.968684	0.114076	0.0026	0.00618819	7
Kynurenine	↑Ornithine	No	1.03397	0.0404761	0.285	0.369497	7
Lactate	↑Ornithine	No	1.09477	0.074013	0.0496	0.0839685	7
Leucine	↑Ornithine	No	0.945687	0.135176	0.000359	0.00108711	7
Lysine	↑Ornithine	Denominator	1.03177	0.00606749	0.873	0.897347	7
Malate	↑Ornithine	No	0.93306	0.134524	0.000358	0.00108711	7
Methionine	↑Ornithine	No	1.17409	0.178207	2.54e-06	1.22719e-05	7
Octanoylcarnitine	↑Ornithine	No	0.760048	0.192252	4.26e-07	2.34846e-06	7
Ornithine	↑Ornithine	Numerator	1.49146	0.487976	5.63e-38	9.07837e-36	7
Palmitoylcarnitine	↑Ornithine	No	0.79254	0.269832	1.27e-12	1.68897e-11	7
Phenylalanine	↑Ornithine	Denominator	0.973511	0.110544	3.51e-05	0.000132385	7
Phenylalanine	↑Ornithine	No	0.973511	0.110544	3.51e-05	0.000132385	7
Proline	↑Ornithine	No	1.29624	0.209068	3.4e-08	2.29634e-07	7
Pyruvate	↑Ornithine	No	1.09464	0.0831918	0.0273	0.0494621	7
Sarcosine	↑Ornithine	No	1.10809	0.0477447	0.208	0.285143	7
Serine	↑Ornithine	No	1.12988	0.220324	6.01e-09	4.45569e-08	7
Taurine	↑Ornithine	No	1.07763	0.046618	0.081	0.126808	7
Threonine	↑Ornithine	No	1.13821	0.106309	0.00501	0.0111238	7
Tryptophan	↑Ornithine	No	1.06572	0.0316706	0.403	0.489352	7
Tyrosine	↑Ornithine	No	1.12463	0.0794776	0.0359	0.0631801	7
Urate	↑Ornithine	No	0.932337	0.106905	0.00456	0.0102481	7
Valine	↑Ornithine	No	0.950875	0.125363	0.000943	0.0025396	7
Xanthine	↑Ornithine	No	0.941972	0.118715	0.00214	0.00524829	7
4-hydroxyproline	↑Taurine	No	0.975846	0.0196036	0.606	0.680958	4
a-Ketoglutarate	↑Taurine	Denominator	0.90291	0.152719	5.08e-05	0.000184597	4
Alanine	↑Taurine	No	1.08204	0.0812415	0.032	0.0570954	4
Arginine	↑Taurine	No	1.01294	0.0197234	0.603	0.678178	4
Asparagine	↑Taurine	No	1.00365	0.0100278	0.791	0.832971	4
Aspartic Acid	↑Taurine	No	1.70201	0.376266	2.98e-23	1.01163e-21	4
Carnitine	↑Taurine	No	0.978397	0.0231541	0.539	0.617504	4
Citrate	↑Taurine	Denominator	0.944209	0.0667781	0.0765	0.121235	4
Citrulline	↑Taurine	No	0.965883	0.039708	0.295	0.378657	4
Decanoylcarnitine	↑Taurine	No	0.893199	0.0874527	0.0214	0.0405971	4
Ethanolamine	↑Taurine	Denominator	1.24801	0.212574	2e-08	1.39459e-07	4
gamma-Aminobutyric Acid	↑Taurine	No	1.04186	0.072565	0.0554	0.0925725	4
Glutamic Acid	↑Taurine	No	2.18111	0.406539	7.15e-27	4.85447e-25	4
Glutamine	↑Taurine	No	0.92691	0.153214	5.24e-05	0.000189876	4
Glutarylcarnitine	↑Taurine	No	1.01168	0.00768801	0.84	0.869663	4
Glycine	↑Taurine	No	1.0942	0.1049	0.00562	0.0123296	4
Hexanoylcarnitine	↑Taurine	No	0.976367	0.0548428	0.149	0.214042	4
Histidine	↑Taurine	No	0.973637	0.0509162	0.179	0.250445	4
Homocitrulline	↑Taurine	No	1.04573	0.0122799	0.746	0.800616	4
Homoserine	↑Taurine	No	0.965357	0.0591524	0.118	0.174765	4
Hypoxanthine	↑Taurine	No	2.3018	0.387457	1.23e-23	4.28838e-22	4
Isoleucine	↑Taurine	No	0.966295	0.0481475	0.204	0.280554	4
Kynurenine	↑Taurine	No	0.968625	0.0297988	0.432	0.517437	4
Lactate	↑Taurine	No	1.21263	0.0966777	0.0103	0.0212252	4
Leucine	↑Taurine	No	0.961824	0.0549275	0.147	0.211641	4
Lysine	↑Taurine	No	0.981902	0.0160806	0.672	0.738399	4
Malate	↑Taurine	Denominator	1.04744	0.00823931	0.827	0.861737	4
Methionine	↑Taurine	No	1.043	0.0850582	0.0247	0.045649	4
Octanoylcarnitine	↑Taurine	No	0.881972	0.0983308	0.0097	0.0202476	4
Ornithine	↑Taurine	No	1.04309	0.0507315	0.181	0.252969	4
Palmitoylcarnitine	↑Taurine	No	0.995386	0.00971697	0.798	0.836927	4
Phenylalanine	↑Taurine	Denominator	0.978608	0.0382434	0.152	0.216663	4
Phenylalanine	↑Taurine	No	0.978608	0.0382434	0.152	0.216663	4
Proline	↑Taurine	No	1.01421	0.0297751	0.432	0.517437	4
Pyruvate	↑Taurine	No	1.13826	0.118478	0.00167	0.00419125	4
Sarcosine	↑Taurine	No	0.933296	0.0478512	0.207	0.284377	4
Serine	↑Taurine	No	1.00497	0.0236589	0.532	0.612203	4
Taurine	↑Taurine	Numerator	1.92294	0.470015	2.81e-69	3.6249e-66	4
Taurine	↑Taurine	Numerator	1.92294	0.470015	2.81e-69	3.6249e-66	4
Threonine	↑Taurine	No	0.986621	0.00810755	0.831	0.863116	4
Tryptophan	↑Taurine	No	0.97489	0.0280208	0.46	0.54093	4
Tyrosine	↑Taurine	No	0.977305	0.0048835	0.898	0.91358	4
Urate	↑Taurine	No	1.01169	0.0152649	0.686	0.749314	4
Valine	↑Taurine	No	0.940018	0.0842504	0.0263	0.0481918	4
Xanthine	↑Taurine	No	1.42099	0.268455	3.83e-12	4.70543e-11	4
4-hydroxyproline	↑TauXan↓C16	No	1.08404	0.0816523	0.0314	0.0562583	4
a-Ketoglutarate	↑TauXan↓C16	No	0.961978	0.0482016	0.201	0.277316	4
Alanine	↑TauXan↓C16	No	1.26441	0.175212	3.74e-06	1.73547e-05	4
Arginine	↑TauXan↓C16	No	1.10213	0.115154	0.0024	0.00574397	4
Asparagine	↑TauXan↓C16	No	1.07893	0.0994163	0.00868	0.0182365	4
Aspartic Acid	↑TauXan↓C16	No	1.60101	0.23707	3.89e-10	3.48479e-09	4
Carnitine	↑TauXan↓C16	No	0.981652	0.0314045	0.405	0.490103	4
Citrate	↑TauXan↓C16	No	0.912805	0.0959759	0.0109	0.0223901	4
Citrulline	↑TauXan↓C16	No	0.983539	0.0154575	0.683	0.746669	4
Decanoylcarnitine	↑TauXan↓C16	No	0.652124	0.191644	4.63e-07	2.50954e-06	4
Ethanolamine	↑TauXan↓C16	No	1.18183	0.148311	9.03e-05	0.000309806	4
gamma-Aminobutyric Acid	↑TauXan↓C16	No	1.03797	0.04282	0.258	0.338921	4
Glutamic Acid	↑TauXan↓C16	No	1.87113	0.245476	9.15e-11	9.675e-10	4
Glutamine	↑TauXan↓C16	No	1.02229	0.0286371	0.45	0.532569	4
Glutarylcarnitine	↑TauXan↓C16	No	0.875328	0.124134	0.00109	0.00288135	4
Glycine	↑TauXan↓C16	No	1.19883	0.188283	6.68e-07	3.58631e-06	4
Hexanoylcarnitine	↑TauXan↓C16	No	0.609382	0.23017	1.41e-09	1.1811e-08	4
Histidine	↑TauXan↓C16	No	1.02818	0.0665873	0.079	0.124432	4
Homocitrulline	↑TauXan↓C16	No	1.00771	0.00409489	0.914	0.926934	4
Homoserine	↑TauXan↓C16	No	1.04253	0.0678834	0.0732	0.116866	4
Hypoxanthine	↑TauXan↓C16	No	2.07822	0.30591	2.53e-15	4.945e-14	4
Isoleucine	↑TauXan↓C16	No	0.924509	0.084013	0.0266	0.0485347	4
Kynurenine	↑TauXan↓C16	No	0.985533	0.0347659	0.359	0.447449	4
Lactate	↑TauXan↓C16	No	1.25231	0.094347	0.0123	0.0248699	4
Leucine	↑TauXan↓C16	No	0.906166	0.109613	0.00381	0.00869894	4
Lysine	↑TauXan↓C16	No	0.967585	0.0234324	0.537	0.61576	4
Malate	↑TauXan↓C16	No	1.03522	0.00849203	0.822	0.857219	4
Methionine	↑TauXan↓C16	No	1.1151	0.132989	0.000447	0.00131645	4
Octanoylcarnitine	↑TauXan↓C16	No	0.654873	0.200144	1.4e-07	8.68269e-07	4
Ornithine	↑TauXan↓C16	No	1.12578	0.0962976	0.011	0.0225596	4
Palmitoylcarnitine	↑TauXan↓C16	Denominator	0.693535	0.284052	7.91e-14	1.20046e-12	4
Phenylalanine	↑TauXan↓C16	No	0.98338	0.0329969	0.217	0.295285	4
Proline	↑TauXan↓C16	No	1.08126	0.0476742	0.208	0.285143	4
Pyruvate	↑TauXan↓C16	No	1.19901	0.140012	0.000204	0.000666228	4
Sarcosine	↑TauXan↓C16	No	1.06405	0.00108474	0.977	0.980802	4
Serine	↑TauXan↓C16	No	1.06202	0.0867248	0.0221	0.0414375	4
Taurine	↑TauXan↓C16	Numerator	1.60966	0.272811	1.77e-24	7.13531e-23	4
Taurine	↑TauXan↓C16	No	1.60966	0.272811	1.77e-24	7.13531e-23	4
Threonine	↑TauXan↓C16	No	1.08455	0.0727317	0.0549	0.0919753	4
Tryptophan	↑TauXan↓C16	No	1.06045	0.0583318	0.124	0.182811	4
Tyrosine	↑TauXan↓C16	No	1.06336	0.0236473	0.533	0.612262	4
Urate	↑TauXan↓C16	No	0.976338	0.031084	0.41	0.495225	4
Valine	↑TauXan↓C16	No	0.891532	0.130701	0.000565	0.00163054	4
Xanthine	↑TauXan↓C16	Numerator	1.3938	0.225997	5.06e-09	3.81719e-08	4
4-hydroxyproline	↓aKG1	No	1.08153	0.0805574	0.0337	0.0597157	7
a-Ketoglutarate	↓aKG1	Denominator	0.779514	0.316083	5.02e-17	1.19922e-15	7
Alanine	↓aKG1	Numerator	1.48832	0.353674	9.92e-21	2.976e-19	7
Arginine	↓aKG1	No	1.24666	0.295309	6.98e-15	1.20056e-13	7
Asparagine	↓aKG1	No	1.19447	0.232751	8.02e-10	6.8972e-09	7
Aspartic Acid	↓aKG1	No	1.14178	0.0726045	0.0553	0.0925253	7
Carnitine	↓aKG1	No	1.01759	0.0161343	0.669	0.736357	7
Citrate	↓aKG1	No	0.783862	0.291544	1.03e-14	1.72558e-13	7
Citrulline	↓aKG1	No	1.04454	0.0805813	0.0334	0.0592655	7
Decanoylcarnitine	↓aKG1	No	0.620441	0.243666	1.46e-10	1.44877e-09	7
Ethanolamine	↓aKG1	No	0.983135	0.0430343	0.256	0.33698	7
gamma-Aminobutyric Acid	↓aKG1	No	1.0265	0.0527132	0.164	0.231213	7
Glutamic Acid	↓aKG1	No	1.15211	0.0830963	0.0283	0.0511303	7
Glutamine	↓aKG1	No	1.1148	0.201072	1.11e-07	7.01912e-07	7
Glutarylcarnitine	↓aKG1	No	0.811159	0.195365	2.76e-07	1.61104e-06	7
Glycine	↓aKG1	Numerator	1.44662	0.384057	3.71e-24	1.40762e-22	7
Hexanoylcarnitine	↓aKG1	No	0.543604	0.30509	1.01e-15	2.10145e-14	7
Histidine	↓aKG1	No	1.06933	0.157125	3.4e-05	0.000128622	7
Homocitrulline	↓aKG1	No	0.983795	0.00574129	0.88	0.902385	7
Homoserine	↓aKG1	No	1.12045	0.197762	1.78e-07	1.07299e-06	7
Hypoxanthine	↓aKG1	No	1.00266	0.0445187	0.25	0.331449	7
Isoleucine	↓aKG1	No	0.939857	0.12486	0.00098	0.00262282	7
Kynurenine	↓aKG1	No	0.985511	0.00467433	0.902	0.916927	7
Lactate	↓aKG1	No	1.07415	0.0780201	0.0385	0.0671149	7
Leucine	↓aKG1	No	0.913465	0.151712	6.2e-05	0.000219123	7
Lysine	↓aKG1	No	1.10828	0.115921	0.00223	0.00542774	7
Malate	↓aKG1	Denominator	0.768861	0.26853	1.04e-12	1.41221e-11	7
Methionine	↓aKG1	No	1.22319	0.228432	1.64e-09	1.34752e-08	7
Octanoylcarnitine	↓aKG1	No	0.642053	0.234114	7.36e-10	6.41514e-09	7
Ornithine	↓aKG1	No	1.22361	0.208795	3.55e-08	2.38516e-07	7
Palmitoylcarnitine	↓aKG1	No	0.70764	0.319094	4.71e-17	1.1464e-15	7
Phenylalanine	↓aKG1	No	0.952484	0.125026	2.87e-06	1.36616e-05	7
Proline	↓aKG1	No	1.2976	0.194467	2.84e-07	1.65027e-06	7
Pyruvate	↓aKG1	No	1.07794	0.0891515	0.018	0.0347605	7
Sarcosine	↓aKG1	No	1.12169	0.0784728	0.0383	0.0668566	7
Serine	↓aKG1	No	1.18331	0.241719	1.76e-10	1.70396e-09	7
Taurine	↓aKG1	No	1.02518	0.0205896	0.441	0.524806	7
Threonine	↓aKG1	No	1.20187	0.19589	2.32e-07	1.38556e-06	7
Tryptophan	↓aKG1	No	1.09148	0.102098	0.00704	0.0151866	7
Tyrosine	↓aKG1	No	1.15062	0.135073	0.000363	0.00109665	7
Urate	↓aKG1	No	0.903337	0.127899	0.000691	0.00195053	7
Valine	↓aKG1	No	0.922984	0.124883	0.000987	0.00263609	7
Xanthine	↓aKG1	No	0.875593	0.16547	1.87e-05	7.44537e-05	7
4-hydroxyproline	↓aKG2	No	1.01517	0.00281588	0.941	0.949836	7
a-Ketoglutarate	↓aKG2	Denominator	0.748591	0.378365	1.03e-23	3.69083e-22	7
Alanine	↓aKG2	No	1.20291	0.220266	6.07e-09	4.47446e-08	7
Arginine	↓aKG2	No	1.16217	0.207017	4.84e-08	3.23503e-07	7
Asparagine	↓aKG2	No	1.14074	0.168178	9.01e-06	3.88726e-05	7
Aspartic Acid	↓aKG2	No	1.16569	0.0864042	0.0226	0.042191	7
Carnitine	↓aKG2	No	1.0975	0.101147	0.00729	0.0155955	7
Citrate	↓aKG2	No	0.784053	0.295505	4.49e-15	7.93438e-14	7
Citrulline	↓aKG2	No	1.09504	0.135013	0.000365	0.00110012	7
Decanoylcarnitine	↓aKG2	No	0.703381	0.17839	2.7e-06	1.29e-05	7
Ethanolamine	↓aKG2	No	1.01817	0.0117392	0.757	0.808386	7
gamma-Aminobutyric Acid	↓aKG2	No	0.995312	0.0152434	0.688	0.750228	7
Glutamic Acid	↓aKG2	No	1.14525	0.0837009	0.0271	0.049238	7
Glutamine	↓aKG2	No	1.04293	0.0869548	0.0217	0.0408657	7
Glutarylcarnitine	↓aKG2	No	0.922618	0.0674531	0.076	0.12059	7
Glycine	↓aKG2	No	1.11551	0.121747	0.00131	0.0034002	7
Hexanoylcarnitine	↓aKG2	No	0.657955	0.215977	1.34e-08	9.4978e-08	7
Histidine	↓aKG2	No	1.09035	0.205704	5.75e-08	3.80385e-07	7
Homocitrulline	↓aKG2	No	1.10952	0.117867	0.00186	0.00464101	7
Homoserine	↓aKG2	No	1.1232	0.163311	1.62e-05	6.5717e-05	7
Hypoxanthine	↓aKG2	No	1.00371	0.0426349	0.27	0.351463	7
Isoleucine	↓aKG2	No	1.14415	0.100596	0.00792	0.0167489	7
Kynurenine	↓aKG2	No	1.11174	0.101798	0.00721	0.0155015	7
Lactate	↓aKG2	No	0.925031	0.0384478	0.308	0.392221	7
Leucine	↓aKG2	No	1.14322	0.106178	0.00507	0.0112376	7
Lysine	↓aKG2	Numerator	1.27059	0.272708	6.28e-13	8.6183e-12	7
Malate	↓aKG2	No	0.779854	0.256639	9.82e-12	1.13105e-10	7
Methionine	↓aKG2	No	1.26349	0.261941	4.68e-12	5.62583e-11	7
Octanoylcarnitine	↓aKG2	No	0.729163	0.182415	1.6e-06	8.19048e-06	7
Ornithine	↓aKG2	No	1.18042	0.143923	0.000145	0.000483333	7
Palmitoylcarnitine	↓aKG2	No	0.792406	0.221823	5.38e-09	4.01913e-08	7
Phenylalanine	↓aKG2	No	1.10173	0.150534	1.76e-08	1.23391e-07	7
Proline	↓aKG2	No	1.22069	0.149505	7.92e-05	0.000274645	7
Pyruvate	↓aKG2	No	0.930147	0.0458662	0.224	0.302893	7
Sarcosine	↓aKG2	No	1.28527	0.169755	7.42e-06	3.27801e-05	7
Serine	↓aKG2	No	1.09093	0.152058	5.97e-05	0.000211574	7
Taurine	↓aKG2	No	1.02029	0.0202741	0.448	0.530689	7
Threonine	↓aKG2	No	1.30447	0.229351	1.41e-09	1.1811e-08	7
Tryptophan	↓aKG2	Numerator	1.31795	0.31493	9.25e-17	2.1308e-15	7
Tyrosine	↓aKG2	No	1.29563	0.237887	3.38e-10	3.11443e-09	7
Urate	↓aKG2	No	0.838928	0.216145	9.77e-09	7.04095e-08	7
Valine	↓aKG2	No	1.15384	0.128514	0.000699	0.00196451	7
Xanthine	↓aKG2	No	0.902337	0.129068	0.000844	0.00232145	7
4-hydroxyproline	↓C5DC	No	1.12634	0.0903111	0.0173	0.0335594	7
a-Ketoglutarate	↓C5DC	No	1.01499	0.00766076	0.839	0.869663	7
Alanine	↓C5DC	No	1.19732	0.163368	1.61e-05	6.55174e-05	7
Arginine	↓C5DC	No	1.19055	0.222883	4.22e-09	3.25976e-08	7
Asparagine	↓C5DC	No	1.13676	0.192065	3.97e-07	2.20746e-06	7
Aspartic Acid	↓C5DC	No	1.01653	0.0267277	0.481	0.563569	7
Carnitine	↓C5DC	No	0.860696	0.147588	9.02e-05	0.000309806	7
Citrate	↓C5DC	No	0.943597	0.0886898	0.0186	0.0356523	7
Citrulline	↓C5DC	Numerator	1.17503	0.230512	1.16e-09	9.84474e-09	7
Decanoylcarnitine	↓C5DC	No	0.852129	0.115399	0.0024	0.00574397	7
Ethanolamine	↓C5DC	No	1.0387	0.0489888	0.196	0.271579	7
gamma-Aminobutyric Acid	↓C5DC	No	1.05374	0.0902211	0.0172	0.0334157	7
Glutamic Acid	↓C5DC	No	0.963021	0.0100379	0.791	0.832971	7
Glutamine	↓C5DC	No	1.09634	0.178737	2.38e-06	1.15857e-05	7
Glutarylcarnitine	↓C5DC	Denominator	0.653361	0.407174	9.06e-27	5.81114e-25	7
Glycine	↓C5DC	No	1.16849	0.144013	0.000144	0.000481244	7
Hexanoylcarnitine	↓C5DC	No	0.734352	0.167075	1.11e-05	4.64903e-05	7
Histidine	↓C5DC	No	1.05446	0.134948	0.000371	0.001113	7
Homocitrulline	↓C5DC	No	0.962967	0.0181307	0.632	0.703434	7
Homoserine	↓C5DC	No	1.1019	0.15757	3.19e-05	0.000122473	7
Hypoxanthine	↓C5DC	No	0.966565	0.0221118	0.568	0.643866	7
Isoleucine	↓C5DC	No	1.17118	0.0732671	0.0531	0.0891914	7
Kynurenine	↓C5DC	No	1.04744	0.042553	0.261	0.341471	7
Lactate	↓C5DC	No	1.15517	0.0698926	0.0637	0.104413	7
Leucine	↓C5DC	Numerator	1.1402	0.0433695	0.252	0.333074	7
Lysine	↓C5DC	No	1.12514	0.13981	0.000226	0.000730677	7
Malate	↓C5DC	No	1.00929	0.0152033	0.687	0.749772	7
Methionine	↓C5DC	No	1.2143	0.204889	6.34e-08	4.14364e-07	7
Octanoylcarnitine	↓C5DC	No	0.808714	0.130333	0.000608	0.00173907	7
Ornithine	↓C5DC	No	1.26517	0.226525	2.23e-09	1.79794e-08	7
Palmitoylcarnitine	↓C5DC	No	0.876345	0.116176	0.00224	0.00544181	7
Phenylalanine	↓C5DC	No	1.02511	0.0184197	0.491	0.572168	7
Proline	↓C5DC	No	1.21659	0.133254	0.000435	0.00128704	7
Pyruvate	↓C5DC	No	1.04256	0.0428671	0.256	0.33698	7
Sarcosine	↓C5DC	No	1.17554	0.119494	0.00161	0.00407235	7
Serine	↓C5DC	No	1.13608	0.195259	2.54e-07	1.48936e-06	7
Taurine	↓C5DC	No	0.979427	0.0301234	0.26	0.340854	7
Threonine	↓C5DC	No	1.18159	0.1626	1.77e-05	7.13531e-05	7
Tryptophan	↓C5DC	No	1.12992	0.111281	0.00331	0.00765215	7
Tyrosine	↓C5DC	No	1.19768	0.173598	4.59e-06	2.09226e-05	7
Urate	↓C5DC	No	0.964271	0.0446878	0.236	0.316466	7
Valine	↓C5DC	No	1.11788	0.0661772	0.0809	0.126806	7
Xanthine	↓C5DC	No	0.928275	0.0982267	0.0111	0.0227286	7
4-hydroxyproline	↓Carnitine1	No	1.12918	0.102191	0.00707	0.0152259	5
a-Ketoglutarate	↓Carnitine1	No	0.989365	0.026127	0.488	0.569186	5
Alanine	↓Carnitine1	Numerator	1.19234	0.143576	0.000151	0.000502036	5
Arginine	↓Carnitine1	Numerator	1.12583	0.146267	0.000115	0.00038937	5
Asparagine	↓Carnitine1	No	1.07461	0.121084	0.00139	0.0035862	5
Aspartic Acid	↓Carnitine1	No	1.09661	0.0389569	0.304	0.387893	5
Carnitine	↓Carnitine1	Denominator	0.606489	0.477448	8.91e-37	1.2771e-34	5
Citrate	↓Carnitine1	No	0.985857	0.0170043	0.652	0.720103	5
Citrulline	↓Carnitine1	Numerator	1.03505	0.0690012	0.0685	0.111011	5
Decanoylcarnitine	↓Carnitine1	No	0.83298	0.117634	0.00197	0.00490598	5
Ethanolamine	↓Carnitine1	No	1.04686	0.0362035	0.339	0.427478	5
gamma-Aminobutyric Acid	↓Carnitine1	No	1.03481	0.0539846	0.154	0.21903	5
Glutamic Acid	↓Carnitine1	No	1.12121	0.0316255	0.404	0.489352	5
Glutamine	↓Carnitine1	No	1.09592	0.17571	3.51e-06	1.65252e-05	5
Glutarylcarnitine	↓Carnitine1	No	0.848186	0.210073	3.28e-08	2.23873e-07	5
Glycine	↓Carnitine1	Numerator	1.28374	0.28275	8.36e-14	1.254e-12	5
Hexanoylcarnitine	↓Carnitine1	No	0.793113	0.192692	4.01e-07	2.22013e-06	5
Histidine	↓Carnitine1	No	1.02815	0.0620635	0.102	0.155165	5
Homocitrulline	↓Carnitine1	No	0.966129	0.0893256	0.0184	0.0353214	5
Homoserine	↓Carnitine1	Numerator	1.0775	0.124987	0.000969	0.00259877	5
Hypoxanthine	↓Carnitine1	No	1.07815	0.00606347	0.876	0.898998	5
Isoleucine	↓Carnitine1	No	0.973636	0.119536	0.0016	0.00406299	5
Kynurenine	↓Carnitine1	No	0.927442	0.0864727	0.0225	0.0420652	5
Lactate	↓Carnitine1	No	1.1318	0.0717403	0.057	0.0948774	5
Leucine	↓Carnitine1	No	0.919485	0.177811	2.68e-06	1.2852e-05	5
Lysine	↓Carnitine1	No	0.967347	0.0883519	0.0198	0.0377282	5
Malate	↓Carnitine1	No	1.08236	0.0540393	0.152	0.216663	5
Methionine	↓Carnitine1	Numerator	1.13233	0.135393	0.000351	0.00107296	5
Octanoylcarnitine	↓Carnitine1	No	0.833008	0.12474	0.00103	0.00273395	5
Ornithine	↓Carnitine1	Numerator	1.24582	0.225846	2.49e-09	1.99509e-08	5
Palmitoylcarnitine	↓Carnitine1	No	0.9156	0.122199	0.00131	0.0034002	5
Phenylalanine	↓Carnitine1	No	0.918005	0.210607	3.2e-15	5.98261e-14	5
Proline	↓Carnitine1	No	1.18904	0.136543	0.000313	0.000980024	5
Pyruvate	↓Carnitine1	No	1.08042	0.056935	0.131	0.190734	5
Sarcosine	↓Carnitine1	No	1.03595	0.0343679	0.364	0.451935	5
Serine	↓Carnitine1	No	1.10809	0.173719	4.52e-06	2.07502e-05	5
Taurine	↓Carnitine1	No	1.09594	0.0181643	0.497	0.576038	5
Threonine	↓Carnitine1	No	1.06133	0.0180244	0.634	0.704444	5
Tryptophan	↓Carnitine1	No	0.958436	0.104187	0.00595	0.0130093	5
Tyrosine	↓Carnitine1	No	1.00586	0.0514192	0.175	0.245647	5
Urate	↓Carnitine1	No	1.01448	0.020575	0.585	0.660236	5
Valine	↓Carnitine1	No	0.896481	0.184766	1.09e-06	5.71585e-06	5
Xanthine	↓Carnitine1	No	0.973648	0.0916231	0.0178	0.0344258	5
4-hydroxyproline	↓Carnitine2	No	0.985243	0.0426739	0.261	0.341471	4
a-Ketoglutarate	↓Carnitine2	No	1.08516	0.111688	0.00305	0.00711483	4
Alanine	↓Carnitine2	No	1.04947	0.033947	0.37	0.458501	4
Arginine	↓Carnitine2	No	0.964565	0.0637359	0.093	0.143505	4
Asparagine	↓Carnitine2	No	0.962046	0.054902	0.147	0.211641	4
Aspartic Acid	↓Carnitine2	No	1.27168	0.121308	0.00136	0.00351583	4
Carnitine	↓Carnitine2	Denominator	0.683889	0.401134	1.88e-26	1.10236e-24	4
Citrate	↓Carnitine2	No	1.07311	0.0950414	0.0117	0.0238436	4
Citrulline	↓Carnitine2	No	0.961282	0.0385571	0.309	0.392719	4
Decanoylcarnitine	↓Carnitine2	No	1.01912	0.00137966	0.971	0.977822	4
Ethanolamine	↓Carnitine2	Numerator	1.19295	0.2168	1.04e-08	7.45333e-08	4
gamma-Aminobutyric Acid	↓Carnitine2	No	1.07889	0.11192	0.00313	0.00726205	4
Glutamic Acid	↓Carnitine2	No	1.34382	0.0909445	0.0164	0.0319577	4
Glutamine	↓Carnitine2	No	0.975603	0.0687532	0.0695	0.112209	4
Glutarylcarnitine	↓Carnitine2	No	1.01164	0.0186843	0.623	0.695818	4
Glycine	↓Carnitine2	No	1.04645	0.0462685	0.222	0.300819	4
Hexanoylcarnitine	↓Carnitine2	No	1.18962	0.0254863	0.503	0.581946	4
Histidine	↓Carnitine2	No	0.985004	0.0292669	0.44	0.5241	4
Homocitrulline	↓Carnitine2	No	1.02797	0.0332136	0.381	0.468532	4
Homoserine	↓Carnitine2	No	0.980562	0.0418088	0.27	0.351463	4
Hypoxanthine	↓Carnitine2	Numerator	1.76292	0.270481	2.64e-12	3.37188e-11	4
Isoleucine	↓Carnitine2	No	1.07101	0.0575842	0.129	0.188673	4
Kynurenine	↓Carnitine2	No	0.980032	0.0290855	0.443	0.526215	4
Lactate	↓Carnitine2	Numerator	1.70711	0.291251	1.1e-14	1.81923e-13	4
Leucine	↓Carnitine2	No	1.03722	0.0236162	0.533	0.612262	4
Lysine	↓Carnitine2	No	0.883755	0.192906	3.6e-07	2.02795e-06	4
Malate	↓Carnitine2	Numerator	1.34879	0.285619	3.51e-14	5.52183e-13	4
Methionine	↓Carnitine2	No	0.994837	0.00393953	0.917	0.928516	4
Octanoylcarnitine	↓Carnitine2	No	0.984199	0.0219997	0.563	0.639885	4
Ornithine	↓Carnitine2	No	1.01198	0.0192157	0.612	0.685908	4
Palmitoylcarnitine	↓Carnitine2	No	1.14603	0.113699	0.00278	0.00653224	4
Phenylalanine	↓Carnitine2	No	0.968084	0.0689336	0.00988	0.0205776	4
Proline	↓Carnitine2	No	1.00812	0.0170573	0.653	0.72059	4
Pyruvate	↓Carnitine2	Numerator	1.4135	0.286383	3e-14	4.8375e-13	4
Sarcosine	↓Carnitine2	No	0.922243	0.0918246	0.0154	0.0301	4
Serine	↓Carnitine2	No	0.968783	0.0295465	0.436	0.520296	4
Taurine	↓Carnitine2	Numerator	1.37317	0.199662	7.82e-14	1.20046e-12	4
Taurine	↓Carnitine2	No	1.37317	0.199662	7.82e-14	1.20046e-12	4
Threonine	↓Carnitine2	No	0.892252	0.147125	0.000103	0.000351508	4
Tryptophan	↓Carnitine2	No	0.89173	0.164203	1.46e-05	5.97905e-05	4
Tyrosine	↓Carnitine2	No	0.955699	0.0941506	0.0129	0.0257202	4
Urate	↓Carnitine2	No	1.11703	0.18539	8.71e-07	4.62383e-06	4
Valine	↓Carnitine2	No	0.975009	0.0490302	0.196	0.271579	4
Xanthine	↓Carnitine2	Numerator	1.3292	0.228885	3.22e-09	2.51745e-08	4
4-hydroxyproline	↓Citrate	No	0.958316	0.0692708	0.0679	0.110316	7
a-Ketoglutarate	↓Citrate	No	0.849199	0.276799	2.07e-13	3.06931e-12	7
Alanine	↓Citrate	No	1.3044	0.298001	3.63e-15	6.57542e-14	7
Arginine	↓Citrate	Numerator	1.13791	0.202167	9.85e-08	6.29035e-07	7
Asparagine	↓Citrate	No	1.08745	0.130352	0.000579	0.0016635	7
Aspartic Acid	↓Citrate	No	1.10279	0.0487569	0.198	0.273469	7
Carnitine	↓Citrate	No	1.02942	0.0301168	0.424	0.509748	7
Citrate	↓Citrate	Denominator	0.703917	0.524721	4.65e-44	9.9975e-42	7
Citrulline	↓Citrate	No	1.02437	0.0458771	0.226	0.304639	7
Decanoylcarnitine	↓Citrate	No	0.731083	0.23247	9.65e-10	8.24404e-09	7
Ethanolamine	↓Citrate	No	0.935167	0.116533	0.0021	0.00516985	7
gamma-Aminobutyric Acid	↓Citrate	No	1.00952	0.00701956	0.853	0.881001	7
Glutamic Acid	↓Citrate	No	1.04009	0.0664558	0.0794	0.124758	7
Glutamine	↓Citrate	No	1.08207	0.179289	2.21e-06	1.0923e-05	7
Glutarylcarnitine	↓Citrate	No	0.858818	0.190186	5.65e-07	3.04958e-06	7
Glycine	↓Citrate	Numerator	1.20868	0.211207	2.46e-08	1.70613e-07	7
Hexanoylcarnitine	↓Citrate	No	0.646771	0.299024	3.67e-15	6.57542e-14	7
Histidine	↓Citrate	No	1.02057	0.0714518	0.0595	0.0984038	7
Homocitrulline	↓Citrate	No	0.999713	0.0291582	0.442	0.525512	7
Homoserine	↓Citrate	Numerator	1.12599	0.234566	5.92e-10	5.1951e-09	7
Hypoxanthine	↓Citrate	No	0.867583	0.0860048	0.0261	0.0478933	7
Isoleucine	↓Citrate	No	1.01115	0.0399575	0.292	0.375179	7
Kynurenine	↓Citrate	No	1.06961	0.0778151	0.04	0.0694482	7
Lactate	↓Citrate	No	0.965966	0.000275579	0.994	0.994771	7
Leucine	↓Citrate	No	1.00238	0.0326179	0.389	0.477006	7
Lysine	↓Citrate	No	1.10986	0.142776	0.000166	0.000546276	7
Malate	↓Citrate	No	0.800789	0.291916	9.55e-15	1.62099e-13	7
Methionine	↓Citrate	No	1.17137	0.215806	1.22e-08	8.69503e-08	7
Octanoylcarnitine	↓Citrate	No	0.732641	0.238218	3.7e-10	3.36127e-09	7
Ornithine	↓Citrate	No	1.19947	0.228286	1.67e-09	1.36348e-08	7
Palmitoylcarnitine	↓Citrate	No	0.762336	0.320531	3.41e-17	8.45942e-16	7
Phenylalanine	↓Citrate	Numerator	1.06573	0.0896809	0.000789	0.00217946	7
Phenylalanine	↓Citrate	No	1.06573	0.0896809	0.000789	0.00217946	7
Proline	↓Citrate	No	1.20789	0.171609	5.89e-06	2.63823e-05	7
Pyruvate	↓Citrate	No	0.990204	0.0119483	0.751	0.804643	7
Sarcosine	↓Citrate	No	1.16073	0.133742	0.000415	0.00123353	7
Serine	↓Citrate	Numerator	1.10169	0.15797	3.04e-05	0.000117063	7
Taurine	↓Citrate	No	0.904902	0.099689	0.000191	0.000625355	7
Threonine	↓Citrate	No	1.16949	0.15747	3.22e-05	0.000122893	7
Tryptophan	↓Citrate	No	1.1155	0.116993	0.00201	0.00498635	7
Tyrosine	↓Citrate	No	1.17899	0.179769	2.08e-06	1.04813e-05	7
Urate	↓Citrate	No	0.910234	0.156253	3.39e-05	0.000128621	7
Valine	↓Citrate	No	1.00331	0.034443	0.364	0.451935	7
Xanthine	↓Citrate	No	0.868315	0.186796	1.36e-06	7.04578e-06	7
4-hydroxyproline	↓Glutamine	No	1.17415	0.120562	0.00148	0.00378059	5
a-Ketoglutarate	↓Glutamine	No	1.04868	0.0258555	0.493	0.57398	5
Alanine	↓Glutamine	No	1.34513	0.195672	2.4e-07	1.42673e-06	5
Arginine	↓Glutamine	No	1.22398	0.173214	4.97e-06	2.2575e-05	5
Asparagine	↓Glutamine	No	1.17171	0.183085	1.34e-06	6.97016e-06	5
Aspartic Acid	↓Glutamine	No	0.948977	0.00547892	0.885	0.904941	5
Carnitine	↓Glutamine	No	0.936526	0.0687585	0.0682	0.110664	5
Citrate	↓Glutamine	No	0.988161	0.0284513	0.451	0.532775	5
Citrulline	↓Glutamine	No	1.04677	0.0615416	0.104	0.157835	5
Decanoylcarnitine	↓Glutamine	No	0.829407	0.0717829	0.059	0.0978278	5
Ethanolamine	↓Glutamine	No	1.02293	0.0348578	0.358	0.447067	5
gamma-Aminobutyric Acid	↓Glutamine	No	1.07091	0.0667836	0.0779	0.123	5
Glutamic Acid	↓Glutamine	No	0.999202	0.0215603	0.569	0.644434	5
Glutamine	↓Glutamine	Denominator	1.26018	0.298616	3.19e-15	5.98261e-14	5
Glutarylcarnitine	↓Glutamine	No	0.858949	0.12092	0.00147	0.0037625	5
Glycine	↓Glutamine	Numerator	1.47141	0.301963	1.57e-15	3.16453e-14	5
Hexanoylcarnitine	↓Glutamine	No	0.780535	0.110112	0.00378	0.00864574	5
Histidine	↓Glutamine	No	1.06322	0.126669	0.000834	0.00229885	5
Homocitrulline	↓Glutamine	No	0.811831	0.136173	0.000325	0.00100781	5
Homoserine	↓Glutamine	No	1.13162	0.174423	4.13e-06	1.90275e-05	5
Hypoxanthine	↓Glutamine	No	0.814096	0.0644389	0.0957	0.146968	5
Isoleucine	↓Glutamine	No	0.920417	0.0977025	0.00991	0.020586	5
Kynurenine	↓Glutamine	No	0.914011	0.0581654	0.125	0.184075	5
Lactate	↓Glutamine	No	1.02207	0.034197	0.364	0.451935	5
Leucine	↓Glutamine	No	0.856896	0.165878	1.19e-05	4.93601e-05	5
Lysine	↓Glutamine	Denominator	0.954014	0.0946973	0.0125	0.025156	5
Malate	↓Glutamine	No	1.05399	0.0235806	0.532	0.612203	5
Methionine	↓Glutamine	No	1.19075	0.175651	3.54e-06	1.65924e-05	5
Octanoylcarnitine	↓Glutamine	No	0.882911	0.053103	0.163	0.230307	5
Ornithine	↓Glutamine	No	1.28431	0.178228	2.54e-06	1.22719e-05	5
Palmitoylcarnitine	↓Glutamine	No	0.876869	0.129488	0.000659	0.00188077	5
Phenylalanine	↓Glutamine	No	0.921302	0.141149	1.27e-07	7.95291e-07	5
Proline	↓Glutamine	No	1.27926	0.184714	1.08e-06	5.68653e-06	5
Pyruvate	↓Glutamine	No	1.06526	0.0684377	0.0695	0.112209	5
Sarcosine	↓Glutamine	No	1.08865	0.048333	0.202	0.2781	5
Serine	↓Glutamine	No	1.22106	0.265535	2.38e-12	3.10121e-11	5
Taurine	↓Glutamine	No	1.03278	0.0613502	0.0217	0.0408657	5
Threonine	↓Glutamine	No	1.11316	0.0890251	0.0188	0.0358757	5
Tryptophan	↓Glutamine	No	0.952798	0.0552927	0.144	0.207785	5
Tyrosine	↓Glutamine	No	1.03758	0.00515315	0.892	0.908193	5
Urate	↓Glutamine	No	0.990497	0.00966848	0.798	0.836927	5
Valine	↓Glutamine	No	0.858971	0.167178	1.03e-05	4.34216e-05	5
Xanthine	↓Glutamine	No	0.877227	0.096196	0.0129	0.0257202	5
4-hydroxyproline	↓Hydroxyproline	Denominator	0.747252	0.276514	3.11e-13	4.43703e-12	4
a-Ketoglutarate	↓Hydroxyproline	No	0.988091	0.0210223	0.577	0.652349	4
Alanine	↓Hydroxyproline	No	0.95959	0.0267132	0.481	0.563569	4
Arginine	↓Hydroxyproline	No	0.916384	0.113493	0.00277	0.00652062	4
Asparagine	↓Hydroxyproline	No	0.947782	0.0972304	0.0103	0.0212252	4
Aspartic Acid	↓Hydroxyproline	No	1.54745	0.252804	2.49e-11	2.78017e-10	4
Carnitine	↓Hydroxyproline	No	0.911194	0.100778	0.0075	0.0160182	4
Citrate	↓Hydroxyproline	No	0.989327	0.0103267	0.784	0.828984	4
Citrulline	↓Hydroxyproline	No	0.899845	0.113689	0.00269	0.00636716	4
Decanoylcarnitine	↓Hydroxyproline	No	1.1473	0.0577995	0.128	0.187636	4
Ethanolamine	↓Hydroxyproline	Numerator	1.26873	0.264346	2.98e-12	3.69635e-11	4
gamma-Aminobutyric Acid	↓Hydroxyproline	No	0.99819	0.0079367	0.834	0.865535	4
Glutamic Acid	↓Hydroxyproline	Numerator	1.92628	0.273945	4.76e-13	6.60258e-12	4
Glutamine	↓Hydroxyproline	No	0.918543	0.160865	2.17e-05	8.53445e-05	4
Glutarylcarnitine	↓Hydroxyproline	No	1.10126	0.0817248	0.0316	0.0565381	4
Glycine	↓Hydroxyproline	No	0.900814	0.120127	0.00152	0.0038751	4
Hexanoylcarnitine	↓Hydroxyproline	No	1.30509	0.110157	0.00376	0.00861528	4
Histidine	↓Hydroxyproline	Denominator	0.950993	0.102188	0.00703	0.0151866	4
Homocitrulline	↓Hydroxyproline	No	1.03976	0.0290076	0.444	0.526918	4
Homoserine	↓Hydroxyproline	No	0.943565	0.0975199	0.01	0.0207395	4
Hypoxanthine	↓Hydroxyproline	Numerator	2.29363	0.379747	9.07e-23	3.00008e-21	4
Isoleucine	↓Hydroxyproline	No	1.14111	0.125021	0.000966	0.00259612	4
Kynurenine	↓Hydroxyproline	No	1.09245	0.0536605	0.157	0.222805	4
Lactate	↓Hydroxyproline	No	1.29435	0.135515	0.000324	0.00100713	4
Leucine	↓Hydroxyproline	No	1.13717	0.127666	0.000751	0.00208791	4
Lysine	↓Hydroxyproline	No	0.947267	0.0737938	0.0516	0.0868982	4
Malate	↓Hydroxyproline	No	1.15271	0.136207	0.000302	0.000950195	4
Methionine	↓Hydroxyproline	No	0.988713	0.0100906	0.79	0.832971	4
Octanoylcarnitine	↓Hydroxyproline	No	1.09587	0.034977	0.358	0.447067	4
Ornithine	↓Hydroxyproline	No	0.957221	0.0411585	0.277	0.359487	4
Palmitoylcarnitine	↓Hydroxyproline	No	1.16379	0.133843	0.000431	0.00127814	4
Phenylalanine	↓Hydroxyproline	No	1.06662	0.109029	4.49e-05	0.000164082	4
Proline	↓Hydroxyproline	No	0.95783	0.0433124	0.253	0.334053	4
Pyruvate	↓Hydroxyproline	No	1.16138	0.113225	0.00267	0.00633143	4
Sarcosine	↓Hydroxyproline	No	0.951432	0.0678483	0.0733	0.116881	4
Serine	↓Hydroxyproline	No	0.920316	0.129914	0.000605	0.00173433	4
Taurine	↓Hydroxyproline	Numerator	1.64762	0.303704	6.07e-30	5.2202e-28	4
Taurine	↓Hydroxyproline	No	1.64762	0.303704	6.07e-30	5.2202e-28	4
Threonine	↓Hydroxyproline	No	0.888319	0.136305	0.00032	0.000997101	4
Tryptophan	↓Hydroxyproline	No	0.928702	0.109241	0.00393	0.00894127	4
Tyrosine	↓Hydroxyproline	No	1.00694	0.00674268	0.859	0.885072	4
Urate	↓Hydroxyproline	No	1.07275	0.096744	0.0103	0.0212252	4
Valine	↓Hydroxyproline	No	1.02488	0.0264317	0.486	0.56788	4
Xanthine	↓Hydroxyproline	Numerator	1.55205	0.366924	2.31e-21	7.095e-20	4
4-hydroxyproline	↓Leucine	No	1.07389	0.0558151	0.141	0.203684	5
a-Ketoglutarate	↓Leucine	No	0.98679	0.0124384	0.742	0.79765	5
Alanine	↓Leucine	No	1.27433	0.244716	1.04e-10	1.07328e-09	5
Arginine	↓Leucine	No	1.10904	0.133438	0.000436	0.00128705	5
Asparagine	↓Leucine	No	1.08492	0.10116	0.00758	0.0161091	5
Aspartic Acid	↓Leucine	No	0.96478	0.0319703	0.399	0.486034	5
Carnitine	↓Leucine	No	0.930409	0.0925656	0.0141	0.0278545	5
Citrate	↓Leucine	No	0.93112	0.11413	0.00246	0.00587667	5
Citrulline	↓Leucine	No	0.995316	0.00539201	0.887	0.905245	5
Decanoylcarnitine	↓Leucine	No	0.786028	0.124952	0.00101	0.00268639	5
Ethanolamine	↓Leucine	No	0.965825	0.0370283	0.328	0.414824	5
gamma-Aminobutyric Acid	↓Leucine	No	1.09472	0.126402	0.000848	0.00232749	5
Glutamic Acid	↓Leucine	No	0.936373	0.00961495	0.8	0.838343	5
Glutamine	↓Leucine	No	1.11086	0.202439	9.08e-08	5.8566e-07	5
Glutarylcarnitine	↓Leucine	No	0.796873	0.225861	2.83e-09	2.23969e-08	5
Glycine	↓Leucine	No	1.2729	0.265043	2.61e-12	3.3669e-11	5
Hexanoylcarnitine	↓Leucine	No	0.703481	0.176335	3.51e-06	1.65252e-05	5
Histidine	↓Leucine	Numerator	1.01334	0.0156681	0.68	0.745285	5
Homocitrulline	↓Leucine	No	0.870035	0.137544	0.000282	0.000893808	5
Homoserine	↓Leucine	Numerator	1.14811	0.228703	1.56e-09	1.29832e-08	5
Hypoxanthine	↓Leucine	No	0.870508	0.0814355	0.0352	0.0620328	5
Isoleucine	↓Leucine	Denominator	0.730188	0.397076	1.04e-25	5.3664e-24	5
Kynurenine	↓Leucine	No	0.924374	0.0733886	0.0527	0.0886349	5
Lactate	↓Leucine	No	1.12594	0.111194	0.00318	0.00736481	5
Leucine	↓Leucine	Denominator	0.693737	0.452261	7.35e-33	7.90125e-31	5
Lysine	↓Leucine	No	0.924257	0.117969	0.00186	0.00464101	5
Malate	↓Leucine	No	0.989807	0.0117807	0.755	0.807587	5
Methionine	↓Leucine	No	1.02774	0.0642747	0.0898	0.139066	5
Octanoylcarnitine	↓Leucine	No	0.83671	0.101606	0.00753	0.0160557	5
Ornithine	↓Leucine	No	1.15723	0.171375	6.06e-06	2.69566e-05	5
Palmitoylcarnitine	↓Leucine	No	0.814658	0.180051	2.18e-06	1.08162e-05	5
Phenylalanine	↓Leucine	No	0.852957	0.321748	2.11e-33	2.47445e-31	5
Proline	↓Leucine	No	1.0248	0.0527749	0.164	0.231213	5
Pyruvate	↓Leucine	No	1.07817	0.0630846	0.0942	0.14501	5
Sarcosine	↓Leucine	No	0.916568	0.0925946	0.0145	0.0284703	5
Serine	↓Leucine	No	1.1003	0.152336	5.78e-05	0.000206543	5
Taurine	↓Leucine	No	0.953028	0.0319646	0.232	0.312075	5
Threonine	↓Leucine	No	0.987021	0.0171542	0.651	0.719614	5
Tryptophan	↓Leucine	No	0.940223	0.0772775	0.0414	0.0717823	5
Tyrosine	↓Leucine	No	0.914415	0.0917357	0.0155	0.0302496	5
Urate	↓Leucine	No	0.975316	0.0363286	0.335	0.422847	5
Valine	↓Leucine	No	0.727313	0.401323	3.41e-26	1.83288e-24	5
Xanthine	↓Leucine	No	0.892316	0.119037	0.00208	0.00514023	5
4-hydroxyproline	↓Urate	No	1.16701	0.102467	0.00691	0.0150319	7
a-Ketoglutarate	↓Urate	No	0.922748	0.104597	0.00552	0.0121308	7
Alanine	↓Urate	No	1.2717	0.196788	2.05e-07	1.23e-06	7
Arginine	↓Urate	No	1.13969	0.154678	4.55e-05	0.000165805	7
Asparagine	↓Urate	No	1.18137	0.197926	1.74e-07	1.0538e-06	7
Aspartic Acid	↓Urate	No	1.44521	0.152891	5.44e-05	0.000195836	7
Carnitine	↓Urate	No	0.996627	0.0124148	0.742	0.79765	7
Citrate	↓Urate	No	0.910264	0.0940691	0.0126	0.0253178	7
Citrulline	↓Urate	No	1.03501	0.0426993	0.26	0.340854	7
Decanoylcarnitine	↓Urate	No	0.74628	0.125859	0.000932	0.00251523	7
Ethanolamine	↓Urate	Numerator	1.22843	0.136632	0.00031	0.000972993	7
gamma-Aminobutyric Acid	↓Urate	No	1.0062	0.0258711	0.495	0.575789	7
Glutamic Acid	↓Urate	No	1.48836	0.134266	0.000394	0.00117653	7
Glutamine	↓Urate	No	1.08003	0.110671	0.00348	0.00803077	7
Glutarylcarnitine	↓Urate	No	0.932267	0.0699487	0.0658	0.107582	7
Glycine	↓Urate	No	1.17676	0.127469	0.000766	0.00212503	7
Hexanoylcarnitine	↓Urate	No	0.676085	0.161866	2.07e-05	8.1911e-05	7
Histidine	↓Urate	No	1.08183	0.140204	0.000217	0.000703342	7
Homocitrulline	↓Urate	No	1.02071	0.00955195	0.801	0.838709	7
Homoserine	↓Urate	No	1.09116	0.122599	0.00121	0.00315972	7
Hypoxanthine	↓Urate	No	1.4765	0.117414	0.00239	0.00574397	7
Isoleucine	↓Urate	No	1.12838	0.046562	0.219	0.297066	7
Kynurenine	↓Urate	No	0.935219	0.0745291	0.0492	0.0834008	7
Lactate	↓Urate	No	1.07502	0.0304029	0.42	0.50541	7
Leucine	↓Urate	No	1.12564	0.0320694	0.397	0.484513	7
Lysine	↓Urate	No	1.11494	0.0936591	0.0135	0.0267923	7
Malate	↓Urate	No	1.04575	0.0293413	0.436	0.520296	7
Methionine	↓Urate	No	1.27897	0.245057	9.85e-11	1.02472e-09	7
Octanoylcarnitine	↓Urate	No	0.776244	0.116887	0.00211	0.00518457	7
Ornithine	↓Urate	No	1.26407	0.156724	3.52e-05	0.000132385	7
Palmitoylcarnitine	↓Urate	No	0.82066	0.160121	2.53e-05	9.86012e-05	7
Phenylalanine	↓Urate	No	1.05143	0.0322742	0.227	0.305668	7
Proline	↓Urate	No	1.36323	0.162323	1.83e-05	7.30867e-05	7
Pyruvate	↓Urate	No	1.06216	0.0427292	0.257	0.337951	7
Sarcosine	↓Urate	No	1.23882	0.0694088	0.0669	0.109242	7
Serine	↓Urate	Numerator	1.21502	0.242991	1.41e-10	1.41e-09	7
Taurine	↓Urate	No	1.28422	0.0958638	0.000333	0.00102768	7
Threonine	↓Urate	No	1.32692	0.240326	2.23e-10	2.09978e-09	7
Tryptophan	↓Urate	No	1.17569	0.148759	8.6e-05	0.000296631	7
Tyrosine	↓Urate	No	1.31282	0.191308	4.41e-07	2.41055e-06	7
Urate	↓Urate	Denominator	0.685964	0.328269	3.05e-18	8.37128e-17	7
Valine	↓Urate	No	1.08878	0.0475734	0.21	0.28758	7
Xanthine	↓Urate	No	1.16361	0.0592189	0.126	0.185336	7
4-hydroxyproline	aKG/Val	No	1.04172	0.0484184	0.202	0.2781	1
a-Ketoglutarate	aKG/Val	Numerator	1.41726	0.327941	3.29e-18	8.84188e-17	1
Alanine	aKG/Val	No	1.12326	0.0742866	0.0499	0.0843657	1
Arginine	aKG/Val	No	1.02252	0.0216559	0.568	0.643866	1
Asparagine	aKG/Val	No	1.0275	0.031604	0.404	0.489352	1
Aspartic Acid	aKG/Val	No	0.919888	0.0231302	0.542	0.62039	1
Carnitine	aKG/Val	No	0.931213	0.0518339	0.169	0.238002	1
Citrate	aKG/Val	No	1.18141	0.15748	2.94e-05	0.000113551	1
Citrulline	aKG/Val	No	0.999343	0.0144995	0.702	0.762273	1
Decanoylcarnitine	aKG/Val	No	0.998996	0.0106199	0.78	0.826108	1
Ethanolamine	aKG/Val	No	1.07696	0.114553	0.0025	0.00596118	1
gamma-Aminobutyric Acid	aKG/Val	No	1.16644	0.1374	0.000287	0.000907426	1
Glutamic Acid	aKG/Val	No	0.871575	0.0601323	0.112	0.16761	1
Glutamine	aKG/Val	No	1.0441	0.0488339	0.197	0.272379	1
Glutarylcarnitine	aKG/Val	No	0.987621	0.0201634	0.596	0.67089	1
Glycine	aKG/Val	No	1.1999	0.132567	0.000466	0.00136313	1
Hexanoylcarnitine	aKG/Val	No	0.953478	0.00814568	0.831	0.863116	1
Histidine	aKG/Val	No	0.975923	0.0542882	0.152	0.216663	1
Homocitrulline	aKG/Val	No	0.884567	0.0751967	0.0472	0.0802213	1
Homoserine	aKG/Val	No	1.01123	0.0151599	0.689	0.750684	1
Hypoxanthine	aKG/Val	No	0.952577	0.0224732	0.561	0.638175	1
Isoleucine	aKG/Val	No	0.785403	0.227222	1.99e-09	1.61453e-08	1
Kynurenine	aKG/Val	No	0.932223	0.0322944	0.394	0.481307	1
Lactate	aKG/Val	No	1.34614	0.167092	9.29e-06	3.9947e-05	1
Leucine	aKG/Val	No	0.767625	0.248595	5.29e-11	5.63975e-10	1
Lysine	aKG/Val	No	0.881054	0.145503	0.000124	0.000418743	1
Malate	aKG/Val	No	1.28689	0.212405	1.75e-08	1.23361e-07	1
Methionine	aKG/Val	No	1.01005	0.0268335	0.479	0.562247	1
Octanoylcarnitine	aKG/Val	No	1.01012	0.0181069	0.634	0.704444	1
Ornithine	aKG/Val	No	0.992299	0.00982328	0.796	0.836189	1
Palmitoylcarnitine	aKG/Val	No	1.11629	0.0500148	0.188	0.261618	1
Phenylalanine	aKG/Val	No	0.919988	0.137056	2.9e-07	1.67758e-06	1
Proline	aKG/Val	No	0.900625	0.0531963	0.16	0.226316	1
Pyruvate	aKG/Val	No	1.30101	0.197599	1.58e-07	9.65972e-07	1
Sarcosine	aKG/Val	No	0.945335	0.00935251	0.805	0.842214	1
Serine	aKG/Val	No	1.05063	0.0760755	0.0446	0.0764064	1
Taurine	aKG/Val	No	1.06889	0.081146	0.00239	0.00574397	1
Threonine	aKG/Val	No	0.891584	0.0823837	0.0297	0.0533607	1
Tryptophan	aKG/Val	No	0.925393	0.0758872	0.0452	0.0772291	1
Tyrosine	aKG/Val	No	0.869117	0.135549	0.000346	0.00106019	1
Urate	aKG/Val	No	1.11192	0.121966	0.00121	0.00315972	1
Valine	aKG/Val	Denominator	0.722573	0.309248	3.4e-16	7.4339e-15	1
Xanthine	aKG/Val	No	1.03152	0.064641	0.0946	0.145452	1
4-hydroxyproline	Arg/4hyp	Denominator	0.68368	0.258151	1.01e-11	1.15301e-10	6
a-Ketoglutarate	Arg/4hyp	No	0.864179	0.139762	0.000209	0.000680833	6
Alanine	Arg/4hyp	No	1.0438	0.0685724	0.0703	0.113076	6
Arginine	Arg/4hyp	Numerator	1.23229	0.180573	1.94e-06	9.85276e-06	6
Asparagine	Arg/4hyp	No	1.07738	0.0764121	0.0437	0.075164	6
Aspartic Acid	Arg/4hyp	No	1.04284	0.0257353	0.497	0.576038	6
Carnitine	Arg/4hyp	No	1.02225	0.013683	0.717	0.774648	6
Citrate	Arg/4hyp	No	0.850523	0.154977	3.93e-05	0.000146101	6
Citrulline	Arg/4hyp	No	1.00746	0.0143893	0.704	0.763802	6
Decanoylcarnitine	Arg/4hyp	No	1.04226	0.0072908	0.848	0.876538	6
Ethanolamine	Arg/4hyp	No	0.991249	0.00029771	0.994	0.994771	6
gamma-Aminobutyric Acid	Arg/4hyp	No	1.01103	0.00678116	0.858	0.884748	6
Glutamic Acid	Arg/4hyp	No	0.96018	0.0105852	0.78	0.826108	6
Glutamine	Arg/4hyp	No	1.10863	0.163376	1.61e-05	6.55174e-05	6
Glutarylcarnitine	Arg/4hyp	No	0.938807	0.0461193	0.225	0.303609	6
Glycine	Arg/4hyp	No	1.00734	0.0115776	0.76	0.809579	6
Hexanoylcarnitine	Arg/4hyp	No	0.967961	0.0157856	0.678	0.743724	6
Histidine	Arg/4hyp	No	1.02557	0.0680266	0.0728	0.116516	6
Homocitrulline	Arg/4hyp	No	0.848608	0.0870304	0.0216	0.0408563	6
Homoserine	Arg/4hyp	No	1.07154	0.0952423	0.0119	0.0242129	6
Hypoxanthine	Arg/4hyp	No	1.0015	0.00537158	0.89	0.907589	6
Isoleucine	Arg/4hyp	No	0.993729	0.0147532	0.697	0.758759	6
Kynurenine	Arg/4hyp	No	0.987433	0.00132315	0.972	0.978066	6
Lactate	Arg/4hyp	No	0.96425	0.0099039	0.793	0.834396	6
Leucine	Arg/4hyp	No	1.00075	0.0154809	0.683	0.746669	6
Lysine	Arg/4hyp	No	1.07575	0.0693169	0.0675	0.109805	6
Malate	Arg/4hyp	No	0.872092	0.0978988	0.0094	0.0196851	6
Methionine	Arg/4hyp	No	1.08141	0.0946716	0.0125	0.025156	6
Octanoylcarnitine	Arg/4hyp	No	1.03997	0.00411362	0.914	0.926934	6
Ornithine	Arg/4hyp	No	1.09593	0.100957	0.0077	0.0163103	6
Palmitoylcarnitine	Arg/4hyp	No	0.975322	0.0164545	0.665	0.732579	6
Phenylalanine	Arg/4hyp	No	1.03209	0.0125609	0.638	0.707062	6
Proline	Arg/4hyp	No	1.01148	0.0447888	0.237	0.317147	6
Pyruvate	Arg/4hyp	No	0.961871	0.0335234	0.374	0.463013	6
Sarcosine	Arg/4hyp	No	1.18322	0.0598065	0.114	0.170012	6
Serine	Arg/4hyp	No	1.0796	0.0940431	0.0131	0.0260787	6
Taurine	Arg/4hyp	No	0.990557	0.017618	0.51	0.588988	6
Threonine	Arg/4hyp	No	1.02934	0.0346997	0.36	0.448263	6
Tryptophan	Arg/4hyp	No	0.961204	0.033972	0.37	0.458501	6
Tyrosine	Arg/4hyp	No	1.08451	0.0764121	0.0437	0.075164	6
Urate	Arg/4hyp	No	0.931711	0.08907	0.0181	0.0348493	6
Valine	Arg/4hyp	No	0.966032	0.0430636	0.256	0.33698	6
Xanthine	Arg/4hyp	No	0.943893	0.027189	0.482	0.564229	6
4-hydroxyproline	Eta/Kyn	No	1.05082	0.0352186	0.353	0.442967	4
a-Ketoglutarate	Eta/Kyn	No	1.04266	0.0592489	0.116	0.172595	4
Alanine	Eta/Kyn	No	1.08425	0.0681132	0.0722	0.115843	4
Arginine	Eta/Kyn	No	1.06085	0.0754818	0.0466	0.0793061	4
Asparagine	Eta/Kyn	No	1.05197	0.033235	0.38	0.468195	4
Aspartic Acid	Eta/Kyn	No	1.47071	0.156564	3.58e-05	0.00013425	4
Carnitine	Eta/Kyn	No	0.982299	0.0190067	0.614	0.686956	4
Citrate	Eta/Kyn	No	1.04875	0.0507913	0.178	0.249316	4
Citrulline	Eta/Kyn	No	1.02	0.0206169	0.587	0.661336	4
Decanoylcarnitine	Eta/Kyn	No	1.01121	0.0160182	0.674	0.739966	4
Ethanolamine	Eta/Kyn	Numerator	1.41024	0.299115	2.87e-15	5.52582e-14	4
gamma-Aminobutyric Acid	Eta/Kyn	No	1.03319	0.054565	0.15	0.215	4
Glutamic Acid	Eta/Kyn	No	1.73531	0.146302	0.000112	0.000380211	4
Glutamine	Eta/Kyn	No	1.02104	0.0296697	0.434	0.518869	4
Glutarylcarnitine	Eta/Kyn	No	0.985372	0.0502397	0.186	0.259114	4
Glycine	Eta/Kyn	No	1.11175	0.0807004	0.0332	0.0589917	4
Hexanoylcarnitine	Eta/Kyn	No	1.04005	0.0115518	0.762	0.81104	4
Histidine	Eta/Kyn	No	1.00694	0.0220448	0.561	0.638175	4
Homocitrulline	Eta/Kyn	No	0.928943	0.1246	0.001	0.00266529	4
Homoserine	Eta/Kyn	No	0.97946	0.0372377	0.326	0.413104	4
Hypoxanthine	Eta/Kyn	No	1.95011	0.18526	1.66e-06	8.46403e-06	4
Isoleucine	Eta/Kyn	No	0.93056	0.0606725	0.109	0.1635	4
Kynurenine	Eta/Kyn	Denominator	0.710489	0.299766	2.5e-15	4.945e-14	4
Lactate	Eta/Kyn	No	1.34235	0.132314	0.000448	0.00131645	4
Leucine	Eta/Kyn	No	0.943229	0.0616646	0.104	0.157835	4
Lysine	Eta/Kyn	No	0.940813	0.0668695	0.0778	0.122993	4
Malate	Eta/Kyn	No	1.19499	0.088652	0.0187	0.0357908	4
Methionine	Eta/Kyn	No	1.08407	0.107704	0.00447	0.0100809	4
Octanoylcarnitine	Eta/Kyn	No	1.0046	0.0124194	0.744	0.799134	4
Ornithine	Eta/Kyn	No	1.10022	0.0811964	0.0321	0.0571948	4
Palmitoylcarnitine	Eta/Kyn	No	0.981299	0.0213523	0.575	0.650658	4
Phenylalanine	Eta/Kyn	No	0.954488	0.0702492	0.00856	0.0180137	4
Proline	Eta/Kyn	No	0.961358	0.00564251	0.882	0.903	4
Pyruvate	Eta/Kyn	No	1.12819	0.0914915	0.0152	0.0297542	4
Sarcosine	Eta/Kyn	No	0.886443	0.0680512	0.0725	0.11618	4
Serine	Eta/Kyn	No	1.07631	0.087428	0.021	0.0398969	4
Taurine	Eta/Kyn	No	1.69439	0.247649	1.87e-20	5.36067e-19	4
Threonine	Eta/Kyn	No	1.01364	0.0076577	0.84	0.869663	4
Tryptophan	Eta/Kyn	No	0.919483	0.0954577	0.0117	0.0238436	4
Tyrosine	Eta/Kyn	No	0.995685	0.0124941	0.742	0.79765	4
Urate	Eta/Kyn	No	0.956362	0.0412956	0.273	0.354653	4
Valine	Eta/Kyn	No	0.915501	0.0977958	0.00989	0.0205776	4
Xanthine	Eta/Kyn	No	1.36656	0.169871	1.12e-05	4.67573e-05	4
4-hydroxyproline	Leu/Car	No	0.939034	0.0825124	0.0296	0.0532552	3
a-Ketoglutarate	Leu/Car	No	1.0518	0.0398687	0.29	0.374474	3
Alanine	Leu/Car	No	0.809998	0.150277	7.28e-05	0.00025348	3
Arginine	Leu/Car	No	0.890406	0.107988	0.00442	0.00998564	3
Asparagine	Leu/Car	No	0.919709	0.0721766	0.0568	0.0946667	3
Aspartic Acid	Leu/Car	No	0.958774	0.0439528	0.246	0.326481	3
Carnitine	Leu/Car	Denominator	0.565308	0.31392	8.17e-17	1.91624e-15	3
Citrate	Leu/Car	No	1.04878	0.0601216	0.111	0.166307	3
Citrulline	Leu/Car	No	0.944867	0.0307772	0.417	0.502269	3
Decanoylcarnitine	Leu/Car	No	1.08556	0.0183808	0.629	0.701912	3
Ethanolamine	Leu/Car	No	1.0657	0.0308112	0.416	0.501533	3
gamma-Aminobutyric Acid	Leu/Car	No	0.915622	0.0791219	0.0368	0.0645878	3
Glutamic Acid	Leu/Car	No	0.973537	0.0399695	0.292	0.375179	3
Glutamine	Leu/Car	No	0.908732	0.116198	0.00216	0.0052673	3
Glutarylcarnitine	Leu/Car	No	1.11698	0.0522167	0.17	0.239149	3
Glycine	Leu/Car	No	0.84273	0.121032	0.0014	0.00360479	3
Hexanoylcarnitine	Leu/Car	No	1.47232	0.0769654	0.043	0.0741578	3
Histidine	Leu/Car	No	0.965854	0.0387605	0.307	0.391334	3
Homocitrulline	Leu/Car	No	1.1995	0.0275088	0.468	0.549836	3
Homoserine	Leu/Car	No	0.959478	0.056112	0.139	0.201246	3
Hypoxanthine	Leu/Car	No	1.11151	0.0331942	0.391	0.478548	3
Isoleucine	Leu/Car	No	1.55514	0.259768	7e-12	8.20909e-11	3
Kynurenine	Leu/Car	No	1.01979	0.000136182	0.997	0.997	3
Lactate	Leu/Car	No	1.08764	0.0397346	0.292	0.375179	3
Leucine	Leu/Car	Numerator	1.48591	0.252788	2.5e-11	2.78017e-10	3
Lysine	Leu/Car	No	0.952964	0.0799434	0.035	0.0617647	3
Malate	Leu/Car	No	1.16421	0.0677667	0.0722	0.115843	3
Methionine	Leu/Car	No	0.961021	0.0644483	0.0889	0.138004	3
Octanoylcarnitine	Leu/Car	No	1.0061	0.0122883	0.747	0.801022	3
Ornithine	Leu/Car	No	1.00527	0.0394248	0.298	0.380991	3
Palmitoylcarnitine	Leu/Car	No	1.29373	0.117272	0.00204	0.00505106	3
Phenylalanine	Leu/Car	No	1.06136	0.0316273	0.237	0.317147	3
Proline	Leu/Car	No	1.02906	0.0389822	0.304	0.387893	3
Pyruvate	Leu/Car	No	0.971901	0.0381251	0.312	0.396142	3
Sarcosine	Leu/Car	No	1.03451	0.0247001	0.515	0.594231	3
Serine	Leu/Car	No	0.88026	0.112759	0.00292	0.0068363	3
Taurine	Leu/Car	No	1.10847	0.0209468	0.433	0.518154	3
Threonine	Leu/Car	No	0.930024	0.0964852	0.0109	0.0223901	3
Tryptophan	Leu/Car	No	0.956407	0.0829691	0.0285	0.0514196	3
Tyrosine	Leu/Car	No	1.02779	0.0206657	0.586	0.660787	3
Urate	Leu/Car	No	1.08217	0.0762837	0.043	0.0741578	3
Valine	Leu/Car	No	1.34231	0.198227	1.7e-07	1.03443e-06	3
Xanthine	Leu/Car	No	1.08572	0.0176605	0.648	0.717528	3
4-hydroxyproline	Leu/Val	No	0.842095	0.136651	0.000316	0.000987022	3
a-Ketoglutarate	Leu/Val	No	0.971924	0.0509204	0.177	0.248185	3
Alanine	Leu/Val	No	0.952379	0.071318	0.0598	0.0986471	3
Arginine	Leu/Val	No	0.915662	0.0613982	0.106	0.160305	3
Asparagine	Leu/Val	No	0.90471	0.119481	0.00161	0.00407235	3
Aspartic Acid	Leu/Val	No	1.02159	0.0137773	0.716	0.774648	3
Carnitine	Leu/Val	No	0.89601	0.0808927	0.0319	0.0569958	3
Citrate	Leu/Val	No	0.935453	0.0606288	0.108	0.162378	3
Citrulline	Leu/Val	No	0.765351	0.219809	6.53e-09	4.75915e-08	3
Decanoylcarnitine	Leu/Val	No	1.18696	0.0609394	0.109	0.1635	3
Ethanolamine	Leu/Val	No	1.04047	0.0353944	0.35	0.43963	3
gamma-Aminobutyric Acid	Leu/Val	No	0.868637	0.133738	0.000415	0.00123353	3
Glutamic Acid	Leu/Val	No	0.972581	0.0220967	0.56	0.638163	3
Glutamine	Leu/Val	No	0.897036	0.134929	0.000368	0.00110657	3
Glutarylcarnitine	Leu/Val	No	1.07075	0.0299694	0.431	0.517437	3
Glycine	Leu/Val	No	0.874295	0.112633	0.00295	0.00689402	3
Hexanoylcarnitine	Leu/Val	No	1.52775	0.100152	0.00843	0.0177691	3
Histidine	Leu/Val	No	0.90999	0.128694	0.000687	0.00194776	3
Homocitrulline	Leu/Val	No	0.95812	0.046972	0.215	0.293803	3
Homoserine	Leu/Val	No	0.971869	0.0399297	0.292	0.375179	3
Hypoxanthine	Leu/Val	No	1.16767	0.0908598	0.0188	0.0358757	3
Isoleucine	Leu/Val	No	1.28263	0.166353	1.13e-05	4.70226e-05	3
Kynurenine	Leu/Val	No	1.06099	0.00658269	0.862	0.887454	3
Lactate	Leu/Val	No	1.02326	0.0263887	0.484	0.566056	3
Leucine	Leu/Val	Numerator	1.2994	0.193809	3.12e-07	1.7888e-06	3
Lysine	Leu/Val	No	0.977232	0.0534731	0.158	0.223732	3
Malate	Leu/Val	No	1.03757	0.0296466	0.432	0.517437	3
Methionine	Leu/Val	No	0.991204	0.0349313	0.357	0.446683	3
Octanoylcarnitine	Leu/Val	No	1.12088	0.0401118	0.292	0.375179	3
Ornithine	Leu/Val	No	0.954292	0.0282493	0.456	0.538188	3
Palmitoylcarnitine	Leu/Val	No	1.23017	0.0871945	0.0218	0.0409942	3
Phenylalanine	Leu/Val	No	1.0791	0.0920145	0.000573	0.00164993	3
Proline	Leu/Val	No	0.96029	0.0280839	0.459	0.54074	3
Pyruvate	Leu/Val	No	1.03795	0.0287995	0.445	0.527619	3
Sarcosine	Leu/Val	No	0.986961	0.0468066	0.217	0.295285	3
Serine	Leu/Val	No	0.897914	0.10271	0.0067	0.0145997	3
Taurine	Leu/Val	No	1.06356	0.0344562	0.197	0.272379	3
Threonine	Leu/Val	No	0.817093	0.150575	7.04e-05	0.000246114	3
Tryptophan	Leu/Val	No	0.892909	0.10744	0.00457	0.0102527	3
Tyrosine	Leu/Val	No	1.06406	0.0312926	0.409	0.49448	3
Urate	Leu/Val	No	1.13017	0.124776	0.000932	0.00251523	3
Valine	Leu/Val	Denominator	1.03307	0.014686	0.699	0.760295	3
Xanthine	Leu/Val	No	1.1023	0.0796452	0.0394	0.0684987	3
4-hydroxyproline	Lys/Gln	No	1.03535	0.0182417	0.631	0.702927	7
a-Ketoglutarate	Lys/Gln	No	0.924388	0.0765184	0.0424	0.0734174	7
Alanine	Lys/Gln	No	1.1143	0.0946431	0.0125	0.025156	7
Arginine	Lys/Gln	No	1.06602	0.0562644	0.138	0.200022	7
Asparagine	Lys/Gln	No	1.12958	0.107403	0.00458	0.0102573	7
Aspartic Acid	Lys/Gln	No	1.26679	0.122231	0.00125	0.00325758	7
Carnitine	Lys/Gln	No	1.08046	0.0664417	0.078	0.123007	7
Citrate	Lys/Gln	No	0.92296	0.0582521	0.122	0.180069	7
Citrulline	Lys/Gln	No	0.966901	0.046172	0.223	0.301857	7
Decanoylcarnitine	Lys/Gln	No	0.785655	0.0852962	0.0249	0.0458871	7
Ethanolamine	Lys/Gln	No	1.06842	0.0285462	0.451	0.532775	7
gamma-Aminobutyric Acid	Lys/Gln	No	0.975231	0.000881292	0.982	0.985054	7
Glutamic Acid	Lys/Gln	No	1.3519	0.115717	0.00225	0.00545583	7
Glutamine	Lys/Gln	Denominator	0.917677	0.103801	0.00615	0.0134239	7
Glutarylcarnitine	Lys/Gln	No	1.0587	0.0350825	0.356	0.445864	7
Glycine	Lys/Gln	No	0.929026	0.0502336	0.185	0.258	7
Hexanoylcarnitine	Lys/Gln	No	0.771241	0.0836369	0.0278	0.0502973	7
Histidine	Lys/Gln	No	1.06734	0.0419143	0.269	0.35087	7
Homocitrulline	Lys/Gln	No	1.27324	0.15208	5.96e-05	0.000211574	7
Homoserine	Lys/Gln	No	1.0809	0.0895547	0.0181	0.0348493	7
Hypoxanthine	Lys/Gln	No	1.20225	0.0479241	0.215	0.293803	7
Isoleucine	Lys/Gln	No	1.42934	0.17963	2.12e-06	1.06e-05	7
Kynurenine	Lys/Gln	No	1.16561	0.0781667	0.0391	0.0680688	7
Lactate	Lys/Gln	No	1.15403	0.0368534	0.328	0.414824	7
Leucine	Lys/Gln	No	1.4199	0.192122	3.94e-07	2.20026e-06	7
Lysine	Lys/Gln	Numerator	1.47892	0.269707	1.12e-12	1.505e-11	7
Malate	Lys/Gln	No	1.08497	0.0191532	0.612	0.685908	7
Methionine	Lys/Gln	No	1.32911	0.176986	2.98e-06	1.41331e-05	7
Octanoylcarnitine	Lys/Gln	No	0.758469	0.102561	0.00699	0.0151548	7
Ornithine	Lys/Gln	No	1.23433	0.0947963	0.0123	0.0248699	7
Palmitoylcarnitine	Lys/Gln	No	0.933846	0.0579967	0.127	0.186595	7
Phenylalanine	Lys/Gln	No	1.22184	0.196117	2.13e-13	3.12239e-12	7
Proline	Lys/Gln	No	1.29926	0.123956	0.00107	0.00283429	7
Pyruvate	Lys/Gln	No	1.1427	0.0704799	0.0615	0.101193	7
Sarcosine	Lys/Gln	No	1.48977	0.154724	4.42e-05	0.000162909	7
Serine	Lys/Gln	No	1.10731	0.126331	0.000854	0.00233403	7
Taurine	Lys/Gln	No	1.16816	0.0416827	0.119	0.176044	7
Threonine	Lys/Gln	No	1.41037	0.191394	4.36e-07	2.39336e-06	7
Tryptophan	Lys/Gln	No	1.2726	0.112116	0.00308	0.00717184	7
Tyrosine	Lys/Gln	No	1.46715	0.193539	3.24e-07	1.84938e-06	7
Urate	Lys/Gln	No	0.866646	0.105616	0.00508	0.0112405	7
Valine	Lys/Gln	No	1.39321	0.209328	3.35e-08	2.27447e-07	7
Xanthine	Lys/Gln	No	1.0582	0.00411748	0.916	0.928233	7
4-hydroxyproline	Lys/Phe	No	1.22124	0.097457	0.0102	0.0211204	7
a-Ketoglutarate	Lys/Phe	No	0.944557	0.0632602	0.0933	0.143796	7
Alanine	Lys/Phe	No	1.31498	0.16449	1.41e-05	5.79268e-05	7
Arginine	Lys/Phe	No	1.23258	0.182741	1.46e-06	7.5336e-06	7
Asparagine	Lys/Phe	No	1.17514	0.152661	5.58e-05	0.00019995	7
Aspartic Acid	Lys/Phe	No	1.04943	0.0251834	0.506	0.584892	7
Carnitine	Lys/Phe	No	1.04695	0.0316301	0.402	0.488765	7
Citrate	Lys/Phe	No	0.906069	0.0786643	0.0369	0.0646753	7
Citrulline	Lys/Phe	No	1.03492	0.0230424	0.543	0.620984	7
Decanoylcarnitine	Lys/Phe	No	0.711454	0.123891	0.00112	0.00294857	7
Ethanolamine	Lys/Phe	No	0.991606	0.0223167	0.556	0.634164	7
gamma-Aminobutyric Acid	Lys/Phe	No	1.02631	0.0230061	0.544	0.621577	7
Glutamic Acid	Lys/Phe	No	0.956495	0.0258003	0.496	0.575914	7
Glutamine	Lys/Phe	No	1.09138	0.107156	0.00468	0.010445	7
Glutarylcarnitine	Lys/Phe	No	0.789841	0.15911	2.85e-05	0.000110405	7
Glycine	Lys/Phe	No	1.2854	0.17788	2.66e-06	1.28037e-05	7
Hexanoylcarnitine	Lys/Phe	No	0.624632	0.16619	1.24e-05	5.12692e-05	7
Histidine	Lys/Phe	No	1.01621	0.0335091	0.377	0.465388	7
Homocitrulline	Lys/Phe	No	0.914851	0.0441616	0.244	0.32483	7
Homoserine	Lys/Phe	No	1.11624	0.105787	0.00523	0.0115328	7
Hypoxanthine	Lys/Phe	No	0.935463	0.0453033	0.241	0.322166	7
Isoleucine	Lys/Phe	No	0.998053	0.0571888	0.131	0.190734	7
Kynurenine	Lys/Phe	No	0.94706	0.0714134	0.0594	0.0983646	7
Lactate	Lys/Phe	No	1.07641	0.0590786	0.117	0.173682	7
Leucine	Lys/Phe	No	0.932603	0.0903916	0.017	0.0330769	7
Lysine	Lys/Phe	Numerator	1.31886	0.237583	3.67e-10	3.35766e-09	7
Malate	Lys/Phe	No	0.84299	0.113439	0.00262	0.00622431	7
Methionine	Lys/Phe	No	1.24654	0.175268	3.72e-06	1.73242e-05	7
Octanoylcarnitine	Lys/Phe	No	0.738164	0.116664	0.00215	0.00526281	7
Ornithine	Lys/Phe	No	1.23214	0.125735	0.000903	0.00245753	7
Palmitoylcarnitine	Lys/Phe	No	0.777099	0.168135	9.76e-06	4.15525e-05	7
Phenylalanine	Lys/Phe	Denominator	0.90621	0.136372	3.32e-07	1.8867e-06	7
Phenylalanine	Lys/Phe	No	0.90621	0.136372	3.32e-07	1.8867e-06	7
Proline	Lys/Phe	No	1.10308	0.0665146	0.0792	0.124595	7
Pyruvate	Lys/Phe	No	1.04816	0.0447468	0.235	0.315781	7
Sarcosine	Lys/Phe	No	1.1935	0.0767839	0.0427	0.0738378	7
Serine	Lys/Phe	No	1.20225	0.18619	8.87e-07	4.68947e-06	7
Taurine	Lys/Phe	No	1.01216	0.00649348	0.808	0.843984	7
Threonine	Lys/Phe	No	1.34215	0.172365	5.36e-06	2.41762e-05	7
Tryptophan	Lys/Phe	No	1.11287	0.0459397	0.225	0.303609	7
Tyrosine	Lys/Phe	No	1.08064	0.0403152	0.287	0.370972	7
Urate	Lys/Phe	No	0.944047	0.0393857	0.296	0.379563	7
Valine	Lys/Phe	No	1.02374	0.0325844	0.39	0.477778	7
Xanthine	Lys/Phe	No	0.877609	0.103777	0.00728	0.0155955	7
The cluster biomarker column indicates if the metabolite is present as a ‘numerator’ or ‘denominator’ in one or more of the biomarkers associated with cluster. Metabolites that are not present in a biomarker associated with the cluster are indicated with ‘No’. The column ‘Fold (Pos/Neg)’ contains the fold change values between biomarker cluster positive (Pos) and biomarker cluster negative popula…
