# Supplementary material for: Metabolomic biomarkers in autism: identification of complex dysregulations of cellular bioenergetics
Source: Front Psychiatry. 2023 Oct 2;14:1249578. doi: 10.3389/fpsyt.2023.1249578 (PMC10622772; doi:10.3389/fpsyt.2023.1249578)
Supplement: Supplementary file 9 [file Table_9.xlsx]

## Sheet: S.Table9
Supplementary Table 9: Partial Spearman Correlation Analysis of Biomarkers Values and Numerical CAMP Behavioral and Phenotypic Data
Biomarker	Variable	Description	covariate	n	pcor	p.value	p.adj
Lactate/Proline	AgeMonths	Participants age in months			-0.26	2.72e-09	4.1616e-06
Pyruvate/Proline	AgeMonths	Participants age in months			-0.26	6.4e-09	4.8705e-06
Lactate/Homoserine	AgeMonths	Participants age in months			-0.25	9.55e-09	4.8705e-06
Lactate/Tyrosine	AgeMonths	Participants age in months			-0.24	4.37e-08	1.67152e-05
Pyruvate/Homoserine	AgeMonths	Participants age in months			-0.24	8.23e-08	2.51838e-05
Lactate/Ornithine	AgeMonths	Participants age in months			-0.23	1.43e-07	3.6465e-05
Lactate/Methionine	AgeMonths	Participants age in months			-0.23	2.2e-07	4.80857e-05
Lactate/Alanine	AgeMonths	Participants age in months			-0.22	4.15e-07	7.93688e-05
Lactate	AgeMonths	Participants age in months			-0.22	4.76e-07	8.092e-05
Lactate/Glutamine	AgeMonths	Participants age in months			-0.22	8.42e-07	0.000121148
Lactate/Lysine	AgeMonths	Participants age in months			-0.22	8.71e-07	0.000121148
Lactate/Arginine	AgeMonths	Participants age in months			-0.21	3.55e-06	0.000435023
Lactate/Glutarylcarnitine	MSEL RL	MSEL Receptive Language T-score	AgeMonths	491	-0.207315	3.69628e-06	0.000435023
Lactate/Phenylalanine	AgeMonths	Participants age in months			-0.21	4.07e-06	0.000444793
Lactate/Histidine	AgeMonths	Participants age in months			-0.2	5.65e-06	0.0005763
Pyruvate/Phenylalanine	AgeMonths	Participants age in months			-0.2	6.88e-06	0.0006579
Lactate/Glycine	AgeMonths	Participants age in months			-0.2	1.13e-05	0.001017
Lactate/Urate	AgeMonths	Participants age in months			-0.19	1.29e-05	0.0010965
Lactate/Asparagine	AgeMonths	Participants age in months			-0.19	1.56e-05	0.00125621
Lactate/Threonine	AgeMonths	Participants age in months			-0.18	4.59e-05	0.00351135
Lactate/Citrate	MSEL RL	MSEL Receptive Language T-score	AgeMonths	497	-0.180558	5.24641e-05	0.00382239
Lactate	MSEL RL	MSEL Receptive Language T-score	AgeMonths	497	-0.179514	5.80524e-05	0.00403728
Malate/Proline	AgeMonths	Participants age in months			-0.18	6.23e-05	0.0041443
Lactate/Carnitine	AgeMonths	Participants age in months			-0.18	6.55e-05	0.00417562
Xanthine/Histidine	AgeMonths	Participants age in months			-0.18	8.56e-05	0.00523872
Lactate/Ethanolamine	AgeMonths	Participants age in months			-0.17	9.11e-05	0.00536088
Lactate/Leucine	AgeMonths	Participants age in months			-0.17	9.52e-05	0.00539467
Malate/Homoserine	AgeMonths	Participants age in months			-0.17	0.000101	0.00551893
Lactate/Taurine	AgeMonths	Participants age in months			-0.17	0.000106	0.00559241
Lactate/Citrulline	AgeMonths	Participants age in months			-0.17	0.000121	0.00612
Pyruvate/Carnitine	AgeMonths	Participants age in months			-0.17	0.000126	0.00612
Lactate/Isoleucine	AgeMonths	Participants age in months			-0.17	0.000128	0.00612
Lactate/Homocitrulline	MSEL RL	MSEL Receptive Language T-score	AgeMonths	497	-0.165531	0.000213208	0.00988512
Lactate/Octanoylcarnitine	AgeMonths	Participants age in months			-0.17	0.000226	0.01017
Lactate/Citrate	AgeMonths	Participants age in months			-0.16	0.000297	0.0125781
Lactate/Valine	MSEL RL	MSEL Receptive Language T-score	AgeMonths	496	-0.161916	0.000297818	0.0125781
Lactate/Phenylalanine	MSEL RL	MSEL Receptive Language T-score	AgeMonths	497	-0.161512	0.000304176	0.0125781
Lactate/Serine	AgeMonths	Participants age in months			-0.16	0.000334	0.0131423
Lactate/Valine	AgeMonths	Participants age in months			-0.16	0.000335	0.0131423
Lactate/a-Ketoglutarate	MSEL RL	MSEL Receptive Language T-score	AgeMonths	497	-0.158057	0.000410172	0.0156891
Pyruvate/Octanoylcarnitine	AgeMonths	Participants age in months			-0.16	0.000433	0.0161583
Pyruvate/a-Ketoglutarate	AgeMonths	Participants age in months			-0.16	0.000477	0.016932
Lactate/a-Ketoglutarate	AgeMonths	Participants age in months			-0.16	0.000481	0.016932
Lactate/Glutarylcarnitine	MSEL DQ	MSEL Developmental Quotient (DQ)	AgeMonths	491	-0.156848	0.000492704	0.016932
Lactate/Glutarylcarnitine	AgeMonths	Participants age in months			-0.16	0.000498	0.016932
Lactate/Decanoylcarnitine	AgeMonths	Participants age in months			-0.15	0.000626	0.0208213
Ethanolamine/Citrate	MSEL RL	MSEL Receptive Language T-score	AgeMonths	497	-0.151709	0.000699339	0.0227657
Lactate/Aspartic Acid	MSEL RL	MSEL Receptive Language T-score	AgeMonths	497	-0.15006	0.00080065	0.0255207
Lactate/Carnitine	MSEL RL	MSEL Receptive Language T-score	AgeMonths	497	-0.14869	0.000895016	0.0279464
Ornithine/a-Ketoglutarate	AgeMonths	Participants age in months			0.15	0.000953	0.0285921
Alanine/a-Ketoglutarate	BMI	Participants body mass index	AgeMonths	456	0.15439	0.00095307	0.0285921
Lactate/Leucine	MSEL RL	MSEL Receptive Language T-score	AgeMonths	497	-0.146931	0.00103119	0.0303408
Lactate/Lysine	MSEL VR	MSEL Visual Reception T-score	AgeMonths	496	-0.146367	0.00109142	0.0315072
Lactate/Sarcosine	AgeMonths	Participants age in months			-0.14	0.00134	0.0379667
Arginine/Tyrosine	ADOS-2 Comparison Score	ADOS-2 Module-1 or Module-2 Comparison Severity Score	AgeMonths	347	0.171252	0.0013858	0.0385504
Taurine/Ethanolamine	BMI	Participants body mass index	AgeMonths	458	-0.148168	0.00149139	0.0402673
Lactate/Citrate	MSEL DQ	MSEL Developmental Quotient (DQ)	AgeMonths	497	-0.14218	0.00150016	0.0402673
Lactate/Homocitrulline	MSEL VR	MSEL Visual Reception T-score	AgeMonths	497	-0.141621	0.00156661	0.041326
Lactate/Homocitrulline	MSEL DQ	MSEL Developmental Quotient (DQ)	AgeMonths	497	-0.14025	0.00174134	0.0451568
Lactate/Homocitrulline	AgeMonths	Participants age in months			-0.14	0.00197	0.050235
Lactate/Glutarylcarnitine	MSEL VR	MSEL Visual Reception T-score	AgeMonths	491	-0.139195	0.00201243	0.0503291
Lactate/Carnitine	MSEL DQ	MSEL Developmental Quotient (DQ)	AgeMonths	497	-0.137991	0.0020687	0.0503291
Lactate/Citrulline	MSEL RL	MSEL Receptive Language T-score	AgeMonths	497	-0.137967	0.00207238	0.0503291
Lactate/Lysine	MSEL DQ	MSEL Developmental Quotient (DQ)	AgeMonths	496	-0.137561	0.00215925	0.0511633
Lactate/Carnitine	MSEL EL	MSEL Expressive Language T-score	AgeMonths	497	-0.137335	0.00217361	0.0511633
Lactate/4-hydroxyproline	AgeMonths	Participants age in months			-0.14	0.00246	0.056025
Lactate/Glutarylcarnitine	MSEL EL	MSEL Expressive Language T-score	AgeMonths	491	-0.136505	0.00246062	0.056025
Hypoxanthine/Carnitine	AgeMonths	Participants age in months			-0.14	0.00249	0.056025
Lactate/Phenylalanine	MSEL VR	MSEL Visual Reception T-score	AgeMonths	497	-0.134751	0.00263662	0.0584641
Lactate/Lysine	MSEL RL	MSEL Receptive Language T-score	AgeMonths	496	-0.134438	0.00272549	0.0595715
Lactate/Citrate	MSEL VR	MSEL Visual Reception T-score	AgeMonths	497	-0.13372	0.00284515	0.0608124
Lactate/Asparagine	MSEL RL	MSEL Receptive Language T-score	AgeMonths	497	-0.133641	0.00286176	0.0608124
Lactate/Palmitoylcarnitine	AgeMonths	Participants age in months			-0.13	0.00291	0.0609904
Lactate/Homocitrulline	MSEL FM	MSEL Fine Motor T-score	AgeMonths	497	-0.133002	0.00299924	0.0613965
Lactate/Valine	MSEL VR	MSEL Visual Reception T-score	AgeMonths	496	-0.133088	0.00300963	0.0613965
Xanthine/Carnitine	AgeMonths	Participants age in months			-0.14	0.00314	0.0632132
Lactate/Glutarylcarnitine	MSEL FM	MSEL Fine Motor T-score	AgeMonths	491	-0.13285	0.00321573	0.0633545
Lactate	MSEL VR	MSEL Visual Reception T-score	AgeMonths	497	-0.131816	0.00327025	0.0633545
Lactate/Phenylalanine	MSEL DQ	MSEL Developmental Quotient (DQ)	AgeMonths	497	-0.131812	0.00327125	0.0633545
Lactate/Lysine	MSEL FM	MSEL Fine Motor T-score	AgeMonths	496	-0.131559	0.00336388	0.0643341
Pyruvate/Homocitrulline	AgeMonths	Participants age in months			-0.13	0.00354	0.0668667
Lactate/Palmitoylcarnitine	MSEL RL	MSEL Receptive Language T-score	AgeMonths	491	-0.131317	0.00359096	0.0670021
Lactate/Isoleucine	MSEL RL	MSEL Receptive Language T-score	AgeMonths	497	-0.130328	0.0036419	0.0671337
Pyruvate/Sarcosine	AgeMonths	Participants age in months			-0.13	0.00373	0.0673985
Lactate/Urate	MSEL RL	MSEL Receptive Language T-score	AgeMonths	497	-0.129941	0.00374436	0.0673985
Lactate/Histidine	MSEL RL	MSEL Receptive Language T-score	AgeMonths	496	-0.129432	0.00391992	0.0697381
Lactate/Malate	AgeMonths	Participants age in months			-0.13	0.00409	0.0719276
Lactate	MSEL DQ	MSEL Developmental Quotient (DQ)	AgeMonths	497	-0.128516	0.0041457	0.0720786
Ethanolamine/Kynurenine	ADOS-2 RRB CSS	ADOS-2 Module-1 or Module-2 Restrictive Repetitive Calibrated Severity Score	AgeMonths	348	0.153289	0.00420852	0.0723486
Lactate/Taurine	MSEL RL	MSEL Receptive Language T-score	AgeMonths	497	-0.12762	0.00441734	0.0750948
Homoserine/Citrate	AgeMonths	Participants age in months			0.13	0.00469	0.0788538
Lactate/4-hydroxyproline	MSEL RL	MSEL Receptive Language T-score	AgeMonths	496	-0.126281	0.00489671	0.0814345
Arginine/4-hydroxyproline	AgeMonths	Participants age in months			0.13	0.00496	0.0816
Lactate/Threonine	ADOS-2 RRB CSS	ADOS-2 Module-1 or Module-2 Restrictive Repetitive Calibrated Severity Score	AgeMonths	346	0.148398	0.00575067	0.0936013
Lactate/Citrulline	MSEL VR	MSEL Visual Reception T-score	AgeMonths	497	-0.123041	0.00607377	0.0973718
Lactate/Asparagine	MSEL DQ	MSEL Developmental Quotient (DQ)	AgeMonths	497	-0.122955	0.0061096	0.0973718
Lactate/Homocitrulline	MSEL EL	MSEL Expressive Language T-score	AgeMonths	497	-0.1225	0.00630237	0.0994086
Lactate/a-Ketoglutarate	MSEL DQ	MSEL Developmental Quotient (DQ)	AgeMonths	497	-0.122164	0.00644847	0.0997098
Lactate/Carnitine	MSEL VR	MSEL Visual Reception T-score	AgeMonths	497	-0.122156	0.00645181	0.0997098
Lactate/a-Ketoglutarate	MSEL VR	MSEL Visual Reception T-score	AgeMonths	497	-0.121951	0.00654254	0.100101
Lactate/Sarcosine	MSEL RL	MSEL Receptive Language T-score	AgeMonths	497	-0.121298	0.0068384	0.103592
Lactate/Valine	MSEL DQ	MSEL Developmental Quotient (DQ)	AgeMonths	496	-0.121248	0.00691822	0.103773
Lactate/Ornithine	MSEL RL	MSEL Receptive Language T-score	AgeMonths	497	-0.120412	0.00725946	0.107624
Lactate/Citrate	MSEL FM	MSEL Fine Motor T-score	AgeMonths	497	-0.120297	0.00731561	0.107624
Alanine/Lysine	MSEL VR	MSEL Visual Reception T-score	AgeMonths	498	-0.119775	0.00751506	0.108587
Lactate/Malate	MSEL RL	MSEL Receptive Language T-score	AgeMonths	497	-0.119874	0.00752581	0.108587
Pyruvate/Palmitoylcarnitine	AgeMonths	Participants age in months			-0.12	0.00765	0.108587
Lactate/Carnitine	MSEL FM	MSEL Fine Motor T-score	AgeMonths	497	-0.1196	0.00766495	0.108587
Lactate/Kynurenine	MSEL RL	MSEL Receptive Language T-score	AgeMonths	497	-0.118832	0.00806741	0.110053
Lactate/Citrate	MSEL EL	MSEL Expressive Language T-score	AgeMonths	497	-0.118705	0.00813602	0.110053
Lactate/Tyrosine	MSEL VR	MSEL Visual Reception T-score	AgeMonths	497	-0.118676	0.00815169	0.110053
Pyruvate/4-hydroxyproline	AgeMonths	Participants age in months			-0.12	0.00817	0.110053
Lactate/Methionine	MSEL VR	MSEL Visual Reception T-score	AgeMonths	497	-0.118636	0.00817328	0.110053
Lysine/a-Ketoglutarate	AgeMonths	Participants age in months			0.12	0.0082	0.110053
Lactate/Leucine	MSEL VR	MSEL Visual Reception T-score	AgeMonths	497	-0.118076	0.00848171	0.112844
Alanine/Carnitine	MSEL RL	MSEL Receptive Language T-score	AgeMonths	497	-0.117781	0.00864858	0.112867
Arginine/Tyrosine	ADOS-2 SA CSS	ADOS-2 Module-1 or Module-2 Social Affect Calibrated Severity Score	AgeMonths	347	0.140921	0.00866717	0.112867
Lactate/Xanthine	MSEL RL	MSEL Receptive Language T-score	AgeMonths	468	-0.121275	0.00870477	0.112867
Ethanolamine/Citrate	MSEL FM	MSEL Fine Motor T-score	AgeMonths	497	-0.117256	0.00895315	0.114325
Lactate/Tyrosine	MSEL DQ	MSEL Developmental Quotient (DQ)	AgeMonths	497	-0.117233	0.00896669	0.114325
Lactate/Phenylalanine	MSEL FM	MSEL Fine Motor T-score	AgeMonths	497	-0.116875	0.0091797	0.116074
Ethanolamine/Carnitine	MSEL EL	MSEL Expressive Language T-score	AgeMonths	497	-0.116314	0.00952271	0.118786
Ornithine/Citrate	AgeMonths	Participants age in months			0.12	0.00971	0.118786
Glutamine	MSEL RL	MSEL Receptive Language T-score	AgeMonths	499	-0.115746	0.00973261	0.118786
Glycine/Citrate	ADOS-2 SA CSS	ADOS-2 Module-1 or Module-2 Social Affect Calibrated Severity Score	AgeMonths	346	0.13899	0.00974313	0.118786
Octanoylcarnitine/Sarcosine	ADOS-2 Comparison Score	ADOS-2 Module-1 or Module-2 Comparison Severity Score	AgeMonths	343	-0.139475	0.0098078	0.118786
Lactate/Hexanoylcarnitine	AgeMonths	Participants age in months			-0.12	0.00986	0.118786
Lactate/Homoserine	MSEL RL	MSEL Receptive Language T-score	AgeMonths	497	-0.115029	0.0103511	0.122351
Homoserine/Citrate	BMI	Participants body mass index	AgeMonths	456	0.120054	0.0103748	0.122351
Lactate/Glutamic Acid	MSEL RL	MSEL Receptive Language T-score	AgeMonths	497	-0.114903	0.0104359	0.122351
Alanine/Valine	MSEL RL	MSEL Receptive Language T-score	AgeMonths	498	-0.114728	0.0104758	0.122351
Alanine/Lysine	MSEL RL	MSEL Receptive Language T-score	AgeMonths	498	-0.114467	0.0106538	0.123487
Lactate	MSEL EL	MSEL Expressive Language T-score	AgeMonths	497	-0.114102	0.0109886	0.12641
Lactate/Methionine	MSEL DQ	MSEL Developmental Quotient (DQ)	AgeMonths	497	-0.113222	0.011625	0.132733
Leucine/Glutarylcarnitine	MSEL RL	MSEL Receptive Language T-score	AgeMonths	491	-0.113792	0.0117138	0.132756
Lactate/Homoserine	MSEL VR	MSEL Visual Reception T-score	AgeMonths	497	-0.112585	0.012106	0.136193
Lactate/Glutamine	MSEL RL	MSEL Receptive Language T-score	AgeMonths	497	-0.112224	0.012386	0.138325
Lactate/Tyrosine	MSEL FM	MSEL Fine Motor T-score	AgeMonths	497	-0.112074	0.0125046	0.138638
Lactate/Citrulline	MSEL DQ	MSEL Developmental Quotient (DQ)	AgeMonths	497	-0.111822	0.0127053	0.138894
Alanine/Phenylalanine	MSEL RL	MSEL Receptive Language T-score	AgeMonths	499	-0.111587	0.0127139	0.138894
Lactate/Kynurenine	AgeMonths	Participants age in months			-0.11	0.0128	0.138894
Lactate/Ornithine	MSEL VR	MSEL Visual Reception T-score	AgeMonths	497	-0.111016	0.013366	0.143167
Malate/Carnitine	MSEL EL	MSEL Expressive Language T-score	AgeMonths	497	-0.110963	0.0134106	0.143167
Lactate/Asparagine	MSEL VR	MSEL Visual Reception T-score	AgeMonths	497	-0.110801	0.0135477	0.143167
Glycine/Malate	AgeMonths	Participants age in months			0.11	0.0136	0.143167
Ethanolamine/Citrate	MSEL DQ	MSEL Developmental Quotient (DQ)	AgeMonths	497	-0.110667	0.0136617	0.143167
Lactate/Lysine	MSEL EL	MSEL Expressive Language T-score	AgeMonths	496	-0.110651	0.0137714	0.143335
Alanine/Kynurenine	AgeMonths	Participants age in months			0.11	0.0146	0.150932
Lactate/Phenylalanine	MSEL EL	MSEL Expressive Language T-score	AgeMonths	497	-0.109177	0.0149894	0.153011
Ethanolamine/a-Ketoglutarate	MSEL RL	MSEL Receptive Language T-score	AgeMonths	497	-0.109165	0.0150011	0.153011
Alanine/Tyrosine	MSEL VR	MSEL Visual Reception T-score	AgeMonths	499	-0.108802	0.0151355	0.15336
Glycine/Malate	ADOS-2 SA CSS	ADOS-2 Module-1 or Module-2 Social Affect Calibrated Severity Score	AgeMonths	346	0.130212	0.0155154	0.156175
Ornithine/Phenylalanine	AgeMonths	Participants age in months			0.11	0.0157	0.157
Lactate/Leucine	MSEL DQ	MSEL Developmental Quotient (DQ)	AgeMonths	497	-0.108296	0.015827	0.157106
Tryptophan/a-Ketoglutarate	ADOS-2 RRB CSS	ADOS-2 Module-1 or Module-2 Restrictive Repetitive Calibrated Severity Score	AgeMonths	346	-0.129717	0.015916	0.157106
Lactate/Serine	MSEL RL	MSEL Receptive Language T-score	AgeMonths	497	-0.107711	0.0164054	0.160899
Lactate/Methionine	MSEL RL	MSEL Receptive Language T-score	AgeMonths	497	-0.107582	0.0165352	0.161139
Lactate/a-Ketoglutarate	MSEL EL	MSEL Expressive Language T-score	AgeMonths	497	-0.106925	0.017212	0.165424
Lactate/Threonine	MSEL RL	MSEL Receptive Language T-score	AgeMonths	497	-0.106837	0.0173043	0.165424
Lactate/Histidine	MSEL VR	MSEL Visual Reception T-score	AgeMonths	496	-0.106888	0.0173633	0.165424
Lactate/Proline	ADOS-2 RRB CSS	ADOS-2 Module-1 or Module-2 Restrictive Repetitive Calibrated Severity Score	AgeMonths	346	0.127855	0.0175039	0.165424
Lactate/Sarcosine	MSEL VR	MSEL Visual Reception T-score	AgeMonths	497	-0.106637	0.0175155	0.165424
Lactate/Citrulline	MSEL FM	MSEL Fine Motor T-score	AgeMonths	497	-0.106065	0.0181329	0.170204
Lactate/Methionine	MSEL FM	MSEL Fine Motor T-score	AgeMonths	497	-0.105781	0.0184463	0.172091
Ethanolamine/Kynurenine	ADOS-2 Comparison Score	ADOS-2 Module-1 or Module-2 Comparison Severity Score	AgeMonths	348	0.126171	0.0187112	0.173504
Lactate/Urate	MSEL FM	MSEL Fine Motor T-score	AgeMonths	497	-0.105415	0.0188575	0.173807
Alanine/Lysine	BMI	Participants body mass index	AgeMonths	457	0.109791	0.0190188	0.174244
Lactate/Proline	MSEL DQ	MSEL Developmental Quotient (DQ)	AgeMonths	497	-0.105097	0.0192214	0.175052
Lactate/Sarcosine	MSEL DQ	MSEL Developmental Quotient (DQ)	AgeMonths	497	-0.104687	0.0196999	0.178348
Pyruvate/Hexanoylcarnitine	AgeMonths	Participants age in months			-0.1	0.0201	0.180165
Lactate/Asparagine	MSEL EL	MSEL Expressive Language T-score	AgeMonths	497	-0.10432	0.0201361	0.180165
Lactate/Tyrosine	MSEL RL	MSEL Receptive Language T-score	AgeMonths	497	-0.104183	0.0203009	0.180584
Arginine/Tyrosine	ADOS-2 RRB CSS	ADOS-2 Module-1 or Module-2 Restrictive Repetitive Calibrated Severity Score	AgeMonths	347	0.12442	0.0206147	0.182315
Lactate/Aspartic Acid	MSEL EL	MSEL Expressive Language T-score	AgeMonths	497	-0.10357	0.0210543	0.185133
Lactate/Tyrosine	ADOS-2 RRB CSS	ADOS-2 Module-1 or Module-2 Restrictive Repetitive Calibrated Severity Score	AgeMonths	346	0.123578	0.0216855	0.189511
Hypoxanthine/4-hydroxyproline	AgeMonths	Participants age in months			-0.11	0.0218	0.189511
Lactate/Valine	MSEL EL	MSEL Expressive Language T-score	AgeMonths	496	-0.102865	0.0220861	0.190121
Ethanolamine/Carnitine	MSEL RL	MSEL Receptive Language T-score	AgeMonths	497	-0.102736	0.0221187	0.190121
Citrate	AgeMonths	Participants age in months			-0.1	0.0225	0.1922
Lactate/Threonine	MSEL FM	MSEL Fine Motor T-score	AgeMonths	497	-0.102347	0.0226307	0.1922
Lactate/Threonine	MSEL VR	MSEL Visual Reception T-score	AgeMonths	497	-0.102267	0.0227374	0.1922
Malate/Carnitine	AgeMonths	Participants age in months			-0.1	0.023	0.193352
Lysine/Glutamine	MSEL FM	MSEL Fine Motor T-score	AgeMonths	498	0.101657	0.0234231	0.194914
Octanoylcarnitine/Sarcosine	ADOS-2 SA CSS	ADOS-2 Module-1 or Module-2 Social Affect Calibrated Severity Score	AgeMonths	343	-0.122476	0.0234996	0.194914
Lactate/4-hydroxyproline	MSEL DQ	MSEL Developmental Quotient (DQ)	AgeMonths	496	-0.101757	0.0235681	0.194914
Alanine/Tyrosine	ADOS-2 SA CSS	ADOS-2 Module-1 or Module-2 Social Affect Calibrated Severity Score	AgeMonths	348	0.121171	0.0239865	0.196896
Lactate/Histidine	MSEL DQ	MSEL Developmental Quotient (DQ)	AgeMonths	496	-0.101357	0.0241232	0.196896
Lactate/Sarcosine	MSEL EL	MSEL Expressive Language T-score	AgeMonths	497	-0.101205	0.0241937	0.196896
Lactate/Kynurenine	MSEL VR	MSEL Visual Reception T-score	AgeMonths	497	-0.101033	0.024437	0.197219
Lactate/Kynurenine	MSEL FM	MSEL Fine Motor T-score	AgeMonths	497	-0.100995	0.0244913	0.197219
Glutamine	ADOS-2 Comparison Score	ADOS-2 Module-1 or Module-2 Comparison Severity Score	AgeMonths	348	0.12062	0.0246401	0.197355
Lactate/Threonine	MSEL DQ	MSEL Developmental Quotient (DQ)	AgeMonths	497	-0.100638	0.025004	0.197355
Alanine/Carnitine	MSEL EL	MSEL Expressive Language T-score	AgeMonths	497	-0.100625	0.0250226	0.197355
Ethanolamine/a-Ketoglutarate	MSEL EL	MSEL Expressive Language T-score	AgeMonths	497	-0.100624	0.025024	0.197355
Glycine/Phenylalanine	ADOS-2 SA CSS	ADOS-2 Module-1 or Module-2 Social Affect Calibrated Severity Score	AgeMonths	348	0.119954	0.0254491	0.199678
Lactate/Palmitoylcarnitine	MSEL VR	MSEL Visual Reception T-score	AgeMonths	491	-0.10083	0.0256173	0.199972
Lactate/Valine	MSEL FM	MSEL Fine Motor T-score	AgeMonths	496	-0.0996692	0.0265945	0.206546
Lactate/Glycine	MSEL RL	MSEL Receptive Language T-score	AgeMonths	497	-0.0992564	0.0270754	0.208101
Pyruvate/Kynurenine	AgeMonths	Participants age in months			-0.099	0.0271	0.208101
Lactate/Proline	MSEL VR	MSEL Visual Reception T-score	AgeMonths	497	-0.0991745	0.0272028	0.208101
Arginine/Phenylalanine	ADOS-2 Comparison Score	ADOS-2 Module-1 or Module-2 Comparison Severity Score	AgeMonths	347	0.118621	0.027364	0.208259
Octanoylcarnitine/Asparagine	ADOS-2 SA CSS	ADOS-2 Module-1 or Module-2 Social Affect Calibrated Severity Score	AgeMonths	343	-0.119062	0.027692	0.208259
Homoserine/Carnitine	MSEL EL	MSEL Expressive Language T-score	AgeMonths	497	-0.0988153	0.0277674	0.208259
Taurine/Malate	AgeMonths	Participants age in months			0.099	0.0279	0.208259
Lactate/Homoserine	MSEL DQ	MSEL Developmental Quotient (DQ)	AgeMonths	497	-0.0987294	0.027904	0.208259
Alanine/Phenylalanine	BMI	Participants body mass index	AgeMonths	458	0.102663	0.0282008	0.209453
Glycine/Leucine	ADOS-2 SA CSS	ADOS-2 Module-1 or Module-2 Social Affect Calibrated Severity Score	AgeMonths	348	0.117617	0.0284764	0.210063
Pyruvate/Homocitrulline	MSEL RL	MSEL Receptive Language T-score	AgeMonths	497	-0.098323	0.0285576	0.210063
Alanine/Carnitine	MSEL DQ	MSEL Developmental Quotient (DQ)	AgeMonths	497	-0.097982	0.0291162	0.212599
Glycine/Isoleucine	ADOS-2 SA CSS	ADOS-2 Module-1 or Module-2 Social Affect Calibrated Severity Score	AgeMonths	348	0.117104	0.0291803	0.212599
Lactate/Serine	MSEL VR	MSEL Visual Reception T-score	AgeMonths	497	-0.0977153	0.0295596	0.21287
Lactate/Palmitoylcarnitine	MSEL DQ	MSEL Developmental Quotient (DQ)	AgeMonths	491	-0.0983077	0.0295666	0.21287
Glutamine	ADOS-2 SA CSS	ADOS-2 Module-1 or Module-2 Social Affect Calibrated Severity Score	AgeMonths	348	0.116728	0.0297054	0.21287
Lactate/Kynurenine	MSEL DQ	MSEL Developmental Quotient (DQ)	AgeMonths	497	-0.0975876	0.029774	0.21287
Octanoylcarnitine/Asparagine	ADOS-2 Comparison Score	ADOS-2 Module-1 or Module-2 Comparison Severity Score	AgeMonths	343	-0.117271	0.030138	0.21447
Ethanolamine/Citrate	BMI	Participants body mass index	AgeMonths	456	0.101014	0.0312174	0.221123
Lactate	MSEL FM	MSEL Fine Motor T-score	AgeMonths	497	-0.0962583	0.0320854	0.226224
Lactate/Glutamine	MSEL DQ	MSEL Developmental Quotient (DQ)	AgeMonths	497	-0.0961097	0.0323532	0.226784
Arginine/Citrate	ADOS-2 Comparison Score	ADOS-2 Module-1 or Module-2 Comparison Severity Score	AgeMonths	345	0.115345	0.0324613	0.226784
Lactate/Urate	MSEL DQ	MSEL Developmental Quotient (DQ)	AgeMonths	497	-0.0958785	0.0327735	0.227116
Lactate/Proline	MSEL RL	MSEL Receptive Language T-score	AgeMonths	497	-0.0957943	0.0329277	0.227116
Lactate/Isoleucine	MSEL VR	MSEL Visual Reception T-score	AgeMonths	497	-0.0957799	0.0329541	0.227116
Lactate/Leucine	MSEL EL	MSEL Expressive Language T-score	AgeMonths	497	-0.0953675	0.0337188	0.228489
Lactate/Kynurenine	ADOS-2 RRB CSS	ADOS-2 Module-1 or Module-2 Restrictive Repetitive Calibrated Severity Score	AgeMonths	346	0.11432	0.0337823	0.228489
Lactate/Asparagine	MSEL FM	MSEL Fine Motor T-score	AgeMonths	497	-0.095293	0.0338586	0.228489
Lactate/4-hydroxyproline	MSEL FM	MSEL Fine Motor T-score	AgeMonths	496	-0.0953814	0.0338734	0.228489
Taurine/Ethanolamine	AgeMonths	Participants age in months			0.095	0.0339	0.228489
Lactate/Aspartic Acid	MSEL DQ	MSEL Developmental Quotient (DQ)	AgeMonths	497	-0.0951889	0.0340547	0.228525
Ethanolamine/Citrate	MSEL VR	MSEL Visual Reception T-score	AgeMonths	497	-0.0950945	0.0342333	0.228721
Lactate/Malate	ADOS-2 SA CSS	ADOS-2 Module-1 or Module-2 Social Affect Calibrated Severity Score	AgeMonths	346	0.113763	0.0346658	0.230603
Lactate/Decanoylcarnitine	MSEL DQ	MSEL Developmental Quotient (DQ)	AgeMonths	491	-0.0953434	0.034864	0.230907
Lysine/Glutamine	MSEL VR	MSEL Visual Reception T-score	AgeMonths	498	0.0945919	0.0350134	0.230907
Taurine/Ethanolamine	MSEL RL	MSEL Receptive Language T-score	AgeMonths	499	0.0942663	0.0354625	0.232865
Lactate/Taurine	MSEL VR	MSEL Visual Reception T-score	AgeMonths	497	-0.0941198	0.0361255	0.236205
Lactate/Alanine	ADOS-2 RRB CSS	ADOS-2 Module-1 or Module-2 Restrictive Repetitive Calibrated Severity Score	AgeMonths	346	0.11275	0.0363211	0.236474
Lactate/Xanthine	MSEL VR	MSEL Visual Reception T-score	AgeMonths	468	-0.0966277	0.0368491	0.238482
Alanine/Lysine	MSEL DQ	MSEL Developmental Quotient (DQ)	AgeMonths	498	-0.0936185	0.0369413	0.238482
Glycine/a-Ketoglutarate	ADOS-2 SA CSS	ADOS-2 Module-1 or Module-2 Social Affect Calibrated Severity Score	AgeMonths	346	0.111599	0.038283	0.246105
Xanthine/Palmitoylcarnitine	AgeMonths	Participants age in months			-0.096	0.0386	0.247105
Glycine/Citrate	ADOS-2 Comparison Score	ADOS-2 Module-1 or Module-2 Comparison Severity Score	AgeMonths	346	0.11111	0.0391441	0.247965
Octanoylcarnitine/Glutamic Acid	AgeMonths	Participants age in months			0.093	0.0392	0.247965
Alanine/Tyrosine	MSEL DQ	MSEL Developmental Quotient (DQ)	AgeMonths	499	-0.0924288	0.0392205	0.247965
Lactate/Taurine	BMI	Participants body mass index	AgeMonths	456	0.0965256	0.0395799	0.249207
Serine/Urate	MSEL FM	MSEL Fine Motor T-score	AgeMonths	497	-0.0920634	0.0404104	0.253393
Lactate/Homoserine	ADOS-2 RRB CSS	ADOS-2 Module-1 or Module-2 Restrictive Repetitive Calibrated Severity Score	AgeMonths	346	0.110207	0.0407749	0.25445
Ethanolamine/a-Ketoglutarate	BMI	Participants body mass index	AgeMonths	456	0.0958173	0.0410591	0.25445
Lactate/Glutamine	MSEL VR	MSEL Visual Reception T-score	AgeMonths	497	-0.0917598	0.0410778	0.25445
Arginine/Citrate	ADOS-2 SA CSS	ADOS-2 Module-1 or Module-2 Social Affect Calibrated Severity Score	AgeMonths	345	0.110091	0.0412849	0.254701
Ethanolamine/Urate	MSEL RL	MSEL Receptive Language T-score	AgeMonths	497	-0.0915064	0.0416423	0.255874
Lactate/Decanoylcarnitine	MSEL VR	MSEL Visual Reception T-score	AgeMonths	491	-0.0918289	0.0421717	0.258091
Alanine/Carnitine	BMI	Participants body mass index	AgeMonths	456	0.0952204	0.0423414	0.258097
Glycine/Hexanoylcarnitine	ADOS-2 SA CSS	ADOS-2 Module-1 or Module-2 Social Affect Calibrated Severity Score	AgeMonths	343	0.109709	0.0426036	0.258665
Alanine/Valine	MSEL VR	MSEL Visual Reception T-score	AgeMonths	498	-0.0908336	0.0429615	0.259806
Lactate/Ornithine	MSEL DQ	MSEL Developmental Quotient (DQ)	AgeMonths	497	-0.0904249	0.044125	0.265173
Lactate/Leucine	MSEL FM	MSEL Fine Motor T-score	AgeMonths	497	-0.0903949	0.0441955	0.265173
Malate/Carnitine	MSEL FM	MSEL Fine Motor T-score	AgeMonths	497	-0.0899915	0.0451542	0.269684
Lactate/Glutarylcarnitine	BMI	Participants body mass index	AgeMonths	451	0.0944202	0.0452999	0.269684
Hypoxanthine/Carnitine	ADOS-2 SA CSS	ADOS-2 Module-1 or Module-2 Social Affect Calibrated Severity Score	AgeMonths	329	0.110343	0.0458387	0.271834
Arginine/Citrate	AgeMonths	Participants age in months			0.09	0.0463	0.273426
Malate/Carnitine	MSEL DQ	MSEL Developmental Quotient (DQ)	AgeMonths	497	-0.0894516	0.0464646	0.273426
Ethanolamine/Citrate	MSEL EL	MSEL Expressive Language T-score	AgeMonths	497	-0.0892781	0.0468924	0.274341
Lactate/Urate	MSEL VR	MSEL Visual Reception T-score	AgeMonths	497	-0.0892433	0.0469787	0.274341
Octanoylcarnitine/Citrate	AgeMonths	Participants age in months			0.089	0.0476	0.276913
Lactate/Tyrosine	ADOS-2 Comparison Score	ADOS-2 Module-1 or Module-2 Comparison Severity Score	AgeMonths	346	0.106589	0.0479003	0.277604
Taurine/4-hydroxyproline	BMI	Participants body mass index	AgeMonths	457	-0.09255	0.0482518	0.278153
Lactate/4-hydroxyproline	MSEL EL	MSEL Expressive Language T-score	AgeMonths	496	-0.0887731	0.0483838	0.278153
Alanine/Phenylalanine	ADOS-2 SA CSS	ADOS-2 Module-1 or Module-2 Social Affect Calibrated Severity Score	AgeMonths	348	0.105953	0.0485967	0.278153
Lactate/Octanoylcarnitine	ADOS-2 Comparison Score	ADOS-2 Module-1 or Module-2 Comparison Severity Score	AgeMonths	343	0.106667	0.0487223	0.278153
Glutamine	BMI	Participants body mass index	AgeMonths	458	0.0920888	0.0491342	0.27849
Lactate/Aspartic Acid	MSEL VR	MSEL Visual Reception T-score	AgeMonths	497	-0.0883756	0.0491714	0.27849
Lactate/Isoleucine	MSEL DQ	MSEL Developmental Quotient (DQ)	AgeMonths	497	-0.0883151	0.0493274	0.27849
Xanthine/Histidine	BMI	Participants body mass index	AgeMonths	429	-0.0949591	0.0496204	0.278756
Arginine/Phenylalanine	MSEL RL	MSEL Receptive Language T-score	AgeMonths	498	-0.0880113	0.0498854	0.278756
Glycine/Valine	ADOS-2 SA CSS	ADOS-2 Module-1 or Module-2 Social Affect Calibrated Severity Score	AgeMonths	347	0.105466	0.0499785	0.278756
Ethanolamine/4-hydroxyproline	MSEL RL	MSEL Receptive Language T-score	AgeMonths	498	-0.087928	0.0501032	0.278756
Glycine/a-Ketoglutarate	BMI	Participants body mass index	AgeMonths	456	0.0917866	0.050392	0.279347
Serine/Citrate	MSEL FM	MSEL Fine Motor T-score	AgeMonths	497	-0.0877601	0.0507783	0.280472
Lactate/Proline	MSEL EL	MSEL Expressive Language T-score	AgeMonths	497	-0.0873201	0.0519536	0.285272
Lactate/Glutamine	MSEL EL	MSEL Expressive Language T-score	AgeMonths	497	-0.0872954	0.0520202	0.285272
Lactate/Tyrosine	MSEL EL	MSEL Expressive Language T-score	AgeMonths	497	-0.0870963	0.05256	0.285465
Lysine/Glutamine	ADOS-2 RRB CSS	ADOS-2 Module-1 or Module-2 Restrictive Repetitive Calibrated Severity Score	AgeMonths	347	-0.10429	0.0526018	0.285465
Leucine/Carnitine	MSEL EL	MSEL Expressive Language T-score	AgeMonths	497	-0.0870761	0.052615	0.285465
Lactate/Taurine	MSEL EL	MSEL Expressive Language T-score	AgeMonths	497	-0.0869414	0.0529834	0.286447
Xanthine/Carnitine	ADOS-2 Comparison Score	ADOS-2 Module-1 or Module-2 Comparison Severity Score	AgeMonths	329	0.10658	0.053808	0.289881
Alanine/Tyrosine	AgeMonths	Participants age in months			-0.086	0.0543	0.290731
Glycine/Lysine	MSEL VR	MSEL Visual Reception T-score	AgeMonths	498	-0.0862977	0.0545276	0.290731
Alanine/Lysine	MSEL FM	MSEL Fine Motor T-score	AgeMonths	498	-0.0862948	0.0545358	0.290731
Lactate/Kynurenine	MSEL EL	MSEL Expressive Language T-score	AgeMonths	497	-0.086289	0.054797	0.291109
Lactate/Serine	MSEL DQ	MSEL Developmental Quotient (DQ)	AgeMonths	497	-0.0860911	0.0553574	0.292559
Alanine/Carnitine	MSEL VR	MSEL Visual Reception T-score	AgeMonths	497	-0.0860289	0.0555344	0.292559
Alanine/Carnitine	MSEL FM	MSEL Fine Motor T-score	AgeMonths	497	-0.0859287	0.0558207	0.292559
Lactate/Decanoylcarnitine	ADOS-2 Comparison Score	ADOS-2 Module-1 or Module-2 Comparison Severity Score	AgeMonths	343	0.103508	0.0558347	0.292559
Arginine/Phenylalanine	ADOS-2 SA CSS	ADOS-2 Module-1 or Module-2 Social Affect Calibrated Severity Score	AgeMonths	347	0.102602	0.0565683	0.294558
Glycine/Citrate	BMI	Participants body mass index	AgeMonths	456	0.0894181	0.0566599	0.294558
Lactate/Lysine	ADOS-2 RRB CSS	ADOS-2 Module-1 or Module-2 Restrictive Repetitive Calibrated Severity Score	AgeMonths	345	0.102807	0.0567938	0.294558
Arginine/Citrate	MSEL RL	MSEL Receptive Language T-score	AgeMonths	496	-0.0855523	0.0571587	0.295198
Lactate/Histidine	MSEL FM	MSEL Fine Motor T-score	AgeMonths	496	-0.0855028	0.0573032	0.295198
Ethanolamine/Urate	AgeMonths	Participants age in months			-0.085	0.058	0.297785
Ethanolamine/Carnitine	MSEL DQ	MSEL Developmental Quotient (DQ)	AgeMonths	497	-0.0850287	0.0584472	0.299078
Lactate/Serine	ADOS-2 RRB CSS	ADOS-2 Module-1 or Module-2 Restrictive Repetitive Calibrated Severity Score	AgeMonths	346	0.101696	0.059166	0.301087
Octanoylcarnitine/Glutamic Acid	ADOS-2 Comparison Score	ADOS-2 Module-1 or Module-2 Comparison Severity Score	AgeMonths	343	-0.102062	0.0593671	0.301087
Taurine/Citrate	MSEL FM	MSEL Fine Motor T-score	AgeMonths	497	-0.0847004	0.0594302	0.301087
Lactate/Octanoylcarnitine	MSEL DQ	MSEL Developmental Quotient (DQ)	AgeMonths	491	-0.0849436	0.060258	0.302091
Octanoylcarnitine/4-hydroxyproline	AgeMonths	Participants age in months			0.085	0.0604	0.302091
Lactate/4-hydroxyproline	ADOS-2 RRB CSS	ADOS-2 Module-1 or Module-2 Restrictive Repetitive Calibrated Severity Score	AgeMonths	345	0.101321	0.0604877	0.302091
Arginine/Carnitine	MSEL EL	MSEL Expressive Language T-score	AgeMonths	496	-0.0844244	0.0605282	0.302091
Arginine/Citrate	BMI	Participants body mass index	AgeMonths	455	0.0881301	0.0606157	0.302091
Alanine/Tyrosine	MSEL RL	MSEL Receptive Language T-score	AgeMonths	499	-0.0840324	0.0609493	0.302767
Lactate/Hexanoylcarnitine	MSEL RL	MSEL Receptive Language T-score	AgeMonths	491	-0.0846199	0.0612461	0.303257
Lactate/Taurine	MSEL DQ	MSEL Developmental Quotient (DQ)	AgeMonths	497	-0.0840162	0.0615234	0.303617
Pyruvate/Homocitrulline	MSEL VR	MSEL Visual Reception T-score	AgeMonths	497	-0.0839117	0.0618484	0.303617
Arginine/Carnitine	ADOS-2 Comparison Score	ADOS-2 Module-1 or Module-2 Comparison Severity Score	AgeMonths	345	0.100739	0.0619873	0.303617
Lactate/Methionine	ADOS-2 RRB CSS	ADOS-2 Module-1 or Module-2 Restrictive Repetitive Calibrated Severity Score	AgeMonths	346	0.100545	0.0621125	0.303617
Hypoxanthine/Carnitine	ADOS-2 Comparison Score	ADOS-2 Module-1 or Module-2 Comparison Severity Score	AgeMonths	329	0.102907	0.0626653	0.304652
Lactate/Glycine	MSEL DQ	MSEL Developmental Quotient (DQ)	AgeMonths	497	-0.0836329	0.0627224	0.304652
Octanoylcarnitine/Glutamic Acid	ADOS-2 SA CSS	ADOS-2 Module-1 or Module-2 Social Affect Calibrated Severity Score	AgeMonths	343	-0.100486	0.0634243	0.306115
Leucine/Valine	BMI	Participants body mass index	AgeMonths	457	-0.0869986	0.0634247	0.306115
Xanthine/Carnitine	MSEL EL	MSEL Expressive Language T-score	AgeMonths	468	-0.0858455	0.0637981	0.306115
Lactate/4-hydroxyproline	MSEL VR	MSEL Visual Reception T-score	AgeMonths	496	-0.0833702	0.063824	0.306115
Lactate/Xanthine	MSEL EL	MSEL Expressive Language T-score	AgeMonths	468	-0.0856575	0.0643836	0.307834
Lactate/Carnitine	ADOS-2 RRB CSS	ADOS-2 Module-1 or Module-2 Restrictive Repetitive Calibrated Severity Score	AgeMonths	346	0.0995832	0.0646664	0.307894
Ethanolamine/Urate	MSEL FM	MSEL Fine Motor T-score	AgeMonths	497	-0.0829831	0.0647987	0.307894
Threonine/Valine	ADOS-2 SA CSS	ADOS-2 Module-1 or Module-2 Social Affect Calibrated Severity Score	AgeMonths	347	0.0992437	0.0651958	0.308822
Lactate/Urate	MSEL EL	MSEL Expressive Language T-score	AgeMonths	497	-0.0827102	0.0656874	0.308964
Glycine/Phenylalanine	ADOS-2 Comparison Score	ADOS-2 Module-1 or Module-2 Comparison Severity Score	AgeMonths	348	0.0988747	0.0658128	0.308964
Alanine/Tyrosine	ADOS-2 Comparison Score	ADOS-2 Module-1 or Module-2 Comparison Severity Score	AgeMonths	348	0.0988679	0.0658315	0.308964
Lysine/Phenylalanine	AgeMonths	Participants age in months			0.082	0.0664	0.310214
Lactate/a-Ketoglutarate	MSEL FM	MSEL Fine Motor T-score	AgeMonths	497	-0.0823391	0.0669119	0.310214
Glycine/Asparagine	ADOS-2 RRB CSS	ADOS-2 Module-1 or Module-2 Restrictive Repetitive Calibrated Severity Score	AgeMonths	348	-0.0984124	0.0670928	0.310214
Lactate/Methionine	MSEL EL	MSEL Expressive Language T-score	AgeMonths	497	-0.0822842	0.0670946	0.310214
Lactate/Citrate	ADOS-2 Comparison Score	ADOS-2 Module-1 or Module-2 Comparison Severity Score	AgeMonths	346	0.0983099	0.0681796	0.310214
Lactate/Homoserine	MSEL FM	MSEL Fine Motor T-score	AgeMonths	497	-0.0819549	0.0681994	0.310214
Lactate/Malate	ADOS-2 Comparison Score	ADOS-2 Module-1 or Module-2 Comparison Severity Score	AgeMonths	346	0.0982717	0.0682873	0.310214
Lactate/Octanoylcarnitine	ADOS-2 SA CSS	ADOS-2 Module-1 or Module-2 Social Affect Calibrated Severity Score	AgeMonths	343	0.0986975	0.0683022	0.310214
Lactate/Histidine	MSEL EL	MSEL Expressive Language T-score	AgeMonths	496	-0.0819372	0.0685395	0.310214
Glycine/Methionine	ADOS-2 SA CSS	ADOS-2 Module-1 or Module-2 Social Affect Calibrated Severity Score	AgeMonths	348	0.0978922	0.0685573	0.310214
Lactate/Glycine	ADOS-2 RRB CSS	ADOS-2 Module-1 or Module-2 Restrictive Repetitive Calibrated Severity Score	AgeMonths	346	0.0981026	0.0687659	0.310214
Lactate/Glycine	MSEL EL	MSEL Expressive Language T-score	AgeMonths	497	-0.0817633	0.0688494	0.310214
Xanthine/Palmitoylcarnitine	ADOS-2 SA CSS	ADOS-2 Module-1 or Module-2 Social Affect Calibrated Severity Score	AgeMonths	326	0.101021	0.068938	0.310214
Lactate/Xanthine	AgeMonths	Participants age in months			-0.084	0.0691	0.310214
Lactate/Kynurenine	ADOS-2 Comparison Score	ADOS-2 Module-1 or Module-2 Comparison Severity Score	AgeMonths	346	0.0979714	0.0691393	0.310214
Lactate/Decanoylcarnitine	MSEL RL	MSEL Receptive Language T-score	AgeMonths	491	-0.0820291	0.0696451	0.311134
Phenylalanine/Citrate	AgeMonths	Participants age in months			0.081	0.07	0.311134
Lactate/Arginine	MSEL RL	MSEL Receptive Language T-score	AgeMonths	496	-0.0814931	0.0700577	0.311134
Alanine/Phenylalanine	MSEL VR	MSEL Visual Reception T-score	AgeMonths	499	-0.081218	0.0701576	0.311134
Glycine/Malate	ADOS-2 Comparison Score	ADOS-2 Module-1 or Module-2 Comparison Severity Score	AgeMonths	346	0.0974001	0.0707841	0.313005
Lactate/Arginine	MSEL VR	MSEL Visual Reception T-score	AgeMonths	496	-0.081148	0.0712563	0.313796
Serine/Isoleucine	ADOS-2 SA CSS	ADOS-2 Module-1 or Module-2 Social Affect Calibrated Severity Score	AgeMonths	348	0.096917	0.0713732	0.313796
Lactate/Glutamic Acid	MSEL EL	MSEL Expressive Language T-score	AgeMonths	497	-0.0808925	0.0718659	0.314056
Lactate/Tyrosine	ADOS-2 SA CSS	ADOS-2 Module-1 or Module-2 Social Affect Calibrated Severity Score	AgeMonths	346	0.0970139	0.0719142	0.314056
Lactate/Citrate	BMI	Participants body mass index	AgeMonths	456	0.0844114	0.0720481	0.314056
Lysine/a-Ketoglutarate	MSEL FM	MSEL Fine Motor T-score	AgeMonths	496	0.0807661	0.0726022	0.315572
Lactate/Decanoylcarnitine	ADOS-2 SA CSS	ADOS-2 Module-1 or Module-2 Social Affect Calibrated Severity Score	AgeMonths	343	0.0968912	0.0735369	0.318729
Lactate/Citrulline	MSEL EL	MSEL Expressive Language T-score	AgeMonths	497	-0.0803091	0.0739468	0.319601
Lactate/Ethanolamine	MSEL RL	MSEL Receptive Language T-score	AgeMonths	497	-0.0800835	0.0747645	0.321798
Lactate/Octanoylcarnitine	MSEL VR	MSEL Visual Reception T-score	AgeMonths	491	-0.0805424	0.074876	0.321798
Lactate/Malate	MSEL DQ	MSEL Developmental Quotient (DQ)	AgeMonths	497	-0.079909	0.0754018	0.32315
Alanine/a-Ketoglutarate	MSEL RL	MSEL Receptive Language T-score	AgeMonths	497	-0.079529	0.0768054	0.328246
Glycine/a-Ketoglutarate	AgeMonths	Participants age in months			0.079	0.0774	0.329699
Lactate/Glycine	MSEL VR	MSEL Visual Reception T-score	AgeMonths	497	-0.0793227	0.0775762	0.329699
Pyruvate/Aspartic Acid	MSEL RL	MSEL Receptive Language T-score	AgeMonths	497	-0.0790287	0.0786857	0.333167
Ethanolamine/Malate	ADOS-2 SA CSS	ADOS-2 Module-1 or Module-2 Social Affect Calibrated Severity Score	AgeMonths	346	0.0947531	0.0788277	0.333167
Lactate/Xanthine	MSEL DQ	MSEL Developmental Quotient (DQ)	AgeMonths	468	-0.0813365	0.0791062	0.333423
Methionine/Carnitine	MSEL EL	MSEL Expressive Language T-score	AgeMonths	497	-0.0786908	0.0799767	0.336166
Arginine/Tyrosine	MSEL VR	MSEL Visual Reception T-score	AgeMonths	498	-0.078423	0.0807047	0.337181
Lactate/Octanoylcarnitine	MSEL RL	MSEL Receptive Language T-score	AgeMonths	491	-0.0789493	0.0808319	0.337181
Ethanolamine/Citrate	ADOS-2 Comparison Score	ADOS-2 Module-1 or Module-2 Comparison Severity Score	AgeMonths	346	0.0941132	0.0808793	0.337181
Lactate/Xanthine	BMI	Participants body mass index	AgeMonths	430	0.08418	0.0815843	0.339195
Alanine/Kynurenine	ADOS-2 Comparison Score	ADOS-2 Module-1 or Module-2 Comparison Severity Score	AgeMonths	348	0.093445	0.0821734	0.339359
Pyruvate/Octanoylcarnitine	ADOS-2 SA CSS	ADOS-2 Module-1 or Module-2 Social Affect Calibrated Severity Score	AgeMonths	343	0.0940878	0.0823035	0.339359
Lactate/Phenylalanine	ADOS-2 RRB CSS	ADOS-2 Module-1 or Module-2 Restrictive Repetitive Calibrated Severity Score	AgeMonths	346	0.0935727	0.0826456	0.339359
Lactate/Ornithine	ADOS-2 RRB CSS	ADOS-2 Module-1 or Module-2 Restrictive Repetitive Calibrated Severity Score	AgeMonths	346	0.0935584	0.0826929	0.339359
Glycine/Arginine	ADOS-2 RRB CSS	ADOS-2 Module-1 or Module-2 Restrictive Repetitive Calibrated Severity Score	AgeMonths	347	-0.0933703	0.0828661	0.339359
Alanine/Valine	ADOS-2 SA CSS	ADOS-2 Module-1 or Module-2 Social Affect Calibrated Severity Score	AgeMonths	347	0.0933436	0.0829544	0.339359
Decanoylcarnitine/Valine	ADOS-2 Comparison Score	ADOS-2 Module-1 or Module-2 Comparison Severity Score	AgeMonths	342	-0.0939077	0.0833489	0.340063
Lactate/Proline	ADOS-2 Comparison Score	ADOS-2 Module-1 or Module-2 Comparison Severity Score	AgeMonths	346	0.0930431	0.0844065	0.343463
Lactate/Threonine	ADOS-2 Comparison Score	ADOS-2 Module-1 or Module-2 Comparison Severity Score	AgeMonths	346	0.0927225	0.0854869	0.346936
Glycine/Hexanoylcarnitine	BMI	Participants body mass index	AgeMonths	451	0.0809747	0.0862036	0.348919
Glycine/Carnitine	ADOS-2 SA CSS	ADOS-2 Module-1 or Module-2 Social Affect Calibrated Severity Score	AgeMonths	346	0.0924412	0.0864443	0.34897
Decanoylcarnitine/Leucine	ADOS-2 Comparison Score	ADOS-2 Module-1 or Module-2 Comparison Severity Score	AgeMonths	343	-0.0926812	0.0870098	0.350329
Pyruvate/a-Ketoglutarate	ADOS-2 SA CSS	ADOS-2 Module-1 or Module-2 Social Affect Calibrated Severity Score	AgeMonths	346	0.0922052	0.087254	0.35039
Arginine/Tyrosine	MSEL FM	MSEL Fine Motor T-score	AgeMonths	498	-0.0766753	0.0877161	0.351324
Lactate/Ornithine	MSEL EL	MSEL Expressive Language T-score	AgeMonths	497	-0.076664	0.0880841	0.351876
Lactate/Carnitine	ADOS-2 Comparison Score	ADOS-2 Module-1 or Module-2 Comparison Severity Score	AgeMonths	346	0.091635	0.0892354	0.354881
Ethanolamine/Malate	AgeMonths	Participants age in months			0.076	0.0893	0.354881
Lactate/Ethanolamine	MSEL DQ	MSEL Developmental Quotient (DQ)	AgeMonths	497	-0.0763079	0.0895748	0.35505
Lactate/Arginine	MSEL DQ	MSEL Developmental Quotient (DQ)	AgeMonths	496	-0.0760893	0.0908266	0.358321
Pyruvate/Homocitrulline	MSEL DQ	MSEL Developmental Quotient (DQ)	AgeMonths	497	-0.0758707	0.0914321	0.358321
Citrulline/Glutarylcarnitine	MSEL RL	MSEL Receptive Language T-score	AgeMonths	491	-0.0763018	0.0915728	0.358321
Decanoylcarnitine/Isoleucine	ADOS-2 Comparison Score	ADOS-2 Module-1 or Module-2 Comparison Severity Score	AgeMonths	343	-0.0913691	0.0915928	0.358321
Lactate/Palmitoylcarnitine	MSEL EL	MSEL Expressive Language T-score	AgeMonths	491	-0.0762333	0.0918654	0.358321
Lactate/Decanoylcarnitine	MSEL FM	MSEL Fine Motor T-score	AgeMonths	491	-0.0761985	0.0920142	0.358321
Lactate/Citrate	ADOS-2 SA CSS	ADOS-2 Module-1 or Module-2 Social Affect Calibrated Severity Score	AgeMonths	346	0.090817	0.0921411	0.358321
Arginine/Tyrosine	MSEL DQ	MSEL Developmental Quotient (DQ)	AgeMonths	498	-0.0755495	0.092486	0.358321
Ethanolamine/a-Ketoglutarate	MSEL DQ	MSEL Developmental Quotient (DQ)	AgeMonths	497	-0.0756208	0.0925078	0.358321
Arginine/Citrate	MSEL FM	MSEL Fine Motor T-score	AgeMonths	496	-0.0755103	0.0933182	0.360543
Citrate	MSEL FM	MSEL Fine Motor T-score	AgeMonths	497	0.0753802	0.0935527	0.360543
Leucine/Glutarylcarnitine	MSEL DQ	MSEL Developmental Quotient (DQ)	AgeMonths	491	-0.0757474	0.093961	0.361207
Leucine/Glutarylcarnitine	BMI	Participants body mass index	AgeMonths	451	0.0789619	0.0943294	0.361714
Xanthine/Carnitine	MSEL FM	MSEL Fine Motor T-score	AgeMonths	468	-0.0773328	0.0950781	0.363674
Arginine/Leucine	ADOS-2 SA CSS	ADOS-2 Module-1 or Module-2 Social Affect Calibrated Severity Score	AgeMonths	347	0.0897805	0.0954469	0.364174
Malate/Homoserine	MSEL VR	MSEL Visual Reception T-score	AgeMonths	497	-0.074639	0.0968315	0.366648
Lactate/Serine	MSEL EL	MSEL Expressive Language T-score	AgeMonths	497	-0.074617	0.0969304	0.366648
Xanthine/Histidine	MSEL FM	MSEL Fine Motor T-score	AgeMonths	467	-0.0769766	0.0969753	0.366648
Xanthine/Carnitine	MSEL DQ	MSEL Developmental Quotient (DQ)	AgeMonths	468	-0.0767754	0.0974931	0.366648
a-Ketoglutarate/Valine	AgeMonths	Participants age in months			-0.074	0.0975	0.366648
Lactate/Ethanolamine	MSEL VR	MSEL Visual Reception T-score	AgeMonths	497	-0.074483	0.097533	0.366648
Taurine/Phenylalanine	BMI	Participants body mass index	AgeMonths	458	-0.0775445	0.0977897	0.366711
Lactate/Isoleucine	MSEL EL	MSEL Expressive Language T-score	AgeMonths	497	-0.0741046	0.0992519	0.371284
Decanoylcarnitine/4-hydroxyproline	AgeMonths	Participants age in months			0.074	0.1	0.373171
Serine/Citrate	MSEL DQ	MSEL Developmental Quotient (DQ)	AgeMonths	497	-0.0738754	0.100305	0.373396
Arginine/Citrate	MSEL DQ	MSEL Developmental Quotient (DQ)	AgeMonths	496	-0.073852	0.100758	0.374173
Pyruvate/Octanoylcarnitine	ADOS-2 Comparison Score	ADOS-2 Module-1 or Module-2 Comparison Severity Score	AgeMonths	343	0.0886591	0.101669	0.375759
Alanine/Valine	BMI	Participants body mass index	AgeMonths	457	0.076722	0.101788	0.375759
Lactate/Isoleucine	MSEL FM	MSEL Fine Motor T-score	AgeMonths	497	-0.0735271	0.101922	0.375759
Lactate/Arginine	MSEL FM	MSEL Fine Motor T-score	AgeMonths	496	-0.0735271	0.102269	0.376135
Glycine/Carnitine	ADOS-2 Comparison Score	ADOS-2 Module-1 or Module-2 Comparison Severity Score	AgeMonths	346	0.0880138	0.102676	0.376723
Ethanolamine/Urate	BMI	Participants body mass index	AgeMonths	456	0.0765334	0.103014	0.376853
Alanine/Phenylalanine	MSEL DQ	MSEL Developmental Quotient (DQ)	AgeMonths	499	-0.0731026	0.103221	0.376853
Serine/Citrate	MSEL RL	MSEL Receptive Language T-score	AgeMonths	497	-0.073186	0.103525	0.376853
Malate/Carnitine	MSEL VR	MSEL Visual Reception T-score	AgeMonths	497	-0.0731497	0.103696	0.376853
Serine/Citrate	ADOS-2 SA CSS	ADOS-2 Module-1 or Module-2 Social Affect Calibrated Severity Score	AgeMonths	346	0.0875435	0.104533	0.378993
Lactate/Proline	MSEL FM	MSEL Fine Motor T-score	AgeMonths	497	-0.0727795	0.105461	0.381197
Octanoylcarnitine/Isoleucine	ADOS-2 Comparison Score	ADOS-2 Module-1 or Module-2 Comparison Severity Score	AgeMonths	343	-0.0876213	0.105753	0.381197
Alanine/a-Ketoglutarate	AgeMonths	Participants age in months			0.073	0.106	0.381197
Serine/Urate	BMI	Participants body mass index	AgeMonths	456	0.0758494	0.106137	0.381197
Pyruvate/Kynurenine	ADOS-2 SA CSS	ADOS-2 Module-1 or Module-2 Social Affect Calibrated Severity Score	AgeMonths	346	0.0869998	0.106713	0.38215
Octanoylcarnitine/Valine	ADOS-2 Comparison Score	ADOS-2 Module-1 or Module-2 Comparison Severity Score	AgeMonths	342	-0.0874009	0.107154	0.38215
Octanoylcarnitine/Carnitine	MSEL EL	MSEL Expressive Language T-score	AgeMonths	491	-0.0728711	0.107159	0.38215
Xanthine/Palmitoylcarnitine	ADOS-2 Comparison Score	ADOS-2 Module-1 or Module-2 Comparison Severity Score	AgeMonths	326	0.0894713	0.107401	0.38215
Arginine/Leucine	MSEL RL	MSEL Receptive Language T-score	AgeMonths	498	-0.0721984	0.107923	0.383114
Lactate/Homoserine	ADOS-2 Comparison Score	ADOS-2 Module-1 or Module-2 Comparison Severity Score	AgeMonths	346	0.0866015	0.108333	0.383678
Citrulline/Carnitine	BMI	Participants body mass index	AgeMonths	456	-0.0748703	0.110738	0.389843
Pyruvate/Homocitrulline	MSEL FM	MSEL Fine Motor T-score	AgeMonths	497	-0.071675	0.110868	0.389843
Octanoylcarnitine/Leucine	ADOS-2 Comparison Score	ADOS-2 Module-1 or Module-2 Comparison Severity Score	AgeMonths	343	-0.0862681	0.111271	0.389843
Ethanolamine/Kynurenine	ADOS-2 SA CSS	ADOS-2 Module-1 or Module-2 Social Affect Calibrated Severity Score	AgeMonths	348	0.0856387	0.111285	0.389843
gamma-Aminobutyric Acid/Hexanoylcarnitine	ADOS-2 SA CSS	ADOS-2 Module-1 or Module-2 Social Affect Calibrated Severity Score	AgeMonths	343	0.0862144	0.111495	0.389843
Ethanolamine/Carnitine	MSEL FM	MSEL Fine Motor T-score	AgeMonths	497	-0.0715284	0.111602	0.389843
Pyruvate/Kynurenine	ADOS-2 RRB CSS	ADOS-2 Module-1 or Module-2 Restrictive Repetitive Calibrated Severity Score	AgeMonths	346	0.0855918	0.112526	0.392176
Lactate/Glycine	MSEL FM	MSEL Fine Motor T-score	AgeMonths	497	-0.071169	0.113418	0.393634
Alanine/Kynurenine	ADOS-2 SA CSS	ADOS-2 Module-1 or Module-2 Social Affect Calibrated Severity Score	AgeMonths	348	0.0851101	0.113518	0.393634
Lactate/Homoserine	ADOS-2 SA CSS	ADOS-2 Module-1 or Module-2 Social Affect Calibrated Severity Score	AgeMonths	346	0.0852691	0.113893	0.393634
Alanine/Kynurenine	MSEL RL	MSEL Receptive Language T-score	AgeMonths	499	-0.0708608	0.114259	0.393634
Pyruvate/Proline	ADOS-2 RRB CSS	ADOS-2 Module-1 or Module-2 Restrictive Repetitive Calibrated Severity Score	AgeMonths	346	0.0851436	0.114428	0.393634
Lysine/Glutamine	MSEL DQ	MSEL Developmental Quotient (DQ)	AgeMonths	498	0.0708875	0.114488	0.393634
Glycine/Asparagine	MSEL RL	MSEL Receptive Language T-score	AgeMonths	499	-0.0705876	0.115666	0.396541
Glutamine	MSEL VR	MSEL Visual Reception T-score	AgeMonths	499	-0.070528	0.115974	0.396541
Serine/Leucine	ADOS-2 SA CSS	ADOS-2 Module-1 or Module-2 Social Affect Calibrated Severity Score	AgeMonths	348	0.0845062	0.116111	0.396541
Octanoylcarnitine/Isoleucine	AgeMonths	Participants age in months			0.071	0.117	0.398686
Taurine/Phenylalanine	MSEL FM	MSEL Fine Motor T-score	AgeMonths	499	-0.0702454	0.117446	0.399316
Xanthine/4-hydroxyproline	AgeMonths	Participants age in months			-0.072	0.118	0.399921
Citrate	ADOS-2 Comparison Score	ADOS-2 Module-1 or Module-2 Comparison Severity Score	AgeMonths	346	-0.0842529	0.118281	0.399921
Lactate/Glutamine	MSEL FM	MSEL Fine Motor T-score	AgeMonths	497	-0.0702036	0.118408	0.399921
Lactate/a-Ketoglutarate	ADOS-2 RRB CSS	ADOS-2 Module-1 or Module-2 Restrictive Repetitive Calibrated Severity Score	AgeMonths	346	0.0841542	0.118715	0.400074
Alanine/Tyrosine	MSEL FM	MSEL Fine Motor T-score	AgeMonths	499	-0.0698483	0.119539	0.401965
Alanine/Lysine	MSEL EL	MSEL Expressive Language T-score	AgeMonths	498	-0.0696031	0.121221	0.406727
Malate/Carnitine	MSEL RL	MSEL Receptive Language T-score	AgeMonths	497	-0.0694613	0.122361	0.409362
Taurine/Ethanolamine	MSEL VR	MSEL Visual Reception T-score	AgeMonths	499	0.0692737	0.122618	0.409362
Glycine/Isoleucine	ADOS-2 Comparison Score	ADOS-2 Module-1 or Module-2 Comparison Severity Score	AgeMonths	348	0.082994	0.122809	0.409362
Ethanolamine/4-hydroxyproline	ADOS-2 RRB CSS	ADOS-2 Module-1 or Module-2 Restrictive Repetitive Calibrated Severity Score	AgeMonths	347	0.0826471	0.124934	0.414662
Lactate/a-Ketoglutarate	BMI	Participants body mass index	AgeMonths	456	0.0720367	0.124941	0.414662
Octanoylcarnitine/4-hydroxyproline	ADOS-2 SA CSS	ADOS-2 Module-1 or Module-2 Social Affect Calibrated Severity Score	AgeMonths	342	-0.0831024	0.125621	0.416018
Pyruvate/Kynurenine	ADOS-2 Comparison Score	ADOS-2 Module-1 or Module-2 Comparison Severity Score	AgeMonths	346	0.0824919	0.126199	0.417028
Lactate/Homocitrulline	BMI	Participants body mass index	AgeMonths	456	0.0716388	0.127043	0.418914
Xanthine/Carnitine	ADOS-2 SA CSS	ADOS-2 Module-1 or Module-2 Social Affect Calibrated Severity Score	AgeMonths	329	0.0843059	0.127576	0.419767
Glycine/Lysine	ADOS-2 SA CSS	ADOS-2 Module-1 or Module-2 Social Affect Calibrated Severity Score	AgeMonths	347	0.0819225	0.128288	0.421202
Lactate/Kynurenine	ADOS-2 SA CSS	ADOS-2 Module-1 or Module-2 Social Affect Calibrated Severity Score	AgeMonths	346	0.0818426	0.129219	0.423352
Leucine/Glutarylcarnitine	MSEL EL	MSEL Expressive Language T-score	AgeMonths	491	-0.0682632	0.131306	0.428978
Lactate/4-hydroxyproline	ADOS-2 Comparison Score	ADOS-2 Module-1 or Module-2 Comparison Severity Score	AgeMonths	345	0.0814133	0.131811	0.428978
Lysine/Glutamine	ADOS-2 Comparison Score	ADOS-2 Module-1 or Module-2 Comparison Severity Score	AgeMonths	347	-0.0811616	0.131883	0.428978
Alanine/Tyrosine	BMI	Participants body mass index	AgeMonths	458	0.0705548	0.132058	0.428978
Citrate	BMI	Participants body mass index	AgeMonths	456	-0.0705581	0.132894	0.430587
Lactate/Malate	MSEL VR	MSEL Visual Reception T-score	AgeMonths	497	-0.0674406	0.133642	0.430587
Pyruvate/Hexanoylcarnitine	ADOS-2 SA CSS	ADOS-2 Module-1 or Module-2 Social Affect Calibrated Severity Score	AgeMonths	343	0.0812681	0.133643	0.430587
Lactate/Homoserine	MSEL EL	MSEL Expressive Language T-score	AgeMonths	497	-0.0674082	0.13383	0.430587
Xanthine/Carnitine	MSEL RL	MSEL Receptive Language T-score	AgeMonths	468	-0.0694092	0.134203	0.430587
Lactate/Malate	MSEL EL	MSEL Expressive Language T-score	AgeMonths	497	-0.0673226	0.134325	0.430587
Alanine/Phenylalanine	MSEL FM	MSEL Fine Motor T-score	AgeMonths	499	-0.0671528	0.134523	0.430587
Serine/Citrate	BMI	Participants body mass index	AgeMonths	456	0.0701712	0.135037	0.430874
Glycine/Leucine	ADOS-2 Comparison Score	ADOS-2 Module-1 or Module-2 Comparison Severity Score	AgeMonths	348	0.0802939	0.135509	0.430874
Arginine/4-hydroxyproline	ADOS-2 Comparison Score	ADOS-2 Module-1 or Module-2 Comparison Severity Score	AgeMonths	347	0.080398	0.135569	0.430874
Decanoylcarnitine/Phenylalanine	ADOS-2 Comparison Score	ADOS-2 Module-1 or Module-2 Comparison Severity Score	AgeMonths	343	-0.0807293	0.136247	0.430874
Xanthine/Carnitine	BMI	Participants body mass index	AgeMonths	430	-0.0720314	0.136351	0.430874
Lactate/Aspartic Acid	BMI	Participants body mass index	AgeMonths	456	0.0698487	0.136845	0.430874
Arginine/Leucine	ADOS-2 Comparison Score	ADOS-2 Module-1 or Module-2 Comparison Severity Score	AgeMonths	347	0.0800726	0.137164	0.430874
Lactate/Aspartic Acid	MSEL FM	MSEL Fine Motor T-score	AgeMonths	497	-0.0668263	0.137227	0.430874
Xanthine/4-hydroxyproline	BMI	Participants body mass index	AgeMonths	429	-0.0719068	0.137493	0.430874
Decanoylcarnitine/Carnitine	MSEL EL	MSEL Expressive Language T-score	AgeMonths	491	-0.0671634	0.137649	0.430874
Pyruvate/Phenylalanine	MSEL RL	MSEL Receptive Language T-score	AgeMonths	497	-0.0666998	0.137974	0.430874
Homoserine/Citrate	MSEL RL	MSEL Receptive Language T-score	AgeMonths	497	-0.0666966	0.137992	0.430874
Lactate/Palmitoylcarnitine	MSEL FM	MSEL Fine Motor T-score	AgeMonths	491	-0.0669244	0.139058	0.432727
Lactate/Hexanoylcarnitine	ADOS-2 SA CSS	ADOS-2 Module-1 or Module-2 Social Affect Calibrated Severity Score	AgeMonths	343	0.0800717	0.139478	0.432727
Alanine/Valine	MSEL DQ	MSEL Developmental Quotient (DQ)	AgeMonths	498	-0.0663626	0.13958	0.432727
Hypoxanthine/4-hydroxyproline	ADOS-2 SA CSS	ADOS-2 Module-1 or Module-2 Social Affect Calibrated Severity Score	AgeMonths	328	0.0818405	0.139744	0.432727
Lactate/Aspartic Acid	AgeMonths	Participants age in months			-0.066	0.14	0.432727
Glycine/a-Ketoglutarate	ADOS-2 Comparison Score	ADOS-2 Module-1 or Module-2 Comparison Severity Score	AgeMonths	346	0.0795399	0.140384	0.433039
Lactate/Sarcosine	MSEL FM	MSEL Fine Motor T-score	AgeMonths	497	-0.0661175	0.141453	0.435459
Lactate/Hexanoylcarnitine	MSEL DQ	MSEL Developmental Quotient (DQ)	AgeMonths	491	-0.066435	0.141977	0.435592
Glycine/Hexanoylcarnitine	ADOS-2 Comparison Score	ADOS-2 Module-1 or Module-2 Comparison Severity Score	AgeMonths	343	0.0795534	0.142066	0.435592
Arginine/Phenylalanine	MSEL VR	MSEL Visual Reception T-score	AgeMonths	498	-0.0658248	0.142823	0.437038
Decanoylcarnitine/4-hydroxyproline	ADOS-2 SA CSS	ADOS-2 Module-1 or Module-2 Social Affect Calibrated Severity Score	AgeMonths	342	-0.0792562	0.144157	0.438398
Glycine/Valine	MSEL RL	MSEL Receptive Language T-score	AgeMonths	498	-0.0655839	0.144294	0.438398
Lactate/Glutamic Acid	AgeMonths	Participants age in months			-0.066	0.145	0.438398
Lactate/Palmitoylcarnitine	BMI	Participants body mass index	AgeMonths	451	0.0687651	0.145283	0.438398
Decanoylcarnitine/Carnitine	ADOS-2 SA CSS	ADOS-2 Module-1 or Module-2 Social Affect Calibrated Severity Score	AgeMonths	343	-0.0788919	0.145422	0.438398
gamma-Aminobutyric Acid/Hexanoylcarnitine	ADOS-2 Comparison Score	ADOS-2 Module-1 or Module-2 Comparison Severity Score	AgeMonths	343	0.0788812	0.145476	0.438398
Homoserine/Isoleucine	BMI	Participants body mass index	AgeMonths	458	0.0681922	0.145535	0.438398
Taurine/Malate	BMI	Participants body mass index	AgeMonths	456	-0.0683382	0.14556	0.438398
Lactate/Hexanoylcarnitine	BMI	Participants body mass index	AgeMonths	451	0.0685273	0.146683	0.440914
Glycine/Lysine	MSEL DQ	MSEL Developmental Quotient (DQ)	AgeMonths	498	-0.0650965	0.147306	0.441919
Leucine/Valine	ADOS-2 RRB CSS	ADOS-2 Module-1 or Module-2 Restrictive Repetitive Calibrated Severity Score	AgeMonths	347	0.0778679	0.148351	0.444182
Citrulline/Carnitine	MSEL EL	MSEL Expressive Language T-score	AgeMonths	497	-0.0649028	0.148928	0.445038
Leucine/Glutarylcarnitine	ADOS-2 RRB CSS	ADOS-2 Module-1 or Module-2 Restrictive Repetitive Calibrated Severity Score	AgeMonths	343	-0.0781265	0.149379	0.445517
Arginine/Phenylalanine	MSEL DQ	MSEL Developmental Quotient (DQ)	AgeMonths	498	-0.0646898	0.149857	0.446071
Homoserine/Isoleucine	AgeMonths	Participants age in months			0.064	0.151	0.447334
Arginine/4-hydroxyproline	ADOS-2 RRB CSS	ADOS-2 Module-1 or Module-2 Restrictive Repetitive Calibrated Severity Score	AgeMonths	347	0.0772398	0.151662	0.447334
Xanthine/Histidine	ADOS-2 SA CSS	ADOS-2 Module-1 or Module-2 Social Affect Calibrated Severity Score	AgeMonths	328	0.0794219	0.151869	0.447334
Glycine/Valine	ADOS-2 Comparison Score	ADOS-2 Module-1 or Module-2 Comparison Severity Score	AgeMonths	347	0.0771989	0.151879	0.447334
Ethanolamine/Carnitine	AgeMonths	Participants age in months			-0.064	0.152	0.447334
Taurine/Carnitine	BMI	Participants body mass index	AgeMonths	456	-0.06726	0.152035	0.447334
Lactate/Hexanoylcarnitine	MSEL VR	MSEL Visual Reception T-score	AgeMonths	491	-0.0646478	0.153039	0.449423
Lactate/Isoleucine	ADOS-2 SA CSS	ADOS-2 Module-1 or Module-2 Social Affect Calibrated Severity Score	AgeMonths	346	0.0769502	0.153806	0.450128
Decanoylcarnitine/Leucine	ADOS-2 SA CSS	ADOS-2 Module-1 or Module-2 Social Affect Calibrated Severity Score	AgeMonths	343	-0.077261	0.153953	0.450128
Glycine/Asparagine	MSEL DQ	MSEL Developmental Quotient (DQ)	AgeMonths	499	-0.0639005	0.154484	0.450128
gamma-Aminobutyric Acid/Hexanoylcarnitine	AgeMonths	Participants age in months			-0.064	0.155	0.450128
Decanoylcarnitine/Valine	ADOS-2 SA CSS	ADOS-2 Module-1 or Module-2 Social Affect Calibrated Severity Score	AgeMonths	342	-0.0771759	0.155017	0.450128
Lactate/Alanine	MSEL DQ	MSEL Developmental Quotient (DQ)	AgeMonths	497	-0.0639429	0.155044	0.450128
Alanine/Phenylalanine	ADOS-2 Comparison Score	ADOS-2 Module-1 or Module-2 Comparison Severity Score	AgeMonths	348	0.0764035	0.155555	0.450506
Lactate/Serine	MSEL FM	MSEL Fine Motor T-score	AgeMonths	497	-0.063832	0.155763	0.450506
Lactate/Alanine	MSEL EL	MSEL Expressive Language T-score	AgeMonths	497	-0.0637857	0.156063	0.450523
Decanoylcarnitine/Phenylalanine	ADOS-2 SA CSS	ADOS-2 Module-1 or Module-2 Social Affect Calibrated Severity Score	AgeMonths	343	-0.0767305	0.156808	0.450603
Serine/Citrate	ADOS-2 Comparison Score	ADOS-2 Module-1 or Module-2 Comparison Severity Score	AgeMonths	346	0.07636	0.156997	0.450603
Lactate/Octanoylcarnitine	MSEL FM	MSEL Fine Motor T-score	AgeMonths	491	-0.0640234	0.157053	0.450603
Homoserine/Citrate	MSEL FM	MSEL Fine Motor T-score	AgeMonths	497	-0.0636008	0.157269	0.450603
Glycine/Valine	MSEL VR	MSEL Visual Reception T-score	AgeMonths	498	-0.0634648	0.15774	0.451107
Lactate/Glutamic Acid	MSEL DQ	MSEL Developmental Quotient (DQ)	AgeMonths	497	-0.0633813	0.15871	0.451666
Octanoylcarnitine/Valine	AgeMonths	Participants age in months			0.064	0.159	0.451666
Lactate/Ornithine	MSEL FM	MSEL Fine Motor T-score	AgeMonths	497	-0.063322	0.159101	0.451666
Arginine/4-hydroxyproline	MSEL RL	MSEL Receptive Language T-score	AgeMonths	498	-0.0632557	0.159116	0.451666
Alanine/Kynurenine	MSEL VR	MSEL Visual Reception T-score	AgeMonths	499	-0.0631228	0.159574	0.451785
Pyruvate/Phenylalanine	MSEL VR	MSEL Visual Reception T-score	AgeMonths	497	-0.0631934	0.159951	0.451785
Arginine/Phenylalanine	MSEL FM	MSEL Fine Motor T-score	AgeMonths	498	-0.0631155	0.160044	0.451785
Lysine/a-Ketoglutarate	BMI	Participants body mass index	AgeMonths	455	0.0659713	0.160521	0.452296
Lactate/Ethanolamine	MSEL EL	MSEL Expressive Language T-score	AgeMonths	497	-0.0626512	0.163572	0.460047
Glycine/Lysine	MSEL FM	MSEL Fine Motor T-score	AgeMonths	498	-0.0624791	0.164307	0.461267
Lactate/Proline	ADOS-2 SA CSS	ADOS-2 Module-1 or Module-2 Social Affect Calibrated Severity Score	AgeMonths	346	0.0747428	0.165996	0.464314
Ornithine/Carnitine	AgeMonths	Participants age in months			0.062	0.166	0.464314
Alanine/a-Ketoglutarate	MSEL VR	MSEL Visual Reception T-score	AgeMonths	497	-0.0621827	0.166751	0.46451
Lactate/Octanoylcarnitine	ADOS-2 RRB CSS	ADOS-2 Module-1 or Module-2 Restrictive Repetitive Calibrated Severity Score	AgeMonths	343	0.0748983	0.166977	0.46451
Arginine/Citrate	MSEL VR	MSEL Visual Reception T-score	AgeMonths	496	-0.062212	0.166981	0.46451
Ethanolamine/Citrate	ADOS-2 SA CSS	ADOS-2 Module-1 or Module-2 Social Affect Calibrated Severity Score	AgeMonths	346	0.0744885	0.167445	0.464957
Pyruvate/Proline	BMI	Participants body mass index	AgeMonths	456	-0.0647659	0.167848	0.46523
Glycine/Lysine	ADOS-2 Comparison Score	ADOS-2 Module-1 or Module-2 Comparison Severity Score	AgeMonths	347	0.0742552	0.168163	0.46526
Ornithine/Phenylalanine	ADOS-2 SA CSS	ADOS-2 Module-1 or Module-2 Social Affect Calibrated Severity Score	AgeMonths	348	0.0739991	0.169019	0.466785
Lactate/Ethanolamine	MSEL FM	MSEL Fine Motor T-score	AgeMonths	497	-0.0616275	0.170578	0.469575
Pyruvate/Phenylalanine	ADOS-2 RRB CSS	ADOS-2 Module-1 or Module-2 Restrictive Repetitive Calibrated Severity Score	AgeMonths	346	0.0739139	0.170755	0.469575
Xanthine/Carnitine	ADOS-2 RRB CSS	ADOS-2 Module-1 or Module-2 Restrictive Repetitive Calibrated Severity Score	AgeMonths	329	0.0756932	0.17144	0.469575
Pyruvate/Proline	ADOS-2 SA CSS	ADOS-2 Module-1 or Module-2 Social Affect Calibrated Severity Score	AgeMonths	346	0.0737409	0.171761	0.469575
Glycine/Citrate	AgeMonths	Participants age in months			0.061	0.172	0.469575
Octanoylcarnitine/Leucine	AgeMonths	Participants age in months			0.062	0.172	0.469575
Lactate/Lysine	ADOS-2 Comparison Score	ADOS-2 Module-1 or Module-2 Comparison Severity Score	AgeMonths	345	0.073777	0.172178	0.469575
Lactate/Hexanoylcarnitine	ADOS-2 Comparison Score	ADOS-2 Module-1 or Module-2 Comparison Severity Score	AgeMonths	343	0.073858	0.172966	0.470886
Decanoylcarnitine/Isoleucine	ADOS-2 SA CSS	ADOS-2 Module-1 or Module-2 Social Affect Calibrated Severity Score	AgeMonths	343	-0.0737656	0.173506	0.471368
Tryptophan/a-Ketoglutarate	MSEL FM	MSEL Fine Motor T-score	AgeMonths	497	0.061173	0.173759	0.471368
Glutamic Acid/4-hydroxyproline	ADOS-2 SA CSS	ADOS-2 Module-1 or Module-2 Social Affect Calibrated Severity Score	AgeMonths	347	0.073155	0.174572	0.471988
Lactate/Glutamic Acid	MSEL VR	MSEL Visual Reception T-score	AgeMonths	497	-0.0610532	0.174605	0.471988
Leucine/Carnitine	MSEL DQ	MSEL Developmental Quotient (DQ)	AgeMonths	497	-0.060952	0.175322	0.472688
Methionine/Leucine	MSEL RL	MSEL Receptive Language T-score	AgeMonths	499	-0.0608066	0.175481	0.472688
Ethanolamine/a-Ketoglutarate	MSEL VR	MSEL Visual Reception T-score	AgeMonths	497	-0.060815	0.176296	0.474046
Lactate/Palmitoylcarnitine	ADOS-2 SA CSS	ADOS-2 Module-1 or Module-2 Social Affect Calibrated Severity Score	AgeMonths	343	0.0730939	0.177466	0.475169
Citrulline/Glutarylcarnitine	MSEL EL	MSEL Expressive Language T-score	AgeMonths	491	-0.0610024	0.177609	0.475169
Ethanolamine/Malate	ADOS-2 Comparison Score	ADOS-2 Module-1 or Module-2 Comparison Severity Score	AgeMonths	346	0.072744	0.177645	0.475169
Lactate/Leucine	ADOS-2 SA CSS	ADOS-2 Module-1 or Module-2 Social Affect Calibrated Severity Score	AgeMonths	346	0.0726706	0.178084	0.475512
Lactate/Valine	ADOS-2 SA CSS	ADOS-2 Module-1 or Module-2 Social Affect Calibrated Severity Score	AgeMonths	345	0.0727227	0.178407	0.475544
Lactate/Citrulline	BMI	Participants body mass index	AgeMonths	456	0.0630606	0.179348	0.477221
Alanine/Kynurenine	BMI	Participants body mass index	AgeMonths	458	0.0628197	0.180057	0.478278
Pyruvate/Glutamic Acid	MSEL RL	MSEL Receptive Language T-score	AgeMonths	497	-0.0599609	0.182458	0.48319
Lactate/a-Ketoglutarate	ADOS-2 Comparison Score	ADOS-2 Module-1 or Module-2 Comparison Severity Score	AgeMonths	346	0.0719333	0.182538	0.48319
Lactate/Threonine	MSEL EL	MSEL Expressive Language T-score	AgeMonths	497	-0.0597016	0.184361	0.48634
Malate/4-hydroxyproline	ADOS-2 SA CSS	ADOS-2 Module-1 or Module-2 Social Affect Calibrated Severity Score	AgeMonths	345	-0.0716999	0.184607	0.48634
Pyruvate/Carnitine	MSEL EL	MSEL Expressive Language T-score	AgeMonths	497	-0.0596525	0.184722	0.48634
Lysine/Glutamine	AgeMonths	Participants age in months			0.059	0.185	0.48634
Hypoxanthine/Carnitine	MSEL FM	MSEL Fine Motor T-score	AgeMonths	468	-0.0613125	0.185945	0.487157
Glycine/Phenylalanine	MSEL RL	MSEL Receptive Language T-score	AgeMonths	499	-0.0593563	0.186026	0.487157
Glycine/Methionine	ADOS-2 Comparison Score	ADOS-2 Module-1 or Module-2 Comparison Severity Score	AgeMonths	348	0.0710653	0.186604	0.487157
Octanoylcarnitine/4-hydroxyproline	ADOS-2 Comparison Score	ADOS-2 Module-1 or Module-2 Comparison Severity Score	AgeMonths	342	-0.0716787	0.186678	0.487157
Lactate/Decanoylcarnitine	MSEL EL	MSEL Expressive Language T-score	AgeMonths	491	-0.0597053	0.187023	0.487157
Lactate/Glutarylcarnitine	ADOS-2 SA CSS	ADOS-2 Module-1 or Module-2 Social Affect Calibrated Severity Score	AgeMonths	343	0.0714854	0.187221	0.487157
Citrate	ADOS-2 SA CSS	ADOS-2 Module-1 or Module-2 Social Affect Calibrated Severity Score	AgeMonths	346	-0.0707322	0.18997	0.49259
Pyruvate/Homoserine	BMI	Participants body mass index	AgeMonths	456	-0.0615227	0.190211	0.49259
Ethanolamine/4-hydroxyproline	MSEL EL	MSEL Expressive Language T-score	AgeMonths	498	-0.0588145	0.19053	0.49259
Ornithine/Lysine	MSEL FM	MSEL Fine Motor T-score	AgeMonths	498	-0.0588057	0.190597	0.49259
Arginine/Carnitine	MSEL RL	MSEL Receptive Language T-score	AgeMonths	496	-0.0588184	0.1914	0.493067
Glycine/Citrate	MSEL RL	MSEL Receptive Language T-score	AgeMonths	497	-0.0587554	0.191426	0.493067
Pyruvate/Carnitine	MSEL RL	MSEL Receptive Language T-score	AgeMonths	497	-0.0586287	0.192387	0.494176
Threonine/Valine	ADOS-2 RRB CSS	ADOS-2 Module-1 or Module-2 Restrictive Repetitive Calibrated Severity Score	AgeMonths	347	-0.0702129	0.192603	0.494176
Decanoylcarnitine/Isoleucine	AgeMonths	Participants age in months			0.059	0.193	0.494176
Glycine/Phenylalanine	MSEL VR	MSEL Visual Reception T-score	AgeMonths	499	-0.0584106	0.193148	0.494176
Octanoylcarnitine/Isoleucine	ADOS-2 SA CSS	ADOS-2 Module-1 or Module-2 Social Affect Calibrated Severity Score	AgeMonths	343	-0.0703908	0.194081	0.495733
Lactate/Phenylalanine	ADOS-2 Comparison Score	ADOS-2 Module-1 or Module-2 Comparison Severity Score	AgeMonths	346	0.0698225	0.195745	0.499151
Lysine/a-Ketoglutarate	MSEL VR	MSEL Visual Reception T-score	AgeMonths	496	0.0580571	0.19722	0.502075
Leucine/Valine	MSEL DQ	MSEL Developmental Quotient (DQ)	AgeMonths	498	-0.0578072	0.198249	0.503856
Ethanolamine/4-hydroxyproline	MSEL FM	MSEL Fine Motor T-score	AgeMonths	498	-0.0577598	0.198618	0.503956
Pyruvate/Carnitine	MSEL DQ	MSEL Developmental Quotient (DQ)	AgeMonths	497	-0.0576758	0.199728	0.505933
Octanoylcarnitine/Leucine	ADOS-2 SA CSS	ADOS-2 Module-1 or Module-2 Social Affect Calibrated Severity Score	AgeMonths	343	-0.06936	0.200708	0.507233
Malate/Proline	ADOS-2 RRB CSS	ADOS-2 Module-1 or Module-2 Restrictive Repetitive Calibrated Severity Score	AgeMonths	346	0.0690079	0.201025	0.507233
Leucine/Valine	MSEL FM	MSEL Fine Motor T-score	AgeMonths	498	-0.0573927	0.201491	0.507233
Serine/Isoleucine	ADOS-2 Comparison Score	ADOS-2 Module-1 or Module-2 Comparison Severity Score	AgeMonths	348	0.0686998	0.201734	0.507233
Ornithine/Citrate	ADOS-2 SA CSS	ADOS-2 Module-1 or Module-2 Social Affect Calibrated Severity Score	AgeMonths	346	0.0688746	0.201899	0.507233
Lactate/Citrate	ADOS-2 RRB CSS	ADOS-2 Module-1 or Module-2 Restrictive Repetitive Calibrated Severity Score	AgeMonths	346	0.0687085	0.202991	0.508921
Phenylalanine/Citrate	BMI	Participants body mass index	AgeMonths	456	0.0597615	0.203236	0.508921
Leucine/Valine	MSEL VR	MSEL Visual Reception T-score	AgeMonths	498	-0.0570232	0.204413	0.510979
Pyruvate/Kynurenine	BMI	Participants body mass index	AgeMonths	456	-0.0595193	0.205076	0.510979
Octanoylcarnitine/Carnitine	ADOS-2 SA CSS	ADOS-2 Module-1 or Module-2 Social Affect Calibrated Severity Score	AgeMonths	343	-0.0686565	0.205324	0.510979
Octanoylcarnitine/Valine	ADOS-2 SA CSS	ADOS-2 Module-1 or Module-2 Social Affect Calibrated Severity Score	AgeMonths	342	-0.0687471	0.205393	0.510979
Lactate/Alanine	MSEL VR	MSEL Visual Reception T-score	AgeMonths	497	-0.056897	0.205877	0.511351
Glycine/Asparagine	MSEL VR	MSEL Visual Reception T-score	AgeMonths	499	-0.0566789	0.206705	0.512575
Homoserine/Citrate	MSEL DQ	MSEL Developmental Quotient (DQ)	AgeMonths	497	-0.0567381	0.207148	0.512843
Homoserine/Citrate	MSEL EL	MSEL Expressive Language T-score	AgeMonths	497	-0.0566892	0.207541	0.512984
Lactate	ADOS-2 RRB CSS	ADOS-2 Module-1 or Module-2 Restrictive Repetitive Calibrated Severity Score	AgeMonths	346	0.0679448	0.208068	0.513047
Lactate/Methionine	ADOS-2 Comparison Score	ADOS-2 Module-1 or Module-2 Comparison Severity Score	AgeMonths	346	0.0678707	0.208566	0.513047
Pyruvate/Homoserine	ADOS-2 SA CSS	ADOS-2 Module-1 or Module-2 Social Affect Calibrated Severity Score	AgeMonths	346	0.0678698	0.208572	0.513047
Glycine/Methionine	MSEL VR	MSEL Visual Reception T-score	AgeMonths	499	-0.0563123	0.209661	0.514898
Homoserine/Carnitine	MSEL DQ	MSEL Developmental Quotient (DQ)	AgeMonths	497	-0.0562665	0.210955	0.517246
Taurine/Citrate	MSEL DQ	MSEL Developmental Quotient (DQ)	AgeMonths	497	-0.056159	0.21183	0.51856
Taurine/Carnitine	MSEL EL	MSEL Expressive Language T-score	AgeMonths	497	-0.0560034	0.2131	0.519933
Arginine/Carnitine	MSEL DQ	MSEL Developmental Quotient (DQ)	AgeMonths	496	-0.0560316	0.213334	0.519933
Serine/Leucine	MSEL RL	MSEL Receptive Language T-score	AgeMonths	499	-0.055843	0.21349	0.519933
Leucine/Glutarylcarnitine	MSEL FM	MSEL Fine Motor T-score	AgeMonths	491	-0.0562338	0.214018	0.519933
Ethanolamine/Urate	MSEL DQ	MSEL Developmental Quotient (DQ)	AgeMonths	497	-0.0558719	0.214178	0.519933
Decanoylcarnitine/4-hydroxyproline	ADOS-2 Comparison Score	ADOS-2 Module-1 or Module-2 Comparison Severity Score	AgeMonths	342	-0.0674007	0.21443	0.519933
Xanthine/4-hydroxyproline	MSEL FM	MSEL Fine Motor T-score	AgeMonths	467	-0.0575626	0.214866	0.520165
Pyruvate/Homocitrulline	MSEL EL	MSEL Expressive Language T-score	AgeMonths	497	-0.055683	0.215734	0.521076
Lactate/Homocitrulline	ADOS-2 RRB CSS	ADOS-2 Module-1 or Module-2 Restrictive Repetitive Calibrated Severity Score	AgeMonths	346	0.0667896	0.215923	0.521076
Arginine/Citrate	MSEL EL	MSEL Expressive Language T-score	AgeMonths	496	-0.0556643	0.216354	0.521294
Methionine/Carnitine	MSEL RL	MSEL Receptive Language T-score	AgeMonths	497	-0.0554358	0.217782	0.52391
a-Ketoglutarate/Valine	MSEL RL	MSEL Receptive Language T-score	AgeMonths	496	-0.0554068	0.21849	0.524788
Homoserine/Leucine	MSEL RL	MSEL Receptive Language T-score	AgeMonths	499	-0.0551654	0.219106	0.525442
Glutamic Acid/4-hydroxyproline	ADOS-2 Comparison Score	ADOS-2 Module-1 or Module-2 Comparison Severity Score	AgeMonths	347	0.0660056	0.220701	0.527922
Arginine/Phenylalanine	ADOS-2 RRB CSS	ADOS-2 Module-1 or Module-2 Restrictive Repetitive Calibrated Severity Score	AgeMonths	347	0.0659871	0.22083	0.527922
Pyruvate/Phenylalanine	ADOS-2 SA CSS	ADOS-2 Module-1 or Module-2 Social Affect Calibrated Severity Score	AgeMonths	346	0.0659751	0.221588	0.528055
Ornithine/Lysine	MSEL DQ	MSEL Developmental Quotient (DQ)	AgeMonths	498	-0.054922	0.221616	0.528055
Serine/Urate	AgeMonths	Participants age in months			-0.055	0.222	0.528055
Glycine/Citrate	MSEL VR	MSEL Visual Reception T-score	AgeMonths	497	-0.0548762	0.22247	0.528055
Lactate/Alanine	MSEL FM	MSEL Fine Motor T-score	AgeMonths	497	-0.0548594	0.222611	0.528055
Leucine/Valine	MSEL RL	MSEL Receptive Language T-score	AgeMonths	498	-0.0546735	0.223717	0.529856
Lactate/a-Ketoglutarate	ADOS-2 SA CSS	ADOS-2 Module-1 or Module-2 Social Affect Calibrated Severity Score	AgeMonths	346	0.0655254	0.22476	0.52995
Serine/Citrate	MSEL EL	MSEL Expressive Language T-score	AgeMonths	497	-0.0545917	0.224881	0.52995
Arginine/Tyrosine	MSEL EL	MSEL Expressive Language T-score	AgeMonths	498	-0.0545077	0.225126	0.52995
Phenylalanine/Citrate	ADOS-2 SA CSS	ADOS-2 Module-1 or Module-2 Social Affect Calibrated Severity Score	AgeMonths	346	0.0654715	0.225142	0.52995
Pyruvate/Proline	ADOS-2 Comparison Score	ADOS-2 Module-1 or Module-2 Comparison Severity Score	AgeMonths	346	0.0653467	0.226029	0.531221
Serine/Urate	MSEL RL	MSEL Receptive Language T-score	AgeMonths	497	-0.0542878	0.227476	0.532719
Ornithine/Citrate	MSEL FM	MSEL Fine Motor T-score	AgeMonths	497	-0.0542733	0.2276	0.532719
Lactate/Palmitoylcarnitine	ADOS-2 Comparison Score	ADOS-2 Module-1 or Module-2 Comparison Severity Score	AgeMonths	343	0.0653975	0.227711	0.532719
Pyruvate/Carnitine	ADOS-2 Comparison Score	ADOS-2 Module-1 or Module-2 Comparison Severity Score	AgeMonths	346	0.0648799	0.22937	0.535461
Lactate/Urate	BMI	Participants body mass index	AgeMonths	456	0.0564255	0.229657	0.535461
Ethanolamine/4-hydroxyproline	MSEL DQ	MSEL Developmental Quotient (DQ)	AgeMonths	498	-0.053944	0.229966	0.535461
Glycine/Carnitine	MSEL EL	MSEL Expressive Language T-score	AgeMonths	497	-0.0538809	0.230984	0.535461
Citrulline/Glutarylcarnitine	ADOS-2 RRB CSS	ADOS-2 Module-1 or Module-2 Restrictive Repetitive Calibrated Severity Score	AgeMonths	343	-0.06492	0.231132	0.535461
Taurine/Carnitine	MSEL FM	MSEL Fine Motor T-score	AgeMonths	497	-0.0538611	0.231156	0.535461
Citrulline/Carnitine	ADOS-2 Comparison Score	ADOS-2 Module-1 or Module-2 Comparison Severity Score	AgeMonths	346	0.0646023	0.231372	0.535461
Alanine/Tyrosine	MSEL EL	MSEL Expressive Language T-score	AgeMonths	499	-0.0536918	0.231683	0.535461
Taurine/Malate	ADOS-2 SA CSS	ADOS-2 Module-1 or Module-2 Social Affect Calibrated Severity Score	AgeMonths	346	0.0643212	0.233414	0.537528
Lactate/Isoleucine	ADOS-2 Comparison Score	ADOS-2 Module-1 or Module-2 Comparison Severity Score	AgeMonths	346	0.0643022	0.233552	0.537528
Taurine/Malate	MSEL VR	MSEL Visual Reception T-score	AgeMonths	497	0.0535096	0.234219	0.537528
Pyruvate/Carnitine	ADOS-2 SA CSS	ADOS-2 Module-1 or Module-2 Social Affect Calibrated Severity Score	AgeMonths	346	0.064203	0.234276	0.537528
Threonine/Valine	BMI	Participants body mass index	AgeMonths	457	0.0557849	0.23448	0.537528
Lactate/Decanoylcarnitine	ADOS-2 RRB CSS	ADOS-2 Module-1 or Module-2 Restrictive Repetitive Calibrated Severity Score	AgeMonths	343	0.0644291	0.234685	0.537528
Citrulline/Glutarylcarnitine	MSEL DQ	MSEL Developmental Quotient (DQ)	AgeMonths	491	-0.0536515	0.23584	0.539366
Lactate/Hexanoylcarnitine	MSEL FM	MSEL Fine Motor T-score	AgeMonths	491	-0.053577	0.236493	0.539582
Ethanolamine/Carnitine	MSEL VR	MSEL Visual Reception T-score	AgeMonths	497	-0.0532043	0.236903	0.539582
Lactate/Alanine	ADOS-2 Comparison Score	ADOS-2 Module-1 or Module-2 Comparison Severity Score	AgeMonths	346	0.0638068	0.237181	0.539582
Pyruvate/Aspartic Acid	ADOS-2 Comparison Score	ADOS-2 Module-1 or Module-2 Comparison Severity Score	AgeMonths	346	-0.0637751	0.237414	0.539582
Lactate/Glutamic Acid	BMI	Participants body mass index	AgeMonths	456	0.0554648	0.237698	0.539582
Ethanolamine/Urate	MSEL EL	MSEL Expressive Language T-score	AgeMonths	497	-0.053041	0.238347	0.540253
Arginine/Phenylalanine	AgeMonths	Participants age in months			0.053	0.239	0.540932
Glycine/Leucine	MSEL RL	MSEL Receptive Language T-score	AgeMonths	499	-0.0527976	0.23956	0.541399
Serine/Urate	MSEL DQ	MSEL Developmental Quotient (DQ)	AgeMonths	497	-0.0528426	0.24011	0.541841
Lactate/Citrulline	ADOS-2 SA CSS	ADOS-2 Module-1 or Module-2 Social Affect Calibrated Severity Score	AgeMonths	346	0.0632024	0.241662	0.544541
Pyruvate/Hexanoylcarnitine	ADOS-2 Comparison Score	ADOS-2 Module-1 or Module-2 Comparison Severity Score	AgeMonths	343	0.063323	0.242834	0.546376
a-Ketoglutarate/Valine	BMI	Participants body mass index	AgeMonths	455	-0.0548592	0.24339	0.546823
Lactate/Histidine	ADOS-2 RRB CSS	ADOS-2 Module-1 or Module-2 Restrictive Repetitive Calibrated Severity Score	AgeMonths	345	0.062959	0.244173	0.547777
Lysine/Phenylalanine	MSEL VR	MSEL Visual Reception T-score	AgeMonths	498	0.0522195	0.245229	0.549341
Arginine/Carnitine	MSEL FM	MSEL Fine Motor T-score	AgeMonths	496	-0.0522483	0.245925	0.549608
Citrulline/Glutarylcarnitine	ADOS-2 SA CSS	ADOS-2 Module-1 or Module-2 Social Affect Calibrated Severity Score	AgeMonths	343	0.0628915	0.246066	0.549608
Tryptophan/a-Ketoglutarate	MSEL VR	MSEL Visual Reception T-score	AgeMonths	497	0.0519962	0.247734	0.551812
Taurine/Palmitoylcarnitine	AgeMonths	Participants age in months			0.052	0.248	0.551812
Malate/Homoserine	MSEL DQ	MSEL Developmental Quotient (DQ)	AgeMonths	497	-0.0519522	0.248135	0.551812
Lactate/Ornithine	ADOS-2 Comparison Score	ADOS-2 Module-1 or Module-2 Comparison Severity Score	AgeMonths	346	0.0622165	0.249098	0.55315
Glycine/Carnitine	MSEL DQ	MSEL Developmental Quotient (DQ)	AgeMonths	497	-0.0517188	0.25027	0.554946
Alanine/a-Ketoglutarate	MSEL DQ	MSEL Developmental Quotient (DQ)	AgeMonths	497	-0.0516109	0.25126	0.556336
Ornithine/Citrate	ADOS-2 Comparison Score	ADOS-2 Module-1 or Module-2 Comparison Severity Score	AgeMonths	346	0.0618336	0.252028	0.557231
Octanoylcarnitine/Citrate	ADOS-2 Comparison Score	ADOS-2 Module-1 or Module-2 Comparison Severity Score	AgeMonths	343	-0.0619084	0.253541	0.558077
Lysine/a-Ketoglutarate	ADOS-2 RRB CSS	ADOS-2 Module-1 or Module-2 Restrictive Repetitive Calibrated Severity Score	AgeMonths	345	-0.0617109	0.253666	0.558077
Alanine/Valine	MSEL FM	MSEL Fine Motor T-score	AgeMonths	498	-0.0512894	0.253749	0.558077
Malate/Homoserine	MSEL FM	MSEL Fine Motor T-score	AgeMonths	497	-0.0512889	0.254234	0.558077
Lactate/Alanine	MSEL RL	MSEL Receptive Language T-score	AgeMonths	497	-0.0512887	0.254235	0.558077
Histidine/Leucine	ADOS-2 SA CSS	ADOS-2 Module-1 or Module-2 Social Affect Calibrated Severity Score	AgeMonths	347	0.0612998	0.255461	0.559373
Methionine/Leucine	ADOS-2 SA CSS	ADOS-2 Module-1 or Module-2 Social Affect Calibrated Severity Score	AgeMonths	348	0.0611467	0.255961	0.559373
Ethanolamine/Kynurenine	MSEL RL	MSEL Receptive Language T-score	AgeMonths	499	-0.0509223	0.256686	0.559373
Taurine/Ethanolamine	MSEL EL	MSEL Expressive Language T-score	AgeMonths	499	0.050916	0.256745	0.559373
Pyruvate/Glutamic Acid	ADOS-2 Comparison Score	ADOS-2 Module-1 or Module-2 Comparison Severity Score	AgeMonths	346	-0.0610872	0.257809	0.559373
Arginine/4-hydroxyproline	MSEL FM	MSEL Fine Motor T-score	AgeMonths	498	-0.0507804	0.258497	0.559373
Lactate/Arginine	MSEL EL	MSEL Expressive Language T-score	AgeMonths	496	-0.0508637	0.25868	0.559373
Lactate	ADOS-2 Comparison Score	ADOS-2 Module-1 or Module-2 Comparison Severity Score	AgeMonths	346	0.0609642	0.258771	0.559373
Arginine/Tyrosine	AgeMonths	Participants age in months			-0.051	0.259	0.559373
Taurine/a-Ketoglutarate	AgeMonths	Participants age in months			0.051	0.259	0.559373
Lactate/Octanoylcarnitine	MSEL EL	MSEL Expressive Language T-score	AgeMonths	491	-0.0509546	0.260259	0.559373
Glutamine	MSEL DQ	MSEL Developmental Quotient (DQ)	AgeMonths	499	-0.0505355	0.260321	0.559373
Lactate/Malate	MSEL FM	MSEL Fine Motor T-score	AgeMonths	497	-0.0506309	0.260386	0.559373
Hypoxanthine/4-hydroxyproline	MSEL FM	MSEL Fine Motor T-score	AgeMonths	467	-0.0521117	0.261574	0.559373
Decanoylcarnitine/Valine	AgeMonths	Participants age in months			0.051	0.262	0.559373
Arginine/Leucine	MSEL VR	MSEL Visual Reception T-score	AgeMonths	498	-0.0504027	0.26206	0.559373
Arginine/Carnitine	ADOS-2 SA CSS	ADOS-2 Module-1 or Module-2 Social Affect Calibrated Severity Score	AgeMonths	345	0.0605903	0.262406	0.559373
Ethanolamine/Kynurenine	MSEL FM	MSEL Fine Motor T-score	AgeMonths	499	-0.0503103	0.262454	0.559373
Taurine/Ethanolamine	MSEL DQ	MSEL Developmental Quotient (DQ)	AgeMonths	499	0.050281	0.262733	0.559373
Hexanoylcarnitine/Leucine	ADOS-2 SA CSS	ADOS-2 Module-1 or Module-2 Social Affect Calibrated Severity Score	AgeMonths	343	-0.0607026	0.262922	0.559373
Decanoylcarnitine/Leucine	AgeMonths	Participants age in months			0.051	0.263	0.559373
Serine/Citrate	MSEL VR	MSEL Visual Reception T-score	AgeMonths	497	-0.0503342	0.263193	0.559373
Lysine/Phenylalanine	ADOS-2 SA CSS	ADOS-2 Module-1 or Module-2 Social Affect Calibrated Severity Score	AgeMonths	347	0.0603094	0.263234	0.559373
Lactate/Carnitine	ADOS-2 SA CSS	ADOS-2 Module-1 or Module-2 Social Affect Calibrated Severity Score	AgeMonths	346	0.0601471	0.26522	0.562811
Pyruvate/a-Ketoglutarate	ADOS-2 Comparison Score	ADOS-2 Module-1 or Module-2 Comparison Severity Score	AgeMonths	346	0.0600942	0.265642	0.562905
Alanine/Lysine	AgeMonths	Participants age in months			-0.05	0.266	0.562905
Pyruvate/a-Ketoglutarate	MSEL RL	MSEL Receptive Language T-score	AgeMonths	497	-0.0499677	0.266689	0.563094
Glycine/Phenylalanine	MSEL FM	MSEL Fine Motor T-score	AgeMonths	499	-0.0498338	0.267007	0.563094
Glycine/Phenylalanine	MSEL DQ	MSEL Developmental Quotient (DQ)	AgeMonths	499	-0.0497578	0.267738	0.563094
Glycine/Asparagine	MSEL EL	MSEL Expressive Language T-score	AgeMonths	499	-0.0497438	0.267873	0.563094
Pyruvate/Carnitine	MSEL VR	MSEL Visual Reception T-score	AgeMonths	497	-0.0498185	0.268122	0.563094
Lactate/Valine	ADOS-2 Comparison Score	ADOS-2 Module-1 or Module-2 Comparison Severity Score	AgeMonths	345	0.0598493	0.268298	0.563094
Xanthine/Histidine	MSEL DQ	MSEL Developmental Quotient (DQ)	AgeMonths	467	-0.0513059	0.269031	0.563535
Ethanolamine/Carnitine	ADOS-2 RRB CSS	ADOS-2 Module-1 or Module-2 Restrictive Repetitive Calibrated Severity Score	AgeMonths	346	0.0596441	0.269244	0.563535
Serine/Leucine	AgeMonths	Participants age in months			-0.049	0.27	0.564344
Pyruvate/Sarcosine	BMI	Participants body mass index	AgeMonths	456	-0.0515601	0.272415	0.567324
Lysine/a-Ketoglutarate	MSEL DQ	MSEL Developmental Quotient (DQ)	AgeMonths	496	0.0493854	0.272796	0.567324
Glycine/Lysine	BMI	Participants body mass index	AgeMonths	457	0.0514196	0.273195	0.567324
a-Ketoglutarate/Valine	MSEL FM	MSEL Fine Motor T-score	AgeMonths	496	-0.0492989	0.273638	0.567324
Hexanoylcarnitine/Leucine	ADOS-2 Comparison Score	ADOS-2 Module-1 or Module-2 Comparison Severity Score	AgeMonths	343	-0.0593073	0.274072	0.567324
Arginine/4-hydroxyproline	MSEL DQ	MSEL Developmental Quotient (DQ)	AgeMonths	498	-0.0491377	0.274239	0.567324
Pyruvate/Phenylalanine	ADOS-2 Comparison Score	ADOS-2 Module-1 or Module-2 Comparison Severity Score	AgeMonths	346	0.0590217	0.274282	0.567324
Glycine/Citrate	MSEL DQ	MSEL Developmental Quotient (DQ)	AgeMonths	497	-0.0491717	0.274392	0.567324
Xanthine/Palmitoylcarnitine	MSEL FM	MSEL Fine Motor T-score	AgeMonths	462	-0.0509244	0.275214	0.568256
Taurine/Citrate	ADOS-2 Comparison Score	ADOS-2 Module-1 or Module-2 Comparison Severity Score	AgeMonths	346	0.0587749	0.276297	0.569724
Ornithine/Phenylalanine	ADOS-2 Comparison Score	ADOS-2 Module-1 or Module-2 Comparison Severity Score	AgeMonths	348	0.0585413	0.276815	0.570024
Arginine/4-hydroxyproline	MSEL EL	MSEL Expressive Language T-score	AgeMonths	498	-0.0488354	0.277205	0.570059
Lactate/Isoleucine	ADOS-2 RRB CSS	ADOS-2 Module-1 or Module-2 Restrictive Repetitive Calibrated Severity Score	AgeMonths	346	0.0585724	0.277958	0.57084
Homoserine/Carnitine	MSEL RL	MSEL Receptive Language T-score	AgeMonths	497	-0.0487677	0.27836	0.570898
Decanoylcarnitine/Isoleucine	MSEL DQ	MSEL Developmental Quotient (DQ)	AgeMonths	491	0.0490091	0.278923	0.571287
Lactate/Phenylalanine	ADOS-2 SA CSS	ADOS-2 Module-1 or Module-2 Social Affect Calibrated Severity Score	AgeMonths	346	0.0581491	0.281452	0.575697
Hypoxanthine/4-hydroxyproline	ADOS-2 Comparison Score	ADOS-2 Module-1 or Module-2 Comparison Severity Score	AgeMonths	328	0.0595385	0.283059	0.578212
Lactate/Leucine	ADOS-2 Comparison Score	ADOS-2 Module-1 or Module-2 Comparison Severity Score	AgeMonths	346	0.0578998	0.283523	0.578388
Glycine/Arginine	ADOS-2 SA CSS	ADOS-2 Module-1 or Module-2 Social Affect Calibrated Severity Score	AgeMonths	347	0.0577449	0.284113	0.578819
Pyruvate/4-hydroxyproline	ADOS-2 SA CSS	ADOS-2 Module-1 or Module-2 Social Affect Calibrated Severity Score	AgeMonths	345	0.0576549	0.286272	0.581579
Lactate/Sarcosine	ADOS-2 RRB CSS	ADOS-2 Module-1 or Module-2 Restrictive Repetitive Calibrated Severity Score	AgeMonths	346	0.057556	0.286397	0.581579
Decanoylcarnitine/Carnitine	ADOS-2 Comparison Score	ADOS-2 Module-1 or Module-2 Comparison Severity Score	AgeMonths	343	-0.057784	0.286608	0.581579
Pyruvate/Aspartic Acid	ADOS-2 SA CSS	ADOS-2 Module-1 or Module-2 Social Affect Calibrated Severity Score	AgeMonths	346	-0.0573252	0.288337	0.583526
Lactate	ADOS-2 SA CSS	ADOS-2 Module-1 or Module-2 Social Affect Calibrated Severity Score	AgeMonths	346	0.0572519	0.288955	0.583526
Octanoylcarnitine/Citrate	ADOS-2 SA CSS	ADOS-2 Module-1 or Module-2 Social Affect Calibrated Severity Score	AgeMonths	343	-0.0574199	0.289661	0.583526
Glycine/Carnitine	MSEL FM	MSEL Fine Motor T-score	AgeMonths	497	-0.0476293	0.289746	0.583526
Decanoylcarnitine/Phenylalanine	AgeMonths	Participants age in months			0.048	0.29	0.583526
Ornithine/Carnitine	MSEL EL	MSEL Expressive Language T-score	AgeMonths	497	-0.0475587	0.290462	0.583526
Lysine/Phenylalanine	MSEL EL	MSEL Expressive Language T-score	AgeMonths	498	0.0474867	0.290706	0.583526
Homoserine/Leucine	AgeMonths	Participants age in months			0.047	0.291	0.583526
Octanoylcarnitine/Sarcosine	AgeMonths	Participants age in months			0.048	0.291	0.583526
Ethanolamine/a-Ketoglutarate	ADOS-2 RRB CSS	ADOS-2 Module-1 or Module-2 Restrictive Repetitive Calibrated Severity Score	AgeMonths	346	0.0568078	0.292717	0.585627
Pyruvate/Homocitrulline	ADOS-2 SA CSS	ADOS-2 Module-1 or Module-2 Social Affect Calibrated Severity Score	AgeMonths	346	0.0567805	0.29295	0.585627
Alanine/a-Ketoglutarate	ADOS-2 SA CSS	ADOS-2 Module-1 or Module-2 Social Affect Calibrated Severity Score	AgeMonths	346	0.0567516	0.293196	0.585627
Methionine/Leucine	BMI	Participants body mass index	AgeMonths	458	0.0491884	0.294048	0.586563
Pyruvate/4-hydroxyproline	ADOS-2 Comparison Score	ADOS-2 Module-1 or Module-2 Comparison Severity Score	AgeMonths	345	0.0566751	0.294554	0.586807
Decanoylcarnitine/4-hydroxyproline	MSEL VR	MSEL Visual Reception T-score	AgeMonths	490	0.0473979	0.295547	0.587274
Lactate/Histidine	ADOS-2 SA CSS	ADOS-2 Module-1 or Module-2 Social Affect Calibrated Severity Score	AgeMonths	345	0.0565578	0.295556	0.587274
Pyruvate/Glutamic Acid	AgeMonths	Participants age in months			-0.047	0.296	0.587393
Leucine/Carnitine	MSEL FM	MSEL Fine Motor T-score	AgeMonths	497	-0.0469478	0.29671	0.587919
Glycine/Valine	MSEL DQ	MSEL Developmental Quotient (DQ)	AgeMonths	498	-0.0468457	0.297274	0.587919
Lactate/Valine	ADOS-2 RRB CSS	ADOS-2 Module-1 or Module-2 Restrictive Repetitive Calibrated Severity Score	AgeMonths	345	0.0563406	0.297418	0.587919
Ethanolamine/Carnitine	ADOS-2 Comparison Score	ADOS-2 Module-1 or Module-2 Comparison Severity Score	AgeMonths	346	0.0561208	0.298603	0.588739
Lactate/Asparagine	ADOS-2 RRB CSS	ADOS-2 Module-1 or Module-2 Restrictive Repetitive Calibrated Severity Score	AgeMonths	346	0.0561008	0.298775	0.588739
Alanine/Phenylalanine	MSEL EL	MSEL Expressive Language T-score	AgeMonths	499	-0.0465992	0.299338	0.588739
Ethanolamine/a-Ketoglutarate	ADOS-2 Comparison Score	ADOS-2 Module-1 or Module-2 Comparison Severity Score	AgeMonths	346	0.0560317	0.299372	0.588739
Lactate/Ethanolamine	ADOS-2 Comparison Score	ADOS-2 Module-1 or Module-2 Comparison Severity Score	AgeMonths	346	0.0558396	0.301035	0.591249
Malate/Proline	MSEL VR	MSEL Visual Reception T-score	AgeMonths	497	-0.0464471	0.301898	0.592184
Taurine/4-hydroxyproline	AgeMonths	Participants age in months			0.046	0.303	0.592991
Arginine/Carnitine	ADOS-2 RRB CSS	ADOS-2 Module-1 or Module-2 Restrictive Repetitive Calibrated Severity Score	AgeMonths	345	0.0556412	0.303465	0.592991
Xanthine/Histidine	ADOS-2 Comparison Score	ADOS-2 Module-1 or Module-2 Comparison Severity Score	AgeMonths	328	0.0570293	0.303876	0.592991
Pyruvate/Phenylalanine	MSEL DQ	MSEL Developmental Quotient (DQ)	AgeMonths	497	-0.0462493	0.303963	0.592991
Phenylalanine/Citrate	ADOS-2 Comparison Score	ADOS-2 Module-1 or Module-2 Comparison Severity Score	AgeMonths	346	0.055434	0.304565	0.592991
Histidine/Leucine	MSEL RL	MSEL Receptive Language T-score	AgeMonths	498	-0.0461027	0.30501	0.592991
Homoserine/Carnitine	MSEL FM	MSEL Fine Motor T-score	AgeMonths	497	-0.0461243	0.305273	0.592991
Lactate/Lysine	ADOS-2 SA CSS	ADOS-2 Module-1 or Module-2 Social Affect Calibrated Severity Score	AgeMonths	345	0.0554019	0.305552	0.592991
Taurine/Carnitine	MSEL DQ	MSEL Developmental Quotient (DQ)	AgeMonths	497	-0.0460744	0.305797	0.592991
Glycine/Citrate	MSEL FM	MSEL Fine Motor T-score	AgeMonths	497	-0.0460278	0.306288	0.59319
Taurine/Citrate	ADOS-2 SA CSS	ADOS-2 Module-1 or Module-2 Social Affect Calibrated Severity Score	AgeMonths	346	0.0549711	0.308627	0.595854
Ethanolamine/Citrate	ADOS-2 RRB CSS	ADOS-2 Module-1 or Module-2 Restrictive Repetitive Calibrated Severity Score	AgeMonths	346	0.0549098	0.309168	0.595854
Serine/Leucine	ADOS-2 Comparison Score	ADOS-2 Module-1 or Module-2 Comparison Severity Score	AgeMonths	348	0.0546932	0.309674	0.595854
Glycine/Leucine	MSEL VR	MSEL Visual Reception T-score	AgeMonths	499	-0.045611	0.309715	0.595854
Lysine/Phenylalanine	MSEL DQ	MSEL Developmental Quotient (DQ)	AgeMonths	498	0.0456505	0.309784	0.595854
Pyruvate/Aspartic Acid	AgeMonths	Participants age in months			-0.046	0.31	0.595854
Glycine/Lysine	MSEL RL	MSEL Receptive Language T-score	AgeMonths	498	-0.0455852	0.310477	0.595916
a-Ketoglutarate/Valine	MSEL VR	MSEL Visual Reception T-score	AgeMonths	496	-0.0456461	0.310811	0.595916
Alanine/a-Ketoglutarate	MSEL EL	MSEL Expressive Language T-score	AgeMonths	497	-0.0453713	0.313245	0.599831
Hypoxanthine/Carnitine	BMI	Participants body mass index	AgeMonths	430	-0.0485736	0.315509	0.602967
Lactate/Homocitrulline	ADOS-2 Comparison Score	ADOS-2 Module-1 or Module-2 Comparison Severity Score	AgeMonths	346	0.0541572	0.315856	0.602967
Methionine/Carnitine	ADOS-2 Comparison Score	ADOS-2 Module-1 or Module-2 Comparison Severity Score	AgeMonths	346	0.0541338	0.316065	0.602967
Threonine/Valine	MSEL RL	MSEL Receptive Language T-score	AgeMonths	498	-0.0450189	0.316532	0.603106
Taurine/Malate	ADOS-2 Comparison Score	ADOS-2 Module-1 or Module-2 Comparison Severity Score	AgeMonths	346	0.053813	0.318946	0.606949
Ethanolamine/Urate	ADOS-2 Comparison Score	ADOS-2 Module-1 or Module-2 Comparison Severity Score	AgeMonths	346	0.0536251	0.32064	0.608834
Pyruvate/Glutamic Acid	ADOS-2 SA CSS	ADOS-2 Module-1 or Module-2 Social Affect Calibrated Severity Score	AgeMonths	346	-0.05361	0.320777	0.608834
Arginine/Phenylalanine	MSEL EL	MSEL Expressive Language T-score	AgeMonths	498	-0.0445607	0.321488	0.608834
Pyruvate/Palmitoylcarnitine	ADOS-2 SA CSS	ADOS-2 Module-1 or Module-2 Social Affect Calibrated Severity Score	AgeMonths	343	0.0537626	0.321528	0.608834
Malate/4-hydroxyproline	MSEL FM	MSEL Fine Motor T-score	AgeMonths	496	-0.0445739	0.322325	0.609588
Homoserine/Leucine	BMI	Participants body mass index	AgeMonths	458	0.0462891	0.323462	0.610571
Glycine/Phenylalanine	AgeMonths	Participants age in months			0.044	0.324	0.610571
Malate/Proline	MSEL EL	MSEL Expressive Language T-score	AgeMonths	497	-0.0443248	0.324549	0.610571
Hexanoylcarnitine/Leucine	BMI	Participants body mass index	AgeMonths	451	-0.0464812	0.325211	0.610571
Lactate/Glutamine	ADOS-2 RRB CSS	ADOS-2 Module-1 or Module-2 Restrictive Repetitive Calibrated Severity Score	AgeMonths	346	0.0531097	0.325321	0.610571
Pyruvate/4-hydroxyproline	ADOS-2 RRB CSS	ADOS-2 Module-1 or Module-2 Restrictive Repetitive Calibrated Severity Score	AgeMonths	345	0.0531674	0.325502	0.610571
Lactate/Taurine	MSEL FM	MSEL Fine Motor T-score	AgeMonths	497	-0.0442068	0.32584	0.610571
Taurine/Phenylalanine	ADOS-2 SA CSS	ADOS-2 Module-1 or Module-2 Social Affect Calibrated Severity Score	AgeMonths	348	0.0528773	0.326037	0.610571
Lactate/Ethanolamine	ADOS-2 SA CSS	ADOS-2 Module-1 or Module-2 Social Affect Calibrated Severity Score	AgeMonths	346	0.0528657	0.327552	0.611529
Methionine/Leucine	AgeMonths	Participants age in months			0.044	0.328	0.611529
Taurine/Citrate	MSEL RL	MSEL Receptive Language T-score	AgeMonths	497	-0.0439985	0.328127	0.611529
Alanine/Valine	MSEL EL	MSEL Expressive Language T-score	AgeMonths	498	-0.0439521	0.328147	0.611529
Glutamine	MSEL FM	MSEL Fine Motor T-score	AgeMonths	499	-0.0438429	0.328863	0.612118
Glycine/Asparagine	AgeMonths	Participants age in months			0.044	0.33	0.612941
Lactate/Arginine	ADOS-2 RRB CSS	ADOS-2 Module-1 or Module-2 Restrictive Repetitive Calibrated Severity Score	AgeMonths	345	0.0526513	0.330227	0.612941
Lactate/Ornithine	ADOS-2 SA CSS	ADOS-2 Module-1 or Module-2 Social Affect Calibrated Severity Score	AgeMonths	346	0.052544	0.330508	0.612941
Octanoylcarnitine/Carnitine	ADOS-2 Comparison Score	ADOS-2 Module-1 or Module-2 Comparison Severity Score	AgeMonths	343	-0.0523374	0.334541	0.619671
Xanthine/Histidine	MSEL RL	MSEL Receptive Language T-score	AgeMonths	467	-0.0445905	0.336819	0.622061
Lactate/Histidine	ADOS-2 Comparison Score	ADOS-2 Module-1 or Module-2 Comparison Severity Score	AgeMonths	345	0.0519367	0.336842	0.622061
Lactate/Methionine	ADOS-2 SA CSS	ADOS-2 Module-1 or Module-2 Social Affect Calibrated Severity Score	AgeMonths	346	0.0518178	0.337244	0.622061
Glycine/Carnitine	MSEL RL	MSEL Receptive Language T-score	AgeMonths	497	-0.0431582	0.337458	0.622061
Leucine	ADOS-2 SA CSS	ADOS-2 Module-1 or Module-2 Social Affect Calibrated Severity Score	AgeMonths	348	-0.0515333	0.338501	0.623232
Lactate/Aspartic Acid	ADOS-2 SA CSS	ADOS-2 Module-1 or Module-2 Social Affect Calibrated Severity Score	AgeMonths	346	-0.0514655	0.340544	0.6257
Glycine/Malate	MSEL EL	MSEL Expressive Language T-score	AgeMonths	497	0.0428381	0.341056	0.6257
Tryptophan/a-Ketoglutarate	MSEL DQ	MSEL Developmental Quotient (DQ)	AgeMonths	497	0.0428371	0.341068	0.6257
Malate/Proline	MSEL DQ	MSEL Developmental Quotient (DQ)	AgeMonths	497	-0.0427252	0.342331	0.627266
Ornithine/Lysine	AgeMonths	Participants age in months			0.043	0.343	0.627702
Methionine/Carnitine	BMI	Participants body mass index	AgeMonths	456	0.0445194	0.34339	0.627702
Malate/4-hydroxyproline	AgeMonths	Participants age in months			-0.043	0.344	0.628067
Lactate/Citrulline	ADOS-2 Comparison Score	ADOS-2 Module-1 or Module-2 Comparison Severity Score	AgeMonths	346	0.0510136	0.344806	0.628618
Pyruvate/4-hydroxyproline	BMI	Participants body mass index	AgeMonths	455	-0.0444089	0.345123	0.628618
Ornithine/a-Ketoglutarate	ADOS-2 RRB CSS	ADOS-2 Module-1 or Module-2 Restrictive Repetitive Calibrated Severity Score	AgeMonths	346	-0.0509237	0.345658	0.628717
Octanoylcarnitine/Asparagine	AgeMonths	Participants age in months			0.043	0.346	0.628717
Lactate/Citrulline	ADOS-2 RRB CSS	ADOS-2 Module-1 or Module-2 Restrictive Repetitive Calibrated Severity Score	AgeMonths	346	0.0507068	0.347719	0.630371
Serine/Urate	ADOS-2 RRB CSS	ADOS-2 Module-1 or Module-2 Restrictive Repetitive Calibrated Severity Score	AgeMonths	346	-0.0507012	0.347772	0.630371
Homoserine/Isoleucine	ADOS-2 SA CSS	ADOS-2 Module-1 or Module-2 Social Affect Calibrated Severity Score	AgeMonths	348	0.0504935	0.34835	0.630371
Octanoylcarnitine/Carnitine	MSEL RL	MSEL Receptive Language T-score	AgeMonths	491	-0.0424023	0.348945	0.630371
Homoserine/Carnitine	BMI	Participants body mass index	AgeMonths	456	0.0439712	0.349371	0.630371
Glycine/Isoleucine	BMI	Participants body mass index	AgeMonths	458	0.04387	0.349419	0.630371
Arginine/Tyrosine	MSEL RL	MSEL Receptive Language T-score	AgeMonths	498	-0.0420273	0.349794	0.630371
Lactate/Alanine	BMI	Participants body mass index	AgeMonths	456	-0.0438333	0.350886	0.631053
Taurine/4-hydroxyproline	MSEL VR	MSEL Visual Reception T-score	AgeMonths	498	0.0419225	0.350997	0.631053
Octanoylcarnitine/Carnitine	AgeMonths	Participants age in months			0.042	0.352	0.631919
Taurine/Malate	MSEL RL	MSEL Receptive Language T-score	AgeMonths	497	0.0418513	0.352305	0.631919
Glycine/Methionine	MSEL FM	MSEL Fine Motor T-score	AgeMonths	499	-0.0416903	0.353188	0.63267
Octanoylcarnitine/Asparagine	ADOS-2 RRB CSS	ADOS-2 Module-1 or Module-2 Restrictive Repetitive Calibrated Severity Score	AgeMonths	343	-0.0502745	0.353968	0.63267
Lactate/4-hydroxyproline	ADOS-2 SA CSS	ADOS-2 Module-1 or Module-2 Social Affect Calibrated Severity Score	AgeMonths	345	0.04999	0.355288	0.63267
Lactate/Malate	ADOS-2 RRB CSS	ADOS-2 Module-1 or Module-2 Restrictive Repetitive Calibrated Severity Score	AgeMonths	346	0.049891	0.355541	0.63267
Leucine/Valine	MSEL EL	MSEL Expressive Language T-score	AgeMonths	498	-0.0415178	0.355671	0.63267
Ethanolamine/a-Ketoglutarate	ADOS-2 SA CSS	ADOS-2 Module-1 or Module-2 Social Affect Calibrated Severity Score	AgeMonths	346	0.0498476	0.35596	0.63267
Tryptophan/a-Ketoglutarate	AgeMonths	Participants age in months			0.042	0.356	0.63267
Methionine/Carnitine	MSEL DQ	MSEL Developmental Quotient (DQ)	AgeMonths	497	-0.0415287	0.356032	0.63267
Lysine/Phenylalanine	MSEL FM	MSEL Fine Motor T-score	AgeMonths	498	0.0413793	0.357279	0.63415
Lactate/Serine	ADOS-2 Comparison Score	ADOS-2 Module-1 or Module-2 Comparison Severity Score	AgeMonths	346	0.0495083	0.359248	0.636791
Lactate/Ethanolamine	ADOS-2 RRB CSS	ADOS-2 Module-1 or Module-2 Restrictive Repetitive Calibrated Severity Score	AgeMonths	346	0.049472	0.3596	0.636791
Malate/4-hydroxyproline	MSEL RL	MSEL Receptive Language T-score	AgeMonths	496	-0.0412254	0.360046	0.636813
Glycine/Asparagine	BMI	Participants body mass index	AgeMonths	458	0.0428455	0.360799	0.636813
Ornithine/Lysine	MSEL EL	MSEL Expressive Language T-score	AgeMonths	498	-0.041064	0.360958	0.636813
Lactate/Urate	ADOS-2 RRB CSS	ADOS-2 Module-1 or Module-2 Restrictive Repetitive Calibrated Severity Score	AgeMonths	346	0.0492998	0.361277	0.636813
Malate/4-hydroxyproline	MSEL EL	MSEL Expressive Language T-score	AgeMonths	496	-0.0410698	0.361863	0.636959
Leucine/Glutarylcarnitine	MSEL VR	MSEL Visual Reception T-score	AgeMonths	491	-0.0412515	0.362192	0.636959
Ethanolamine/a-Ketoglutarate	MSEL FM	MSEL Fine Motor T-score	AgeMonths	497	-0.0409472	0.362813	0.637318
Glycine/Phenylalanine	BMI	Participants body mass index	AgeMonths	458	0.0426282	0.363242	0.63734
Xanthine/4-hydroxyproline	ADOS-2 RRB CSS	ADOS-2 Module-1 or Module-2 Restrictive Repetitive Calibrated Severity Score	AgeMonths	328	0.0503604	0.364004	0.637357
Octanoylcarnitine/Valine	ADOS-2 RRB CSS	ADOS-2 Module-1 or Module-2 Restrictive Repetitive Calibrated Severity Score	AgeMonths	342	-0.0493009	0.364085	0.637357
Ethanolamine/Urate	MSEL VR	MSEL Visual Reception T-score	AgeMonths	497	-0.0406364	0.36647	0.640799
Pyruvate/Octanoylcarnitine	ADOS-2 RRB CSS	ADOS-2 Module-1 or Module-2 Restrictive Repetitive Calibrated Severity Score	AgeMonths	343	0.0489221	0.36708	0.641133
Malate/4-hydroxyproline	MSEL DQ	MSEL Developmental Quotient (DQ)	AgeMonths	496	-0.0405245	0.368278	0.642334
Serine/Isoleucine	BMI	Participants body mass index	AgeMonths	458	0.0421542	0.368608	0.642334
Pyruvate/Homoserine	ADOS-2 RRB CSS	ADOS-2 Module-1 or Module-2 Restrictive Repetitive Calibrated Severity Score	AgeMonths	346	0.0484669	0.369456	0.64308
Alanine/Carnitine	ADOS-2 Comparison Score	ADOS-2 Module-1 or Module-2 Comparison Severity Score	AgeMonths	346	0.0482428	0.371676	0.64621
Pyruvate/Sarcosine	MSEL RL	MSEL Receptive Language T-score	AgeMonths	497	-0.0401264	0.37252	0.646942
Pyruvate/Carnitine	MSEL FM	MSEL Fine Motor T-score	AgeMonths	497	-0.0400176	0.373819	0.648462
Glycine/Carnitine	MSEL VR	MSEL Visual Reception T-score	AgeMonths	497	-0.0399231	0.374949	0.649686
Alanine/Valine	ADOS-2 Comparison Score	ADOS-2 Module-1 or Module-2 Comparison Severity Score	AgeMonths	347	0.0477075	0.376316	0.651317
Ornithine/Citrate	MSEL DQ	MSEL Developmental Quotient (DQ)	AgeMonths	497	-0.0397603	0.376902	0.651594
Lactate/Isoleucine	BMI	Participants body mass index	AgeMonths	456	0.041465	0.377547	0.651971
Malate/Proline	BMI	Participants body mass index	AgeMonths	456	-0.041294	0.379518	0.653298
Alanine/Kynurenine	ADOS-2 RRB CSS	ADOS-2 Module-1 or Module-2 Restrictive Repetitive Calibrated Severity Score	AgeMonths	348	0.0472672	0.38005	0.653298
Glycine/Malate	MSEL FM	MSEL Fine Motor T-score	AgeMonths	497	0.0394823	0.38025	0.653298
Lactate/Threonine	ADOS-2 SA CSS	ADOS-2 Module-1 or Module-2 Social Affect Calibrated Severity Score	AgeMonths	346	0.0473515	0.380587	0.653298
Lactate/Leucine	ADOS-2 RRB CSS	ADOS-2 Module-1 or Module-2 Restrictive Repetitive Calibrated Severity Score	AgeMonths	346	0.0473469	0.380633	0.653298
Octanoylcarnitine/Leucine	ADOS-2 RRB CSS	ADOS-2 Module-1 or Module-2 Restrictive Repetitive Calibrated Severity Score	AgeMonths	343	-0.0474994	0.381195	0.653298
Glycine/Carnitine	BMI	Participants body mass index	AgeMonths	456	0.0411397	0.381304	0.653298
Threonine/Valine	MSEL EL	MSEL Expressive Language T-score	AgeMonths	498	-0.0393122	0.381826	0.65346
Decanoylcarnitine/4-hydroxyproline	MSEL DQ	MSEL Developmental Quotient (DQ)	AgeMonths	490	0.0395694	0.382601	0.654056
Octanoylcarnitine/Glutamic Acid	MSEL RL	MSEL Receptive Language T-score	AgeMonths	491	-0.0393789	0.38441	0.655704
Arginine/Leucine	MSEL DQ	MSEL Developmental Quotient (DQ)	AgeMonths	498	-0.0390983	0.384422	0.655704
Octanoylcarnitine/Sarcosine	ADOS-2 RRB CSS	ADOS-2 Module-1 or Module-2 Restrictive Repetitive Calibrated Severity Score	AgeMonths	343	-0.0471099	0.385117	0.656157
Malate/4-hydroxyproline	ADOS-2 RRB CSS	ADOS-2 Module-1 or Module-2 Restrictive Repetitive Calibrated Severity Score	AgeMonths	345	0.0469092	0.385752	0.656508
Taurine/Citrate	MSEL VR	MSEL Visual Reception T-score	AgeMonths	497	-0.0389647	0.386531	0.657103
Leucine/Valine	ADOS-2 Comparison Score	ADOS-2 Module-1 or Module-2 Comparison Severity Score	AgeMonths	347	0.0466435	0.387066	0.657282
Decanoylcarnitine/Isoleucine	MSEL FM	MSEL Fine Motor T-score	AgeMonths	491	0.0391208	0.387536	0.65735
Homoserine/Citrate	MSEL VR	MSEL Visual Reception T-score	AgeMonths	497	-0.0387201	0.389522	0.659988
Decanoylcarnitine/Carnitine	MSEL RL	MSEL Receptive Language T-score	AgeMonths	491	-0.0389032	0.390183	0.660376
Citrate	MSEL DQ	MSEL Developmental Quotient (DQ)	AgeMonths	497	0.0385641	0.391436	0.661765
Glycine/Malate	BMI	Participants body mass index	AgeMonths	456	0.0401933	0.392363	0.6626
Ethanolamine/Malate	MSEL RL	MSEL Receptive Language T-score	AgeMonths	497	-0.0383877	0.393608	0.663969
Homoserine/Leucine	ADOS-2 SA CSS	ADOS-2 Module-1 or Module-2 Social Affect Calibrated Severity Score	AgeMonths	348	0.0454863	0.39828	0.670442
Glutamic Acid/4-hydroxyproline	MSEL RL	MSEL Receptive Language T-score	AgeMonths	498	0.0379684	0.398322	0.670442
Lactate/Xanthine	MSEL FM	MSEL Fine Motor T-score	AgeMonths	468	-0.03909	0.399341	0.671419
Taurine/Phenylalanine	ADOS-2 Comparison Score	ADOS-2 Module-1 or Module-2 Comparison Severity Score	AgeMonths	348	0.045181	0.401458	0.673842
Glycine/Isoleucine	MSEL RL	MSEL Receptive Language T-score	AgeMonths	499	-0.0376623	0.401663	0.673842
Octanoylcarnitine/Citrate	MSEL RL	MSEL Receptive Language T-score	AgeMonths	491	-0.0378726	0.402871	0.674534
Malate/Homoserine	ADOS-2 RRB CSS	ADOS-2 Module-1 or Module-2 Restrictive Repetitive Calibrated Severity Score	AgeMonths	346	0.0451127	0.40354	0.674534
Serine/Leucine	MSEL VR	MSEL Visual Reception T-score	AgeMonths	499	-0.0374672	0.404108	0.674534
Pyruvate/Carnitine	ADOS-2 RRB CSS	ADOS-2 Module-1 or Module-2 Restrictive Repetitive Calibrated Severity Score	AgeMonths	346	0.0450489	0.404206	0.674534
Alanine/Kynurenine	MSEL FM	MSEL Fine Motor T-score	AgeMonths	499	-0.0374536	0.404279	0.674534
Lactate/Homocitrulline	ADOS-2 SA CSS	ADOS-2 Module-1 or Module-2 Social Affect Calibrated Severity Score	AgeMonths	346	0.0449963	0.404756	0.674593
Alanine/Kynurenine	MSEL DQ	MSEL Developmental Quotient (DQ)	AgeMonths	499	-0.0371886	0.407614	0.678618
Lactate/Taurine	ADOS-2 Comparison Score	ADOS-2 Module-1 or Module-2 Comparison Severity Score	AgeMonths	346	0.044573	0.409194	0.680067
Ethanolamine/Urate	ADOS-2 RRB CSS	ADOS-2 Module-1 or Module-2 Restrictive Repetitive Calibrated Severity Score	AgeMonths	346	0.0445137	0.409818	0.680067
Lactate/Glutarylcarnitine	ADOS-2 Comparison Score	ADOS-2 Module-1 or Module-2 Comparison Severity Score	AgeMonths	343	0.0446707	0.410228	0.680067
Glycine/Valine	MSEL FM	MSEL Fine Motor T-score	AgeMonths	498	-0.0370165	0.410263	0.680067
Octanoylcarnitine/Isoleucine	MSEL DQ	MSEL Developmental Quotient (DQ)	AgeMonths	491	0.0371661	0.411709	0.68093
Decanoylcarnitine/4-hydroxyproline	MSEL FM	MSEL Fine Motor T-score	AgeMonths	490	0.0371993	0.411771	0.68093
Serine/Urate	MSEL EL	MSEL Expressive Language T-score	AgeMonths	497	-0.0369073	0.412119	0.68093
Arginine/Leucine	MSEL EL	MSEL Expressive Language T-score	AgeMonths	498	-0.036818	0.412779	0.681286
Homoserine/Citrate	ADOS-2 RRB CSS	ADOS-2 Module-1 or Module-2 Restrictive Repetitive Calibrated Severity Score	AgeMonths	346	-0.044174	0.413404	0.681582
Octanoylcarnitine/Isoleucine	ADOS-2 RRB CSS	ADOS-2 Module-1 or Module-2 Restrictive Repetitive Calibrated Severity Score	AgeMonths	343	-0.0440737	0.416518	0.685978
Octanoylcarnitine/4-hydroxyproline	MSEL VR	MSEL Visual Reception T-score	AgeMonths	490	0.0366574	0.418621	0.688699
Decanoylcarnitine/Isoleucine	MSEL VR	MSEL Visual Reception T-score	AgeMonths	491	0.0363479	0.422087	0.692804
Taurine/4-hydroxyproline	ADOS-2 RRB CSS	ADOS-2 Module-1 or Module-2 Restrictive Repetitive Calibrated Severity Score	AgeMonths	347	0.0432638	0.422428	0.692804
Ornithine/Carnitine	ADOS-2 Comparison Score	ADOS-2 Module-1 or Module-2 Comparison Severity Score	AgeMonths	346	0.0433225	0.422475	0.692804
Lactate/Xanthine	ADOS-2 RRB CSS	ADOS-2 Module-1 or Module-2 Restrictive Repetitive Calibrated Severity Score	AgeMonths	329	0.0443467	0.423433	0.693631
Citrulline/Carnitine	ADOS-2 RRB CSS	ADOS-2 Module-1 or Module-2 Restrictive Repetitive Calibrated Severity Score	AgeMonths	346	0.0431102	0.424753	0.695051
Lactate/Ornithine	BMI	Participants body mass index	AgeMonths	456	0.0373877	0.426269	0.696318
Lactate/Aspartic Acid	ADOS-2 RRB CSS	ADOS-2 Module-1 or Module-2 Restrictive Repetitive Calibrated Severity Score	AgeMonths	346	0.0429538	0.426438	0.696318
Taurine/Malate	MSEL EL	MSEL Expressive Language T-score	AgeMonths	497	0.0357069	0.4275	0.696781
Glycine/Methionine	MSEL DQ	MSEL Developmental Quotient (DQ)	AgeMonths	499	-0.0356006	0.427943	0.696781
Taurine/Phenylalanine	ADOS-2 RRB CSS	ADOS-2 Module-1 or Module-2 Restrictive Repetitive Calibrated Severity Score	AgeMonths	348	0.0426765	0.428088	0.696781
Histidine/Leucine	MSEL VR	MSEL Visual Reception T-score	AgeMonths	498	-0.0355488	0.429084	0.696943
Lactate/Hexanoylcarnitine	MSEL EL	MSEL Expressive Language T-score	AgeMonths	491	-0.0358018	0.429098	0.696943
Ornithine/Carnitine	ADOS-2 SA CSS	ADOS-2 Module-1 or Module-2 Social Affect Calibrated Severity Score	AgeMonths	346	0.0426384	0.429844	0.697414
Homoserine/Leucine	ADOS-2 RRB CSS	ADOS-2 Module-1 or Module-2 Restrictive Repetitive Calibrated Severity Score	AgeMonths	348	-0.0424617	0.430419	0.697607
Serine/Leucine	MSEL EL	MSEL Expressive Language T-score	AgeMonths	499	-0.0352669	0.432289	0.698814
Glycine/Lysine	MSEL EL	MSEL Expressive Language T-score	AgeMonths	498	-0.0352914	0.432434	0.698814
Decanoylcarnitine/Valine	ADOS-2 RRB CSS	ADOS-2 Module-1 or Module-2 Restrictive Repetitive Calibrated Severity Score	AgeMonths	342	-0.0426399	0.432534	0.698814
Xanthine/Histidine	ADOS-2 RRB CSS	ADOS-2 Module-1 or Module-2 Restrictive Repetitive Calibrated Severity Score	AgeMonths	328	0.0434876	0.433186	0.699129
Lactate/Taurine	ADOS-2 RRB CSS	ADOS-2 Module-1 or Module-2 Restrictive Repetitive Calibrated Severity Score	AgeMonths	346	0.0420304	0.436457	0.701713
Octanoylcarnitine/Valine	MSEL RL	MSEL Receptive Language T-score	AgeMonths	490	-0.0352594	0.436599	0.701713
Glycine/Leucine	BMI	Participants body mass index	AgeMonths	458	0.0364751	0.436645	0.701713
Pyruvate/Phenylalanine	MSEL FM	MSEL Fine Motor T-score	AgeMonths	497	-0.0349835	0.436928	0.701713
Citrate	MSEL VR	MSEL Visual Reception T-score	AgeMonths	497	0.0349719	0.43708	0.701713
Pyruvate/Palmitoylcarnitine	MSEL RL	MSEL Receptive Language T-score	AgeMonths	491	-0.0350988	0.438222	0.702809
Malate/4-hydroxyproline	MSEL VR	MSEL Visual Reception T-score	AgeMonths	496	-0.0348078	0.439699	0.704439
Glycine/Malate	MSEL DQ	MSEL Developmental Quotient (DQ)	AgeMonths	497	0.0345589	0.442516	0.708211
Serine/Leucine	MSEL DQ	MSEL Developmental Quotient (DQ)	AgeMonths	499	-0.0343583	0.44425	0.710242
Glutamine	MSEL EL	MSEL Expressive Language T-score	AgeMonths	499	-0.0342981	0.445049	0.710482
Phenylalanine/Citrate	ADOS-2 RRB CSS	ADOS-2 Module-1 or Module-2 Restrictive Repetitive Calibrated Severity Score	AgeMonths	346	-0.0412229	0.445328	0.710482
Lactate/Urate	ADOS-2 Comparison Score	ADOS-2 Module-1 or Module-2 Comparison Severity Score	AgeMonths	346	0.0411109	0.446567	0.710939
Alanine/Lysine	ADOS-2 SA CSS	ADOS-2 Module-1 or Module-2 Social Affect Calibrated Severity Score	AgeMonths	347	0.04096	0.447577	0.710939
Histidine/Leucine	BMI	Participants body mass index	AgeMonths	457	0.0355942	0.448309	0.710939
Lactate	BMI	Participants body mass index	AgeMonths	456	0.035583	0.448952	0.710939
a-Ketoglutarate/Valine	MSEL DQ	MSEL Developmental Quotient (DQ)	AgeMonths	496	-0.0341038	0.449011	0.710939
Taurine/Palmitoylcarnitine	MSEL FM	MSEL Fine Motor T-score	AgeMonths	491	-0.0342574	0.449286	0.710939
Homoserine/Citrate	ADOS-2 SA CSS	ADOS-2 Module-1 or Module-2 Social Affect Calibrated Severity Score	AgeMonths	346	0.0408457	0.449507	0.710939
Serine/Isoleucine	MSEL RL	MSEL Receptive Language T-score	AgeMonths	499	-0.0339537	0.449637	0.710939
Taurine/Palmitoylcarnitine	ADOS-2 SA CSS	ADOS-2 Module-1 or Module-2 Social Affect Calibrated Severity Score	AgeMonths	343	0.0409969	0.449824	0.710939
Serine/Leucine	MSEL FM	MSEL Fine Motor T-score	AgeMonths	499	-0.0338613	0.450872	0.710939
Histidine/Leucine	ADOS-2 Comparison Score	ADOS-2 Module-1 or Module-2 Comparison Severity Score	AgeMonths	347	0.0406623	0.450886	0.710939
Lactate/Glutamic Acid	MSEL FM	MSEL Fine Motor T-score	AgeMonths	497	-0.0338878	0.451433	0.710939
Decanoylcarnitine/Leucine	ADOS-2 RRB CSS	ADOS-2 Module-1 or Module-2 Restrictive Repetitive Calibrated Severity Score	AgeMonths	343	-0.0407937	0.452076	0.710939
Lysine/Glutamine	MSEL RL	MSEL Receptive Language T-score	AgeMonths	498	0.0338022	0.45212	0.710939
Glycine/Malate	MSEL VR	MSEL Visual Reception T-score	AgeMonths	497	0.0336737	0.454299	0.713006
Pyruvate/a-Ketoglutarate	MSEL VR	MSEL Visual Reception T-score	AgeMonths	497	-0.0336238	0.454967	0.713006
Arginine/Leucine	MSEL FM	MSEL Fine Motor T-score	AgeMonths	498	-0.0335192	0.455916	0.713006
Malate/Homoserine	BMI	Participants body mass index	AgeMonths	456	-0.0350271	0.456075	0.713006
Alanine/a-Ketoglutarate	ADOS-2 RRB CSS	ADOS-2 Module-1 or Module-2 Restrictive Repetitive Calibrated Severity Score	AgeMonths	346	-0.0402258	0.456422	0.713006
Pyruvate/Homoserine	MSEL VR	MSEL Visual Reception T-score	AgeMonths	497	-0.0335108	0.456485	0.713006
Threonine/Valine	MSEL VR	MSEL Visual Reception T-score	AgeMonths	498	-0.0334612	0.456697	0.713006
Decanoylcarnitine/Phenylalanine	MSEL DQ	MSEL Developmental Quotient (DQ)	AgeMonths	491	0.0335955	0.4581	0.713978
Ornithine/Citrate	ADOS-2 RRB CSS	ADOS-2 Module-1 or Module-2 Restrictive Repetitive Calibrated Severity Score	AgeMonths	346	-0.0400626	0.458253	0.713978
Homoserine/Citrate	ADOS-2 Comparison Score	ADOS-2 Module-1 or Module-2 Comparison Severity Score	AgeMonths	346	0.0399103	0.459965	0.715917
Homoserine/Isoleucine	MSEL RL	MSEL Receptive Language T-score	AgeMonths	499	-0.0329569	0.463062	0.720005
Xanthine/Palmitoylcarnitine	MSEL VR	MSEL Visual Reception T-score	AgeMonths	462	-0.0340271	0.466112	0.724012
Lactate/Alanine	ADOS-2 SA CSS	ADOS-2 Module-1 or Module-2 Social Affect Calibrated Severity Score	AgeMonths	346	0.0392008	0.467986	0.725471
Serine/Isoleucine	AgeMonths	Participants age in months			-0.033	0.468	0.725471
Ethanolamine/Kynurenine	MSEL VR	MSEL Visual Reception T-score	AgeMonths	499	-0.0324029	0.470619	0.728613
Lactate/Malate	BMI	Participants body mass index	AgeMonths	456	0.0338006	0.472009	0.728613
Octanoylcarnitine/Citrate	ADOS-2 RRB CSS	ADOS-2 Module-1 or Module-2 Restrictive Repetitive Calibrated Severity Score	AgeMonths	343	-0.0389933	0.472298	0.728613
Xanthine/Palmitoylcarnitine	MSEL DQ	MSEL Developmental Quotient (DQ)	AgeMonths	462	-0.033449	0.473725	0.728613
Pyruvate/a-Ketoglutarate	ADOS-2 RRB CSS	ADOS-2 Module-1 or Module-2 Restrictive Repetitive Calibrated Severity Score	AgeMonths	346	0.0386732	0.474001	0.728613
Octanoylcarnitine/Sarcosine	MSEL EL	MSEL Expressive Language T-score	AgeMonths	491	-0.0324152	0.474055	0.728613
Lysine/Phenylalanine	BMI	Participants body mass index	AgeMonths	457	0.0335992	0.474167	0.728613
Ethanolamine/4-hydroxyproline	ADOS-2 Comparison Score	ADOS-2 Module-1 or Module-2 Comparison Severity Score	AgeMonths	347	0.0385796	0.474428	0.728613
Taurine/4-hydroxyproline	MSEL FM	MSEL Fine Motor T-score	AgeMonths	498	-0.0321057	0.475146	0.728613
Ornithine/Citrate	MSEL EL	MSEL Expressive Language T-score	AgeMonths	497	-0.0321158	0.475454	0.728613
Methionine/Carnitine	MSEL FM	MSEL Fine Motor T-score	AgeMonths	497	-0.0320765	0.475995	0.728613
Ornithine/Lysine	MSEL VR	MSEL Visual Reception T-score	AgeMonths	498	-0.0320294	0.476197	0.728613
Citrulline/Glutarylcarnitine	ADOS-2 Comparison Score	ADOS-2 Module-1 or Module-2 Comparison Severity Score	AgeMonths	343	0.0386492	0.476218	0.728613
Octanoylcarnitine/Glutamic Acid	MSEL EL	MSEL Expressive Language T-score	AgeMonths	491	-0.0322006	0.476988	0.729062
Decanoylcarnitine/Isoleucine	ADOS-2 RRB CSS	ADOS-2 Module-1 or Module-2 Restrictive Repetitive Calibrated Severity Score	AgeMonths	343	-0.0384033	0.47903	0.731454
Xanthine/4-hydroxyproline	MSEL DQ	MSEL Developmental Quotient (DQ)	AgeMonths	467	-0.0327868	0.480152	0.732435
Decanoylcarnitine/Leucine	MSEL DQ	MSEL Developmental Quotient (DQ)	AgeMonths	491	0.031804	0.482435	0.735185
Arginine/Phenylalanine	BMI	Participants body mass index	AgeMonths	457	0.032893	0.483512	0.736093
Glycine/Hexanoylcarnitine	AgeMonths	Participants age in months			0.032	0.484	0.736103
Pyruvate/Aspartic Acid	MSEL EL	MSEL Expressive Language T-score	AgeMonths	497	-0.0314128	0.485175	0.737157
Arginine/Carnitine	BMI	Participants body mass index	AgeMonths	455	0.0326376	0.487879	0.740131
Tryptophan/a-Ketoglutarate	ADOS-2 Comparison Score	ADOS-2 Module-1 or Module-2 Comparison Severity Score	AgeMonths	346	-0.0374374	0.488254	0.740131
Citrulline/Carnitine	MSEL VR	MSEL Visual Reception T-score	AgeMonths	497	0.0311365	0.489024	0.740131
Pyruvate/4-hydroxyproline	MSEL RL	MSEL Receptive Language T-score	AgeMonths	496	-0.031165	0.489067	0.740131
Histidine/Leucine	MSEL EL	MSEL Expressive Language T-score	AgeMonths	498	-0.0310107	0.490344	0.74133
Pyruvate/Homocitrulline	ADOS-2 Comparison Score	ADOS-2 Module-1 or Module-2 Comparison Severity Score	AgeMonths	346	0.0371068	0.492106	0.74326
Taurine/Palmitoylcarnitine	BMI	Participants body mass index	AgeMonths	451	-0.0323215	0.49403	0.745429
Hypoxanthine/4-hydroxyproline	BMI	Participants body mass index	AgeMonths	429	-0.0330762	0.494941	0.745462
Lactate/Glutamic Acid	ADOS-2 RRB CSS	ADOS-2 Module-1 or Module-2 Restrictive Repetitive Calibrated Severity Score	AgeMonths	346	0.0367782	0.49595	0.745462
Decanoylcarnitine/Valine	MSEL RL	MSEL Receptive Language T-score	AgeMonths	490	-0.0308605	0.49597	0.745462
Taurine/Citrate	AgeMonths	Participants age in months			0.031	0.496	0.745462
Lactate/Octanoylcarnitine	BMI	Participants body mass index	AgeMonths	451	0.0321038	0.496944	0.7455
Ethanolamine/Kynurenine	AgeMonths	Participants age in months			0.03	0.497	0.7455
Pyruvate/Sarcosine	MSEL VR	MSEL Visual Reception T-score	AgeMonths	497	-0.0304352	0.498869	0.747021
Malate/Homoserine	MSEL RL	MSEL Receptive Language T-score	AgeMonths	497	-0.0304266	0.498991	0.747021
Ornithine/Citrate	BMI	Participants body mass index	AgeMonths	456	0.0317051	0.499929	0.747695
Decanoylcarnitine/Carnitine	AgeMonths	Participants age in months			0.03	0.505	0.753736
Glutamic Acid/4-hydroxyproline	MSEL EL	MSEL Expressive Language T-score	AgeMonths	498	0.0299581	0.505194	0.753736
Glycine/Leucine	MSEL DQ	MSEL Developmental Quotient (DQ)	AgeMonths	499	-0.0299102	0.505447	0.753736
Xanthine/Carnitine	MSEL VR	MSEL Visual Reception T-score	AgeMonths	468	-0.0307854	0.506913	0.754867
Octanoylcarnitine/4-hydroxyproline	MSEL DQ	MSEL Developmental Quotient (DQ)	AgeMonths	490	0.0300618	0.507192	0.754867
Lactate/Lysine	BMI	Participants body mass index	AgeMonths	455	0.0311632	0.507757	0.754974
Lysine/Glutamine	MSEL EL	MSEL Expressive Language T-score	AgeMonths	498	0.0295998	0.510303	0.758023
Glycine/Isoleucine	AgeMonths	Participants age in months			0.03	0.511	0.758322
Ornithine/a-Ketoglutarate	MSEL VR	MSEL Visual Reception T-score	AgeMonths	497	0.0295068	0.512061	0.758511
Pyruvate/Palmitoylcarnitine	MSEL VR	MSEL Visual Reception T-score	AgeMonths	491	-0.029662	0.512427	0.758511
Octanoylcarnitine/Citrate	MSEL EL	MSEL Expressive Language T-score	AgeMonths	491	-0.0296244	0.512962	0.758511
Leucine/Carnitine	ADOS-2 Comparison Score	ADOS-2 Module-1 or Module-2 Comparison Severity Score	AgeMonths	346	0.0352951	0.513498	0.758511
Ornithine/Citrate	MSEL RL	MSEL Receptive Language T-score	AgeMonths	497	-0.0293655	0.514085	0.758511
Lactate/Leucine	BMI	Participants body mass index	AgeMonths	456	0.0306651	0.514102	0.758511
Lactate/Sarcosine	ADOS-2 SA CSS	ADOS-2 Module-1 or Module-2 Social Affect Calibrated Severity Score	AgeMonths	346	0.0350898	0.515952	0.760507
Lactate/Glutamic Acid	ADOS-2 SA CSS	ADOS-2 Module-1 or Module-2 Social Affect Calibrated Severity Score	AgeMonths	346	-0.0349338	0.51782	0.762526
Alanine/Carnitine	ADOS-2 SA CSS	ADOS-2 Module-1 or Module-2 Social Affect Calibrated Severity Score	AgeMonths	346	0.034826	0.519114	0.763514
Pyruvate/Homoserine	ADOS-2 Comparison Score	ADOS-2 Module-1 or Module-2 Comparison Severity Score	AgeMonths	346	0.0347195	0.520393	0.763514
Hypoxanthine/4-hydroxyproline	MSEL VR	MSEL Visual Reception T-score	AgeMonths	467	0.0298014	0.521044	0.763514
Serine/Urate	MSEL VR	MSEL Visual Reception T-score	AgeMonths	497	-0.0288236	0.521883	0.763514
Arginine/Carnitine	MSEL VR	MSEL Visual Reception T-score	AgeMonths	496	-0.028836	0.522125	0.763514
Glutamic Acid/4-hydroxyproline	MSEL FM	MSEL Fine Motor T-score	AgeMonths	498	-0.0287647	0.522313	0.763514
Arginine/Leucine	BMI	Participants body mass index	AgeMonths	457	0.0300284	0.522422	0.763514
Homoserine/Leucine	MSEL EL	MSEL Expressive Language T-score	AgeMonths	499	-0.0287239	0.522483	0.763514
Taurine/Citrate	MSEL EL	MSEL Expressive Language T-score	AgeMonths	497	-0.028696	0.523729	0.764604
Arginine/Leucine	AgeMonths	Participants age in months			0.028	0.526	0.767188
Taurine/Ethanolamine	ADOS-2 RRB CSS	ADOS-2 Module-1 or Module-2 Restrictive Repetitive Calibrated Severity Score	AgeMonths	348	-0.0340948	0.526728	0.767518
Ethanolamine/4-hydroxyproline	MSEL VR	MSEL Visual Reception T-score	AgeMonths	498	-0.0284051	0.527529	0.767953
Arginine/4-hydroxyproline	MSEL VR	MSEL Visual Reception T-score	AgeMonths	498	-0.0282552	0.529711	0.768904
Pyruvate/Phenylalanine	BMI	Participants body mass index	AgeMonths	456	-0.0295355	0.529731	0.768904
Arginine/4-hydroxyproline	BMI	Participants body mass index	AgeMonths	457	0.0294771	0.53009	0.768904
Glycine/Valine	MSEL EL	MSEL Expressive Language T-score	AgeMonths	498	-0.0282223	0.530192	0.768904
Malate/Homoserine	ADOS-2 SA CSS	ADOS-2 Module-1 or Module-2 Social Affect Calibrated Severity Score	AgeMonths	346	-0.0338648	0.53072	0.768941
Pyruvate/Aspartic Acid	MSEL DQ	MSEL Developmental Quotient (DQ)	AgeMonths	497	-0.0281206	0.53209	0.770197
Methionine/Leucine	ADOS-2 Comparison Score	ADOS-2 Module-1 or Module-2 Comparison Severity Score	AgeMonths	348	0.0334824	0.534184	0.770615
Ornithine/a-Ketoglutarate	BMI	Participants body mass index	AgeMonths	456	0.0292073	0.534315	0.770615
Serine/Citrate	ADOS-2 RRB CSS	ADOS-2 Module-1 or Module-2 Restrictive Repetitive Calibrated Severity Score	AgeMonths	346	-0.03356	0.534427	0.770615
Malate/4-hydroxyproline	ADOS-2 Comparison Score	ADOS-2 Module-1 or Module-2 Comparison Severity Score	AgeMonths	345	-0.0335769	0.534819	0.770615
Xanthine/4-hydroxyproline	ADOS-2 Comparison Score	ADOS-2 Module-1 or Module-2 Comparison Severity Score	AgeMonths	328	0.0344381	0.534897	0.770615
Alanine/Lysine	ADOS-2 Comparison Score	ADOS-2 Module-1 or Module-2 Comparison Severity Score	AgeMonths	347	0.0333885	0.535925	0.771369
Taurine/Phenylalanine	MSEL DQ	MSEL Developmental Quotient (DQ)	AgeMonths	499	-0.0277127	0.537235	0.772528
Homoserine/Carnitine	AgeMonths	Participants age in months			0.028	0.538	0.772901
Pyruvate/Octanoylcarnitine	MSEL DQ	MSEL Developmental Quotient (DQ)	AgeMonths	491	-0.0277144	0.540515	0.775786
Pyruvate/Octanoylcarnitine	MSEL VR	MSEL Visual Reception T-score	AgeMonths	491	-0.0276742	0.541102	0.775901
Lactate/Tyrosine	BMI	Participants body mass index	AgeMonths	456	0.0284913	0.544388	0.779881
Taurine/Palmitoylcarnitine	MSEL DQ	MSEL Developmental Quotient (DQ)	AgeMonths	491	-0.0273787	0.545433	0.780422
Alanine/a-Ketoglutarate	MSEL FM	MSEL Fine Motor T-score	AgeMonths	497	-0.0271828	0.54586	0.780422
Pyruvate/Carnitine	BMI	Participants body mass index	AgeMonths	456	-0.0282956	0.547156	0.780422
Octanoylcarnitine/4-hydroxyproline	MSEL FM	MSEL Fine Motor T-score	AgeMonths	490	0.0272869	0.547192	0.780422
Ethanolamine/Carnitine	ADOS-2 SA CSS	ADOS-2 Module-1 or Module-2 Social Affect Calibrated Severity Score	AgeMonths	346	0.0325086	0.547315	0.780422
Lactate/Serine	ADOS-2 SA CSS	ADOS-2 Module-1 or Module-2 Social Affect Calibrated Severity Score	AgeMonths	346	0.032466	0.547841	0.780443
Methionine/Carnitine	ADOS-2 SA CSS	ADOS-2 Module-1 or Module-2 Social Affect Calibrated Severity Score	AgeMonths	346	0.0323809	0.54889	0.781211
Lysine/Glutamine	ADOS-2 SA CSS	ADOS-2 Module-1 or Module-2 Social Affect Calibrated Severity Score	AgeMonths	347	-0.0322367	0.550092	0.782194
Lysine/Phenylalanine	ADOS-2 Comparison Score	ADOS-2 Module-1 or Module-2 Comparison Severity Score	AgeMonths	347	0.0321908	0.55066	0.782275
Phenylalanine/Citrate	MSEL FM	MSEL Fine Motor T-score	AgeMonths	497	-0.0267413	0.552404	0.783675
Glutamic Acid/4-hydroxyproline	BMI	Participants body mass index	AgeMonths	457	-0.0278766	0.55267	0.783675
gamma-Aminobutyric Acid/Hexanoylcarnitine	BMI	Participants body mass index	AgeMonths	451	0.0279123	0.554803	0.785971
Taurine/Citrate	ADOS-2 RRB CSS	ADOS-2 Module-1 or Module-2 Restrictive Repetitive Calibrated Severity Score	AgeMonths	346	0.0318048	0.556027	0.786045
Lactate/Taurine	ADOS-2 SA CSS	ADOS-2 Module-1 or Module-2 Social Affect Calibrated Severity Score	AgeMonths	346	0.0317883	0.556232	0.786045
Citrulline/Carnitine	ADOS-2 SA CSS	ADOS-2 Module-1 or Module-2 Social Affect Calibrated Severity Score	AgeMonths	346	0.0317751	0.556396	0.786045
Ethanolamine/Kynurenine	MSEL DQ	MSEL Developmental Quotient (DQ)	AgeMonths	499	-0.0263034	0.558138	0.786926
Homoserine/Leucine	MSEL VR	MSEL Visual Reception T-score	AgeMonths	499	-0.0262859	0.558399	0.786926
Lactate/Aspartic Acid	ADOS-2 Comparison Score	ADOS-2 Module-1 or Module-2 Comparison Severity Score	AgeMonths	346	-0.0316009	0.558563	0.786926
Tryptophan/a-Ketoglutarate	BMI	Participants body mass index	AgeMonths	456	0.027385	0.560132	0.788411
Malate/Homoserine	MSEL EL	MSEL Expressive Language T-score	AgeMonths	497	-0.026172	0.560899	0.788699
Homoserine/Leucine	MSEL FM	MSEL Fine Motor T-score	AgeMonths	499	-0.0260637	0.561731	0.788699
Pyruvate/Aspartic Acid	MSEL VR	MSEL Visual Reception T-score	AgeMonths	497	-0.0260574	0.562616	0.788699
Ornithine/Phenylalanine	MSEL FM	MSEL Fine Motor T-score	AgeMonths	499	-0.0259931	0.562791	0.788699
Lysine/Glutamine	BMI	Participants body mass index	AgeMonths	457	-0.0271448	0.563149	0.788699
Taurine/a-Ketoglutarate	MSEL FM	MSEL Fine Motor T-score	AgeMonths	497	-0.0259718	0.563901	0.788699
Hypoxanthine/4-hydroxyproline	MSEL EL	MSEL Expressive Language T-score	AgeMonths	467	0.0267957	0.563946	0.788699
Octanoylcarnitine/Sarcosine	MSEL RL	MSEL Receptive Language T-score	AgeMonths	491	-0.0260678	0.564846	0.788881
Pyruvate/Aspartic Acid	BMI	Participants body mass index	AgeMonths	456	0.027002	0.565634	0.788881
Ornithine/Carnitine	MSEL FM	MSEL Fine Motor T-score	AgeMonths	497	-0.0258491	0.565745	0.788881
Malate/Carnitine	ADOS-2 RRB CSS	ADOS-2 Module-1 or Module-2 Restrictive Repetitive Calibrated Severity Score	AgeMonths	346	0.0309457	0.566751	0.788881
Taurine/Malate	MSEL DQ	MSEL Developmental Quotient (DQ)	AgeMonths	497	0.0257463	0.567291	0.788881
Taurine/a-Ketoglutarate	ADOS-2 SA CSS	ADOS-2 Module-1 or Module-2 Social Affect Calibrated Severity Score	AgeMonths	346	0.0308882	0.567472	0.788881
Pyruvate/Homocitrulline	ADOS-2 RRB CSS	ADOS-2 Module-1 or Module-2 Restrictive Repetitive Calibrated Severity Score	AgeMonths	346	0.0308393	0.568086	0.788881
Glycine/Valine	AgeMonths	Participants age in months			0.026	0.569	0.788881
Pyruvate/Kynurenine	MSEL VR	MSEL Visual Reception T-score	AgeMonths	497	-0.0256213	0.569175	0.788881
Homoserine/Carnitine	MSEL VR	MSEL Visual Reception T-score	AgeMonths	497	-0.0255899	0.569648	0.788881
Pyruvate/Hexanoylcarnitine	BMI	Participants body mass index	AgeMonths	451	0.0268656	0.569747	0.788881
Pyruvate/Sarcosine	ADOS-2 SA CSS	ADOS-2 Module-1 or Module-2 Social Affect Calibrated Severity Score	AgeMonths	346	0.0306339	0.570668	0.789441
Hypoxanthine/Carnitine	MSEL DQ	MSEL Developmental Quotient (DQ)	AgeMonths	468	-0.0262447	0.571577	0.789984
Lactate/Decanoylcarnitine	BMI	Participants body mass index	AgeMonths	451	0.0266905	0.572266	0.790223
Pyruvate/a-Ketoglutarate	MSEL DQ	MSEL Developmental Quotient (DQ)	AgeMonths	497	-0.0253742	0.572907	0.790395
Serine/Leucine	BMI	Participants body mass index	AgeMonths	458	0.0263272	0.574547	0.791328
Glutamine	ADOS-2 RRB CSS	ADOS-2 Module-1 or Module-2 Restrictive Repetitive Calibrated Severity Score	AgeMonths	348	0.0302324	0.574618	0.791328
Leucine/Carnitine	MSEL RL	MSEL Receptive Language T-score	AgeMonths	497	-0.0251231	0.576711	0.791647
Octanoylcarnitine/Citrate	BMI	Participants body mass index	AgeMonths	451	0.0263768	0.576791	0.791647
Citrulline/Glutarylcarnitine	MSEL FM	MSEL Fine Motor T-score	AgeMonths	491	-0.0252219	0.577545	0.791647
Lactate/Carnitine	BMI	Participants body mass index	AgeMonths	456	0.0261721	0.577644	0.791647
Ornithine/Carnitine	BMI	Participants body mass index	AgeMonths	456	-0.0261378	0.578142	0.791647
Octanoylcarnitine/Glutamic Acid	BMI	Participants body mass index	AgeMonths	451	0.026228	0.578944	0.791647
Octanoylcarnitine/Leucine	MSEL RL	MSEL Receptive Language T-score	AgeMonths	491	-0.0251275	0.578971	0.791647
Arginine/Leucine	ADOS-2 RRB CSS	ADOS-2 Module-1 or Module-2 Restrictive Repetitive Calibrated Severity Score	AgeMonths	347	0.0299312	0.578989	0.791647
Ornithine/Carnitine	MSEL DQ	MSEL Developmental Quotient (DQ)	AgeMonths	497	-0.0248862	0.580311	0.792133
Octanoylcarnitine/Glutamic Acid	ADOS-2 RRB CSS	ADOS-2 Module-1 or Module-2 Restrictive Repetitive Calibrated Severity Score	AgeMonths	343	-0.0299967	0.58038	0.792133
Ethanolamine/Malate	MSEL VR	MSEL Visual Reception T-score	AgeMonths	497	0.0248089	0.581488	0.792939
Taurine/Palmitoylcarnitine	ADOS-2 Comparison Score	ADOS-2 Module-1 or Module-2 Comparison Severity Score	AgeMonths	343	0.029749	0.583512	0.794674
Citrulline/Glutarylcarnitine	AgeMonths	Participants age in months			0.025	0.584	0.794674
Lactate/Palmitoylcarnitine	ADOS-2 RRB CSS	ADOS-2 Module-1 or Module-2 Restrictive Repetitive Calibrated Severity Score	AgeMonths	343	0.0296852	0.584319	0.794674
Ornithine/Lysine	ADOS-2 Comparison Score	ADOS-2 Module-1 or Module-2 Comparison Severity Score	AgeMonths	347	0.0294061	0.585668	0.795567
Octanoylcarnitine/Asparagine	BMI	Participants body mass index	AgeMonths	451	-0.0257409	0.586016	0.795567
Lactate/Hexanoylcarnitine	ADOS-2 RRB CSS	ADOS-2 Module-1 or Module-2 Restrictive Repetitive Calibrated Severity Score	AgeMonths	343	0.0293704	0.588313	0.797734
Malate/Proline	MSEL FM	MSEL Fine Motor T-score	AgeMonths	497	-0.0243343	0.58874	0.797734
Taurine/Carnitine	ADOS-2 RRB CSS	ADOS-2 Module-1 or Module-2 Restrictive Repetitive Calibrated Severity Score	AgeMonths	346	0.0291703	0.589222	0.797734
Glutamic Acid/4-hydroxyproline	AgeMonths	Participants age in months			-0.024	0.59	0.797734
Decanoylcarnitine/Valine	MSEL DQ	MSEL Developmental Quotient (DQ)	AgeMonths	490	0.0244115	0.590219	0.797734
Xanthine/4-hydroxyproline	ADOS-2 SA CSS	ADOS-2 Module-1 or Module-2 Social Affect Calibrated Severity Score	AgeMonths	328	0.0297884	0.591458	0.798655
Lactate/Phenylalanine	BMI	Participants body mass index	AgeMonths	456	0.0251943	0.591944	0.798655
Glycine/Isoleucine	MSEL VR	MSEL Visual Reception T-score	AgeMonths	499	-0.0238842	0.594911	0.80195
Octanoylcarnitine/Asparagine	MSEL FM	MSEL Fine Motor T-score	AgeMonths	491	0.0239676	0.59662	0.803546
Octanoylcarnitine/4-hydroxyproline	BMI	Participants body mass index	AgeMonths	450	-0.0248946	0.598806	0.805781
Hypoxanthine/Carnitine	MSEL EL	MSEL Expressive Language T-score	AgeMonths	468	-0.0243715	0.599347	0.8058
Pyruvate/Sarcosine	MSEL DQ	MSEL Developmental Quotient (DQ)	AgeMonths	497	-0.0235775	0.600387	0.806105
Octanoylcarnitine/Isoleucine	MSEL FM	MSEL Fine Motor T-score	AgeMonths	491	0.0236904	0.600875	0.806105
Taurine/Phenylalanine	MSEL RL	MSEL Receptive Language T-score	AgeMonths	499	-0.0234804	0.601154	0.806105
Methionine/Leucine	MSEL VR	MSEL Visual Reception T-score	AgeMonths	499	-0.0233545	0.603107	0.807572
Glycine/Hexanoylcarnitine	ADOS-2 RRB CSS	ADOS-2 Module-1 or Module-2 Restrictive Repetitive Calibrated Severity Score	AgeMonths	343	-0.0281173	0.604333	0.807572
Decanoylcarnitine/4-hydroxyproline	BMI	Participants body mass index	AgeMonths	450	-0.0244724	0.605022	0.807572
Xanthine/Histidine	MSEL VR	MSEL Visual Reception T-score	AgeMonths	467	-0.0240182	0.605041	0.807572
Glycine/Leucine	MSEL FM	MSEL Fine Motor T-score	AgeMonths	499	-0.0231995	0.605515	0.807572
Glycine/Asparagine	MSEL FM	MSEL Fine Motor T-score	AgeMonths	499	-0.023167	0.60602	0.807572
Lactate/Threonine	BMI	Participants body mass index	AgeMonths	456	-0.0242407	0.606047	0.807572
Octanoylcarnitine/Isoleucine	MSEL VR	MSEL Visual Reception T-score	AgeMonths	491	0.0233104	0.606728	0.807572
Octanoylcarnitine/Asparagine	MSEL RL	MSEL Receptive Language T-score	AgeMonths	491	-0.0232929	0.606998	0.807572
Alanine/Phenylalanine	AgeMonths	Participants age in months			0.023	0.609	0.808752
Alanine/a-Ketoglutarate	ADOS-2 Comparison Score	ADOS-2 Module-1 or Module-2 Comparison Severity Score	AgeMonths	346	0.0275987	0.609449	0.808752
Ethanolamine/Malate	BMI	Participants body mass index	AgeMonths	456	0.0239789	0.609944	0.808752
Citrulline/Carnitine	AgeMonths	Participants age in months			-0.023	0.61	0.808752
Ethanolamine/Kynurenine	MSEL EL	MSEL Expressive Language T-score	AgeMonths	499	-0.0228568	0.610853	0.809182
Xanthine/Histidine	MSEL EL	MSEL Expressive Language T-score	AgeMonths	467	-0.0235928	0.611452	0.809275
Ornithine/a-Ketoglutarate	MSEL EL	MSEL Expressive Language T-score	AgeMonths	497	-0.0228024	0.612422	0.809858
Glycine/Lysine	AgeMonths	Participants age in months			-0.023	0.615	0.812565
Leucine	MSEL FM	MSEL Fine Motor T-score	AgeMonths	499	0.0225456	0.61572	0.812698
Octanoylcarnitine/Asparagine	MSEL EL	MSEL Expressive Language T-score	AgeMonths	491	-0.0227013	0.616163	0.812698
Lactate/Asparagine	ADOS-2 Comparison Score	ADOS-2 Module-1 or Module-2 Comparison Severity Score	AgeMonths	346	0.027031	0.61683	0.812877
Malate/Homoserine	ADOS-2 Comparison Score	ADOS-2 Module-1 or Module-2 Comparison Severity Score	AgeMonths	346	-0.0269386	0.618035	0.813764
Tryptophan/a-Ketoglutarate	MSEL RL	MSEL Receptive Language T-score	AgeMonths	497	0.0223569	0.619389	0.814005
Glycine/Phenylalanine	MSEL EL	MSEL Expressive Language T-score	AgeMonths	499	-0.0222792	0.619899	0.814005
Decanoylcarnitine/Leucine	MSEL FM	MSEL Fine Motor T-score	AgeMonths	491	0.0224253	0.620459	0.814005
Lactate/Arginine	ADOS-2 SA CSS	ADOS-2 Module-1 or Module-2 Social Affect Calibrated Severity Score	AgeMonths	345	0.0267414	0.621121	0.814005
Hypoxanthine/Carnitine	ADOS-2 RRB CSS	ADOS-2 Module-1 or Module-2 Restrictive Repetitive Calibrated Severity Score	AgeMonths	329	0.0273643	0.621455	0.814005
Leucine/Carnitine	ADOS-2 RRB CSS	ADOS-2 Module-1 or Module-2 Restrictive Repetitive Calibrated Severity Score	AgeMonths	346	0.0266734	0.6215	0.814005
Leucine/Carnitine	MSEL VR	MSEL Visual Reception T-score	AgeMonths	497	-0.0221941	0.621942	0.814005
Pyruvate/Kynurenine	MSEL RL	MSEL Receptive Language T-score	AgeMonths	497	-0.0221429	0.622747	0.814267
Ethanolamine/Kynurenine	BMI	Participants body mass index	AgeMonths	458	-0.0230061	0.623758	0.814267
Octanoylcarnitine/Glutamic Acid	MSEL FM	MSEL Fine Motor T-score	AgeMonths	491	0.022183	0.624242	0.814267
Arginine/4-hydroxyproline	ADOS-2 SA CSS	ADOS-2 Module-1 or Module-2 Social Affect Calibrated Severity Score	AgeMonths	347	0.0264108	0.624433	0.814267
Serine/Leucine	ADOS-2 RRB CSS	ADOS-2 Module-1 or Module-2 Restrictive Repetitive Calibrated Severity Score	AgeMonths	348	-0.0263372	0.624896	0.814267
Pyruvate/Palmitoylcarnitine	MSEL DQ	MSEL Developmental Quotient (DQ)	AgeMonths	491	-0.0219901	0.627261	0.814267
Alanine/Valine	ADOS-2 RRB CSS	ADOS-2 Module-1 or Module-2 Restrictive Repetitive Calibrated Severity Score	AgeMonths	347	-0.0261338	0.628073	0.814267
Lactate/Ethanolamine	BMI	Participants body mass index	AgeMonths	456	0.0227524	0.628348	0.814267
Glycine/Malate	ADOS-2 RRB CSS	ADOS-2 Module-1 or Module-2 Restrictive Repetitive Calibrated Severity Score	AgeMonths	346	-0.0261211	0.628741	0.814267
Pyruvate/Palmitoylcarnitine	ADOS-2 Comparison Score	ADOS-2 Module-1 or Module-2 Comparison Severity Score	AgeMonths	343	0.0261928	0.629309	0.814267
Pyruvate/Homoserine	MSEL RL	MSEL Receptive Language T-score	AgeMonths	497	-0.0217143	0.629495	0.814267
Xanthine/4-hydroxyproline	MSEL RL	MSEL Receptive Language T-score	AgeMonths	467	-0.0223927	0.629697	0.814267
Octanoylcarnitine/Sarcosine	MSEL FM	MSEL Fine Motor T-score	AgeMonths	491	0.0218104	0.630078	0.814267
Pyruvate/Proline	MSEL VR	MSEL Visual Reception T-score	AgeMonths	497	-0.0216725	0.630156	0.814267
Methionine/Leucine	MSEL EL	MSEL Expressive Language T-score	AgeMonths	499	-0.0216139	0.63039	0.814267
Ethanolamine/Carnitine	BMI	Participants body mass index	AgeMonths	456	0.0225996	0.630658	0.814267
Decanoylcarnitine/Phenylalanine	MSEL VR	MSEL Visual Reception T-score	AgeMonths	491	0.0216872	0.632011	0.814448
Homoserine/Leucine	MSEL DQ	MSEL Developmental Quotient (DQ)	AgeMonths	499	-0.0214966	0.632247	0.814448
Lactate/Urate	ADOS-2 SA CSS	ADOS-2 Module-1 or Module-2 Social Affect Calibrated Severity Score	AgeMonths	346	0.0258434	0.632395	0.814448
Homoserine/Carnitine	ADOS-2 Comparison Score	ADOS-2 Module-1 or Module-2 Comparison Severity Score	AgeMonths	346	0.0257711	0.633348	0.814619
Pyruvate/Phenylalanine	MSEL EL	MSEL Expressive Language T-score	AgeMonths	497	-0.0214526	0.633632	0.814619
Ethanolamine/Urate	ADOS-2 SA CSS	ADOS-2 Module-1 or Module-2 Social Affect Calibrated Severity Score	AgeMonths	346	0.0257122	0.634125	0.814619
Decanoylcarnitine/Leucine	MSEL RL	MSEL Receptive Language T-score	AgeMonths	491	-0.0214533	0.635691	0.815946
Taurine/Palmitoylcarnitine	MSEL VR	MSEL Visual Reception T-score	AgeMonths	491	-0.0213663	0.637064	0.816498
Glycine/Asparagine	ADOS-2 SA CSS	ADOS-2 Module-1 or Module-2 Social Affect Calibrated Severity Score	AgeMonths	348	0.0254062	0.637188	0.816498
Alanine/Tyrosine	ADOS-2 RRB CSS	ADOS-2 Module-1 or Module-2 Restrictive Repetitive Calibrated Severity Score	AgeMonths	348	0.0252288	0.639542	0.817957
Homoserine/Isoleucine	ADOS-2 Comparison Score	ADOS-2 Module-1 or Module-2 Comparison Severity Score	AgeMonths	348	0.0252111	0.639777	0.817957
Ornithine/a-Ketoglutarate	ADOS-2 SA CSS	ADOS-2 Module-1 or Module-2 Social Affect Calibrated Severity Score	AgeMonths	346	0.0252169	0.640673	0.817957
Ethanolamine/Malate	MSEL FM	MSEL Fine Motor T-score	AgeMonths	497	0.0209917	0.640943	0.817957
Glycine/Methionine	AgeMonths	Participants age in months			-0.021	0.641	0.817957
Pyruvate/Sarcosine	MSEL EL	MSEL Expressive Language T-score	AgeMonths	497	-0.0208996	0.642409	0.819072
Pyruvate/Glutamic Acid	MSEL EL	MSEL Expressive Language T-score	AgeMonths	497	-0.0206908	0.645737	0.822426
Hexanoylcarnitine/Leucine	MSEL EL	MSEL Expressive Language T-score	AgeMonths	491	-0.0207924	0.646138	0.822426
Leucine/Glutarylcarnitine	AgeMonths	Participants age in months			0.021	0.647	0.822426
Histidine/Leucine	MSEL DQ	MSEL Developmental Quotient (DQ)	AgeMonths	498	-0.0205789	0.64719	0.822426
Lactate/Glutamine	ADOS-2 Comparison Score	ADOS-2 Module-1 or Module-2 Comparison Severity Score	AgeMonths	346	0.0246744	0.647877	0.822561
Octanoylcarnitine/Valine	MSEL EL	MSEL Expressive Language T-score	AgeMonths	490	-0.0206729	0.648371	0.822561
Glycine/Citrate	ADOS-2 RRB CSS	ADOS-2 Module-1 or Module-2 Restrictive Repetitive Calibrated Severity Score	AgeMonths	346	-0.0245494	0.649542	0.823364
Methionine/Carnitine	AgeMonths	Participants age in months			0.02	0.654	0.828328
Citrulline/Glutarylcarnitine	MSEL VR	MSEL Visual Reception T-score	AgeMonths	491	-0.0201362	0.656579	0.830743
Glycine/Arginine	MSEL VR	MSEL Visual Reception T-score	AgeMonths	498	-0.0199675	0.656993	0.830743
Histidine/Leucine	AgeMonths	Participants age in months			-0.02	0.658	0.831329
Glycine/a-Ketoglutarate	MSEL RL	MSEL Receptive Language T-score	AgeMonths	497	-0.0198468	0.659258	0.832232
Glycine/Citrate	MSEL EL	MSEL Expressive Language T-score	AgeMonths	497	-0.0198099	0.659852	0.832295
Xanthine/4-hydroxyproline	MSEL EL	MSEL Expressive Language T-score	AgeMonths	467	-0.0203392	0.661437	0.833106
Glycine/Malate	MSEL RL	MSEL Receptive Language T-score	AgeMonths	497	0.0197023	0.661584	0.833106
Decanoylcarnitine/Phenylalanine	MSEL FM	MSEL Fine Motor T-score	AgeMonths	491	0.0195165	0.666502	0.837431
Pyruvate/Glutamic Acid	BMI	Participants body mass index	AgeMonths	456	0.0201877	0.667576	0.837431
Pyruvate/Homoserine	MSEL EL	MSEL Expressive Language T-score	AgeMonths	497	0.0193261	0.667656	0.837431
Lactate/Arginine	ADOS-2 Comparison Score	ADOS-2 Module-1 or Module-2 Comparison Severity Score	AgeMonths	345	0.0232216	0.667787	0.837431
Leucine/Glutarylcarnitine	ADOS-2 SA CSS	ADOS-2 Module-1 or Module-2 Social Affect Calibrated Severity Score	AgeMonths	343	0.0232842	0.667863	0.837431
Citrate	ADOS-2 RRB CSS	ADOS-2 Module-1 or Module-2 Restrictive Repetitive Calibrated Severity Score	AgeMonths	346	-0.0231495	0.668302	0.837431
Pyruvate/Proline	MSEL DQ	MSEL Developmental Quotient (DQ)	AgeMonths	497	-0.019223	0.669323	0.838024
Alanine/Kynurenine	MSEL EL	MSEL Expressive Language T-score	AgeMonths	499	-0.0190062	0.672212	0.840952
Glycine/a-Ketoglutarate	ADOS-2 RRB CSS	ADOS-2 Module-1 or Module-2 Restrictive Repetitive Calibrated Severity Score	AgeMonths	346	-0.0226946	0.674443	0.843048
Hypoxanthine/4-hydroxyproline	MSEL RL	MSEL Receptive Language T-score	AgeMonths	467	0.019466	0.675125	0.843048
Lactate/Glycine	ADOS-2 Comparison Score	ADOS-2 Module-1 or Module-2 Comparison Severity Score	AgeMonths	346	0.0226135	0.675541	0.843048
Taurine/a-Ketoglutarate	ADOS-2 Comparison Score	ADOS-2 Module-1 or Module-2 Comparison Severity Score	AgeMonths	346	0.0225145	0.676881	0.844032
Glycine/Leucine	AgeMonths	Participants age in months			0.019	0.679	0.8453
Glycine/Leucine	MSEL EL	MSEL Expressive Language T-score	AgeMonths	499	-0.0185608	0.679464	0.8453
Glycine/Valine	BMI	Participants body mass index	AgeMonths	457	0.0193952	0.679555	0.8453
Glycine/a-Ketoglutarate	MSEL VR	MSEL Visual Reception T-score	AgeMonths	497	-0.0184717	0.681526	0.847063
Malate/Carnitine	BMI	Participants body mass index	AgeMonths	456	0.0191852	0.683166	0.848412
Taurine/Carnitine	MSEL VR	MSEL Visual Reception T-score	AgeMonths	497	-0.0182893	0.684502	0.849381
Histidine/Leucine	MSEL FM	MSEL Fine Motor T-score	AgeMonths	498	-0.0182176	0.68537	0.84977
Pyruvate/Kynurenine	MSEL FM	MSEL Fine Motor T-score	AgeMonths	497	-0.0181608	0.6866	0.850606
Pyruvate/Glutamic Acid	MSEL FM	MSEL Fine Motor T-score	AgeMonths	497	0.0180965	0.687651	0.851219
Octanoylcarnitine/Carnitine	MSEL DQ	MSEL Developmental Quotient (DQ)	AgeMonths	491	-0.0181504	0.68858	0.8515
Lactate/Glycine	BMI	Participants body mass index	AgeMonths	456	-0.0188008	0.68918	0.8515
Threonine/Valine	ADOS-2 Comparison Score	ADOS-2 Module-1 or Module-2 Comparison Severity Score	AgeMonths	347	0.0214591	0.690804	0.8515
Leucine	MSEL EL	MSEL Expressive Language T-score	AgeMonths	499	-0.0178369	0.69131	0.8515
Taurine/a-Ketoglutarate	MSEL DQ	MSEL Developmental Quotient (DQ)	AgeMonths	497	-0.0178466	0.691742	0.8515
Alanine/Valine	AgeMonths	Participants age in months			0.018	0.692	0.8515
Ornithine/Phenylalanine	MSEL VR	MSEL Visual Reception T-score	AgeMonths	499	0.0177948	0.692001	0.8515
Phenylalanine/Citrate	MSEL DQ	MSEL Developmental Quotient (DQ)	AgeMonths	497	-0.0177543	0.693256	0.8515
Ornithine/Lysine	ADOS-2 SA CSS	ADOS-2 Module-1 or Module-2 Social Affect Calibrated Severity Score	AgeMonths	347	0.0212473	0.693702	0.8515
Glycine/Hexanoylcarnitine	MSEL FM	MSEL Fine Motor T-score	AgeMonths	491	-0.0178354	0.69371	0.8515
Ethanolamine/Citrate	AgeMonths	Participants age in months			-0.018	0.694	0.8515
Taurine/Carnitine	MSEL RL	MSEL Receptive Language T-score	AgeMonths	497	-0.0175946	0.695878	0.852458
Lactate/Sarcosine	ADOS-2 Comparison Score	ADOS-2 Module-1 or Module-2 Comparison Severity Score	AgeMonths	346	0.0210737	0.696501	0.852458
Pyruvate/Hexanoylcarnitine	MSEL VR	MSEL Visual Reception T-score	AgeMonths	491	-0.0175714	0.698019	0.852458
Octanoylcarnitine/Leucine	MSEL DQ	MSEL Developmental Quotient (DQ)	AgeMonths	491	0.0175542	0.698301	0.852458
Serine/Isoleucine	MSEL FM	MSEL Fine Motor T-score	AgeMonths	499	-0.0174064	0.698392	0.852458
Ornithine/Carnitine	ADOS-2 RRB CSS	ADOS-2 Module-1 or Module-2 Restrictive Repetitive Calibrated Severity Score	AgeMonths	346	-0.0209246	0.698543	0.852458
Taurine/Carnitine	AgeMonths	Participants age in months			-0.017	0.699	0.852458
Ornithine/Phenylalanine	ADOS-2 RRB CSS	ADOS-2 Module-1 or Module-2 Restrictive Repetitive Calibrated Severity Score	AgeMonths	348	-0.0207742	0.699774	0.852458
Malate/Carnitine	ADOS-2 SA CSS	ADOS-2 Module-1 or Module-2 Social Affect Calibrated Severity Score	AgeMonths	346	-0.0208332	0.699795	0.852458
Xanthine/Palmitoylcarnitine	MSEL RL	MSEL Receptive Language T-score	AgeMonths	462	-0.0179072	0.70137	0.853697
Ethanolamine/4-hydroxyproline	BMI	Participants body mass index	AgeMonths	457	-0.017903	0.702991	0.854989
Octanoylcarnitine/Leucine	MSEL EL	MSEL Expressive Language T-score	AgeMonths	491	-0.0171347	0.70517	0.856958
Decanoylcarnitine/Leucine	MSEL VR	MSEL Visual Reception T-score	AgeMonths	491	0.0170963	0.7058	0.857042
Octanoylcarnitine/Valine	BMI	Participants body mass index	AgeMonths	450	-0.0177168	0.70811	0.858684
Glycine/Arginine	MSEL EL	MSEL Expressive Language T-score	AgeMonths	498	0.0167915	0.708832	0.858684
Pyruvate/Hexanoylcarnitine	MSEL EL	MSEL Expressive Language T-score	AgeMonths	491	0.0169114	0.708835	0.858684
Threonine/Valine	AgeMonths	Participants age in months			0.017	0.713	0.862648
Pyruvate/Homoserine	MSEL DQ	MSEL Developmental Quotient (DQ)	AgeMonths	497	-0.0165178	0.713645	0.862648
Hexanoylcarnitine/Leucine	AgeMonths	Participants age in months			-0.017	0.714	0.862648
Leucine/Valine	ADOS-2 SA CSS	ADOS-2 Module-1 or Module-2 Social Affect Calibrated Severity Score	AgeMonths	347	0.0197313	0.714566	0.862648
Octanoylcarnitine/Carnitine	MSEL VR	MSEL Visual Reception T-score	AgeMonths	491	-0.016491	0.715757	0.862648
Decanoylcarnitine/Valine	MSEL FM	MSEL Fine Motor T-score	AgeMonths	490	0.0164924	0.716013	0.862648
Leucine	ADOS-2 Comparison Score	ADOS-2 Module-1 or Module-2 Comparison Severity Score	AgeMonths	348	-0.0195953	0.716054	0.862648
Pyruvate/4-hydroxyproline	MSEL DQ	MSEL Developmental Quotient (DQ)	AgeMonths	496	-0.0159941	0.722613	0.869865
Glycine/Hexanoylcarnitine	MSEL VR	MSEL Visual Reception T-score	AgeMonths	491	-0.0159244	0.725121	0.871063
Lactate/Glutamine	ADOS-2 SA CSS	ADOS-2 Module-1 or Module-2 Social Affect Calibrated Severity Score	AgeMonths	346	0.0189766	0.725418	0.871063
Lactate/Glutamic Acid	ADOS-2 Comparison Score	ADOS-2 Module-1 or Module-2 Comparison Severity Score	AgeMonths	346	-0.0189663	0.725561	0.871063
Pyruvate/4-hydroxyproline	MSEL FM	MSEL Fine Motor T-score	AgeMonths	496	-0.0157872	0.726056	0.871063
Pyruvate/Homocitrulline	BMI	Participants body mass index	AgeMonths	456	0.0164451	0.726455	0.871063
Glycine/Arginine	BMI	Participants body mass index	AgeMonths	457	0.016382	0.727173	0.871241
Glycine/Methionine	ADOS-2 RRB CSS	ADOS-2 Module-1 or Module-2 Restrictive Repetitive Calibrated Severity Score	AgeMonths	348	-0.0186566	0.72911	0.87207
Decanoylcarnitine/Phenylalanine	MSEL RL	MSEL Receptive Language T-score	AgeMonths	491	-0.0156392	0.72985	0.87207
Glycine/a-Ketoglutarate	MSEL FM	MSEL Fine Motor T-score	AgeMonths	497	0.0155345	0.730006	0.87207
Leucine	MSEL VR	MSEL Visual Reception T-score	AgeMonths	499	0.0154948	0.730145	0.87207
Ethanolamine/4-hydroxyproline	AgeMonths	Participants age in months			0.015	0.732	0.873604
Glycine/Hexanoylcarnitine	MSEL DQ	MSEL Developmental Quotient (DQ)	AgeMonths	491	-0.0153684	0.734349	0.875724
Xanthine/Palmitoylcarnitine	MSEL EL	MSEL Expressive Language T-score	AgeMonths	462	0.0157997	0.735111	0.87595
Lactate/Serine	BMI	Participants body mass index	AgeMonths	456	0.0158222	0.736424	0.876832
Citrulline/Carnitine	MSEL FM	MSEL Fine Motor T-score	AgeMonths	497	0.0149992	0.738966	0.879174
Homoserine/Isoleucine	ADOS-2 RRB CSS	ADOS-2 Module-1 or Module-2 Restrictive Repetitive Calibrated Severity Score	AgeMonths	348	-0.017863	0.740208	0.879699
Malate/Proline	MSEL RL	MSEL Receptive Language T-score	AgeMonths	497	-0.0148852	0.740878	0.879699
Taurine/Palmitoylcarnitine	MSEL RL	MSEL Receptive Language T-score	AgeMonths	491	-0.0149613	0.741132	0.879699
Octanoylcarnitine/Glutamic Acid	MSEL DQ	MSEL Developmental Quotient (DQ)	AgeMonths	491	0.0147944	0.743919	0.882322
Glutamic Acid/4-hydroxyproline	MSEL VR	MSEL Visual Reception T-score	AgeMonths	498	0.0144674	0.747655	0.886067
Threonine/Valine	MSEL DQ	MSEL Developmental Quotient (DQ)	AgeMonths	498	-0.0144289	0.748303	0.886148
Lysine/a-Ketoglutarate	ADOS-2 Comparison Score	ADOS-2 Module-1 or Module-2 Comparison Severity Score	AgeMonths	345	-0.0172794	0.749467	0.88684
Decanoylcarnitine/Carnitine	BMI	Participants body mass index	AgeMonths	451	0.0149831	0.751264	0.88828
Methionine/Carnitine	MSEL VR	MSEL Visual Reception T-score	AgeMonths	497	-0.0141713	0.752891	0.889022
Lysine/Phenylalanine	MSEL RL	MSEL Receptive Language T-score	AgeMonths	498	-0.014122	0.753483	0.889022
Lysine/a-Ketoglutarate	MSEL EL	MSEL Expressive Language T-score	AgeMonths	496	0.0141415	0.753635	0.889022
Hypoxanthine/Carnitine	MSEL RL	MSEL Receptive Language T-score	AgeMonths	468	-0.0144365	0.755682	0.89075
Pyruvate/Octanoylcarnitine	MSEL FM	MSEL Fine Motor T-score	AgeMonths	491	-0.0137227	0.761888	0.896742
Pyruvate/Hexanoylcarnitine	MSEL DQ	MSEL Developmental Quotient (DQ)	AgeMonths	491	-0.0137197	0.761938	0.896742
Hexanoylcarnitine/Leucine	MSEL RL	MSEL Receptive Language T-score	AgeMonths	491	-0.0136656	0.762849	0.897124
Taurine/a-Ketoglutarate	BMI	Participants body mass index	AgeMonths	456	-0.0139856	0.766071	0.897612
Hypoxanthine/4-hydroxyproline	ADOS-2 RRB CSS	ADOS-2 Module-1 or Module-2 Restrictive Repetitive Calibrated Severity Score	AgeMonths	328	0.0164964	0.766325	0.897612
Taurine/Citrate	BMI	Participants body mass index	AgeMonths	456	-0.0139567	0.766542	0.897612
Pyruvate/Sarcosine	ADOS-2 Comparison Score	ADOS-2 Module-1 or Module-2 Comparison Severity Score	AgeMonths	346	-0.0160386	0.766588	0.897612
Taurine/a-Ketoglutarate	ADOS-2 RRB CSS	ADOS-2 Module-1 or Module-2 Restrictive Repetitive Calibrated Severity Score	AgeMonths	346	0.0160357	0.766628	0.897612
Lactate/Xanthine	ADOS-2 SA CSS	ADOS-2 Module-1 or Module-2 Social Affect Calibrated Severity Score	AgeMonths	329	-0.0164252	0.766957	0.897612
Ornithine/Carnitine	MSEL VR	MSEL Visual Reception T-score	AgeMonths	497	0.0133156	0.76737	0.897612
Pyruvate/Hexanoylcarnitine	MSEL RL	MSEL Receptive Language T-score	AgeMonths	491	-0.0132969	0.769062	0.898904
Alanine/Carnitine	AgeMonths	Participants age in months			-0.013	0.77	0.899053
Taurine/4-hydroxyproline	MSEL EL	MSEL Expressive Language T-score	AgeMonths	498	0.0131019	0.770773	0.899053
Glycine/Leucine	ADOS-2 RRB CSS	ADOS-2 Module-1 or Module-2 Restrictive Repetitive Calibrated Severity Score	AgeMonths	348	-0.0156311	0.771708	0.899053
Ethanolamine/a-Ketoglutarate	AgeMonths	Participants age in months			0.013	0.772	0.899053
Pyruvate/Octanoylcarnitine	BMI	Participants body mass index	AgeMonths	451	-0.013689	0.772128	0.899053
Lactate/Asparagine	BMI	Participants body mass index	AgeMonths	456	0.0132969	0.777281	0.902775
Taurine/Carnitine	ADOS-2 Comparison Score	ADOS-2 Module-1 or Module-2 Comparison Severity Score	AgeMonths	346	0.0152508	0.777745	0.902775
Ornithine/a-Ketoglutarate	ADOS-2 Comparison Score	ADOS-2 Module-1 or Module-2 Comparison Severity Score	AgeMonths	346	0.0152212	0.778165	0.902775
Pyruvate/a-Ketoglutarate	MSEL FM	MSEL Fine Motor T-score	AgeMonths	497	0.0126399	0.778861	0.902775
Glycine/Hexanoylcarnitine	MSEL RL	MSEL Receptive Language T-score	AgeMonths	491	-0.0127101	0.778985	0.902775
Glycine/a-Ketoglutarate	MSEL EL	MSEL Expressive Language T-score	AgeMonths	497	-0.012608	0.779403	0.902775
Decanoylcarnitine/Isoleucine	MSEL EL	MSEL Expressive Language T-score	AgeMonths	491	0.0126823	0.779455	0.902775
Ornithine/a-Ketoglutarate	MSEL RL	MSEL Receptive Language T-score	AgeMonths	497	0.0124618	0.781897	0.90433
Hexanoylcarnitine/Leucine	ADOS-2 RRB CSS	ADOS-2 Module-1 or Module-2 Restrictive Repetitive Calibrated Severity Score	AgeMonths	343	0.0150185	0.78198	0.90433
Taurine/Malate	ADOS-2 RRB CSS	ADOS-2 Module-1 or Module-2 Restrictive Repetitive Calibrated Severity Score	AgeMonths	346	0.0148012	0.784133	0.906135
Octanoylcarnitine/4-hydroxyproline	MSEL EL	MSEL Expressive Language T-score	AgeMonths	490	-0.0123608	0.785122	0.9064
Decanoylcarnitine/Isoleucine	BMI	Participants body mass index	AgeMonths	451	0.0128244	0.786159	0.9064
Glycine/Arginine	ADOS-2 Comparison Score	ADOS-2 Module-1 or Module-2 Comparison Severity Score	AgeMonths	347	-0.0146223	0.786374	0.9064
Malate/4-hydroxyproline	BMI	Participants body mass index	AgeMonths	455	-0.0126445	0.78817	0.9064
Citrulline/Carnitine	MSEL DQ	MSEL Developmental Quotient (DQ)	AgeMonths	497	-0.0120541	0.788861	0.9064
Pyruvate/Kynurenine	MSEL DQ	MSEL Developmental Quotient (DQ)	AgeMonths	497	-0.0120098	0.789618	0.9064
Glycine/Hexanoylcarnitine	MSEL EL	MSEL Expressive Language T-score	AgeMonths	491	0.0120505	0.79018	0.9064
Lactate/Glycine	ADOS-2 SA CSS	ADOS-2 Module-1 or Module-2 Social Affect Calibrated Severity Score	AgeMonths	346	-0.0143503	0.790554	0.9064
Arginine/Citrate	ADOS-2 RRB CSS	ADOS-2 Module-1 or Module-2 Restrictive Repetitive Calibrated Severity Score	AgeMonths	345	0.0143128	0.791387	0.9064
Pyruvate/a-Ketoglutarate	BMI	Participants body mass index	AgeMonths	456	0.0124145	0.791709	0.9064
Glutamic Acid/4-hydroxyproline	ADOS-2 RRB CSS	ADOS-2 Module-1 or Module-2 Restrictive Repetitive Calibrated Severity Score	AgeMonths	347	0.0142306	0.791965	0.9064
Leucine	AgeMonths	Participants age in months			0.012	0.792	0.9064
Octanoylcarnitine/Citrate	MSEL FM	MSEL Fine Motor T-score	AgeMonths	491	-0.0119397	0.792064	0.9064
Homoserine/Isoleucine	MSEL VR	MSEL Visual Reception T-score	AgeMonths	499	0.0117341	0.793932	0.907737
Tryptophan/a-Ketoglutarate	ADOS-2 SA CSS	ADOS-2 Module-1 or Module-2 Social Affect Calibrated Severity Score	AgeMonths	346	0.0140794	0.794418	0.907737
Ethanolamine/Malate	ADOS-2 RRB CSS	ADOS-2 Module-1 or Module-2 Restrictive Repetitive Calibrated Severity Score	AgeMonths	346	0.0140376	0.795015	0.907741
gamma-Aminobutyric Acid/Hexanoylcarnitine	MSEL EL	MSEL Expressive Language T-score	AgeMonths	491	0.0116943	0.796243	0.908221
Serine/Urate	ADOS-2 Comparison Score	ADOS-2 Module-1 or Module-2 Comparison Severity Score	AgeMonths	346	0.0139251	0.796622	0.908221
Phenylalanine/Citrate	MSEL VR	MSEL Visual Reception T-score	AgeMonths	497	-0.0114919	0.798491	0.909278
Tryptophan/a-Ketoglutarate	MSEL EL	MSEL Expressive Language T-score	AgeMonths	497	0.0114775	0.798738	0.909278
Serine/Citrate	AgeMonths	Participants age in months			0.011	0.8	0.910037
Octanoylcarnitine/Isoleucine	MSEL RL	MSEL Receptive Language T-score	AgeMonths	491	-0.0112162	0.804402	0.914365
a-Ketoglutarate/Valine	ADOS-2 SA CSS	ADOS-2 Module-1 or Module-2 Social Affect Calibrated Severity Score	AgeMonths	345	0.0133176	0.805591	0.915037
Ornithine/Citrate	MSEL VR	MSEL Visual Reception T-score	AgeMonths	497	-0.0110119	0.806739	0.915661
Homoserine/Leucine	ADOS-2 Comparison Score	ADOS-2 Module-1 or Module-2 Comparison Severity Score	AgeMonths	348	0.0131128	0.8077	0.916072
Pyruvate/Palmitoylcarnitine	BMI	Participants body mass index	AgeMonths	451	0.0114043	0.809357	0.916772
Malate/Proline	ADOS-2 Comparison Score	ADOS-2 Module-1 or Module-2 Comparison Severity Score	AgeMonths	346	0.0129794	0.810162	0.916772
Leucine/Carnitine	BMI	Participants body mass index	AgeMonths	456	0.0112717	0.8105	0.916772
Lysine/Phenylalanine	ADOS-2 RRB CSS	ADOS-2 Module-1 or Module-2 Restrictive Repetitive Calibrated Severity Score	AgeMonths	347	-0.0129221	0.810714	0.916772
Taurine/a-Ketoglutarate	MSEL EL	MSEL Expressive Language T-score	AgeMonths	497	-0.01068	0.812454	0.917236
Glycine/Lysine	ADOS-2 RRB CSS	ADOS-2 Module-1 or Module-2 Restrictive Repetitive Calibrated Severity Score	AgeMonths	347	0.0127887	0.812632	0.917236
Lysine/a-Ketoglutarate	MSEL RL	MSEL Receptive Language T-score	AgeMonths	496	0.0106369	0.813383	0.917236
Octanoylcarnitine/Asparagine	MSEL DQ	MSEL Developmental Quotient (DQ)	AgeMonths	491	0.0106832	0.813522	0.917236
Glycine/Isoleucine	MSEL DQ	MSEL Developmental Quotient (DQ)	AgeMonths	499	-0.0104423	0.816189	0.917609
Pyruvate/Aspartic Acid	ADOS-2 RRB CSS	ADOS-2 Module-1 or Module-2 Restrictive Repetitive Calibrated Severity Score	AgeMonths	346	0.0125156	0.816824	0.917609
Pyruvate/Sarcosine	MSEL FM	MSEL Fine Motor T-score	AgeMonths	497	0.0103894	0.817467	0.917609
Glycine/Methionine	MSEL RL	MSEL Receptive Language T-score	AgeMonths	499	-0.0103614	0.817587	0.917609
Decanoylcarnitine/Phenylalanine	ADOS-2 RRB CSS	ADOS-2 Module-1 or Module-2 Restrictive Repetitive Calibrated Severity Score	AgeMonths	343	-0.0124966	0.817886	0.917609
Methionine/Leucine	MSEL DQ	MSEL Developmental Quotient (DQ)	AgeMonths	499	-0.0103129	0.818426	0.917609
Serine/Isoleucine	MSEL VR	MSEL Visual Reception T-score	AgeMonths	499	-0.0103054	0.818556	0.917609
Ornithine/Lysine	ADOS-2 RRB CSS	ADOS-2 Module-1 or Module-2 Restrictive Repetitive Calibrated Severity Score	AgeMonths	347	-0.0123705	0.818651	0.917609
Leucine/Valine	AgeMonths	Participants age in months			0.01	0.82	0.918426
Ornithine/Lysine	BMI	Participants body mass index	AgeMonths	457	-0.0106273	0.820952	0.918426
Citrulline/Carnitine	MSEL RL	MSEL Receptive Language T-score	AgeMonths	497	0.0101743	0.821181	0.918426
Taurine/Ethanolamine	ADOS-2 Comparison Score	ADOS-2 Module-1 or Module-2 Comparison Severity Score	AgeMonths	348	-0.0120375	0.823199	0.919411
Glycine/a-Ketoglutarate	MSEL DQ	MSEL Developmental Quotient (DQ)	AgeMonths	497	-0.010048	0.823363	0.919411
Hexanoylcarnitine/Leucine	MSEL FM	MSEL Fine Motor T-score	AgeMonths	491	0.0100625	0.824173	0.919411
Octanoylcarnitine/Carnitine	MSEL FM	MSEL Fine Motor T-score	AgeMonths	491	-0.0100456	0.824465	0.919411
Decanoylcarnitine/Isoleucine	MSEL RL	MSEL Receptive Language T-score	AgeMonths	491	-0.00994875	0.82613	0.920596
Octanoylcarnitine/Valine	MSEL DQ	MSEL Developmental Quotient (DQ)	AgeMonths	490	0.00988849	0.827341	0.921275
Taurine/Phenylalanine	MSEL EL	MSEL Expressive Language T-score	AgeMonths	499	-0.00963137	0.830237	0.923827
Leucine	MSEL RL	MSEL Receptive Language T-score	AgeMonths	499	-0.00953362	0.831934	0.924884
Taurine/4-hydroxyproline	MSEL RL	MSEL Receptive Language T-score	AgeMonths	498	0.00950021	0.832681	0.924884
Glycine/Carnitine	AgeMonths	Participants age in months			0.0095	0.833	0.924884
Pyruvate/4-hydroxyproline	MSEL VR	MSEL Visual Reception T-score	AgeMonths	496	-0.00937626	0.835162	0.926612
Decanoylcarnitine/Valine	MSEL VR	MSEL Visual Reception T-score	AgeMonths	490	0.00937279	0.836215	0.926768
Phenylalanine/Citrate	MSEL RL	MSEL Receptive Language T-score	AgeMonths	497	-0.00928191	0.836634	0.926768
Hexanoylcarnitine/Leucine	MSEL DQ	MSEL Developmental Quotient (DQ)	AgeMonths	491	0.00931068	0.83712	0.926768
Pyruvate/Aspartic Acid	MSEL FM	MSEL Fine Motor T-score	AgeMonths	497	-0.00918339	0.838344	0.926923
Octanoylcarnitine/Asparagine	MSEL VR	MSEL Visual Reception T-score	AgeMonths	491	0.009231	0.838495	0.926923
Glycine/Phenylalanine	ADOS-2 RRB CSS	ADOS-2 Module-1 or Module-2 Restrictive Repetitive Calibrated Severity Score	AgeMonths	348	0.0109407	0.839077	0.926923
Lysine/a-Ketoglutarate	ADOS-2 SA CSS	ADOS-2 Module-1 or Module-2 Social Affect Calibrated Severity Score	AgeMonths	345	0.0108105	0.841651	0.928102
Lactate/Homoserine	BMI	Participants body mass index	AgeMonths	456	-0.00938578	0.841747	0.928102
Serine/Isoleucine	MSEL DQ	MSEL Developmental Quotient (DQ)	AgeMonths	499	-0.00895683	0.841964	0.928102
Pyruvate/a-Ketoglutarate	MSEL EL	MSEL Expressive Language T-score	AgeMonths	497	-0.00882049	0.844649	0.929925
Taurine/4-hydroxyproline	ADOS-2 Comparison Score	ADOS-2 Module-1 or Module-2 Comparison Severity Score	AgeMonths	347	0.0105568	0.844874	0.929925
Decanoylcarnitine/Valine	MSEL EL	MSEL Expressive Language T-score	AgeMonths	490	-0.00881394	0.845854	0.929925
Decanoylcarnitine/Carnitine	MSEL DQ	MSEL Developmental Quotient (DQ)	AgeMonths	491	-0.00877998	0.846285	0.929925
Malate/Carnitine	ADOS-2 Comparison Score	ADOS-2 Module-1 or Module-2 Comparison Severity Score	AgeMonths	346	0.0104275	0.846971	0.929925
Decanoylcarnitine/Valine	BMI	Participants body mass index	AgeMonths	450	-0.009115	0.847265	0.929925
Octanoylcarnitine/Glutamic Acid	MSEL VR	MSEL Visual Reception T-score	AgeMonths	491	0.00851159	0.850928	0.932954
Lactate/Glutamine	BMI	Participants body mass index	AgeMonths	456	-0.00881566	0.851244	0.932954
Xanthine/Palmitoylcarnitine	ADOS-2 RRB CSS	ADOS-2 Module-1 or Module-2 Restrictive Repetitive Calibrated Severity Score	AgeMonths	326	0.010391	0.851967	0.933044
a-Ketoglutarate/Valine	MSEL EL	MSEL Expressive Language T-score	AgeMonths	496	-0.00837528	0.852546	0.933044
Pyruvate/Octanoylcarnitine	MSEL EL	MSEL Expressive Language T-score	AgeMonths	491	0.00833289	0.854023	0.933992
Octanoylcarnitine/Carnitine	BMI	Participants body mass index	AgeMonths	451	0.008643	0.854924	0.93431
gamma-Aminobutyric Acid/Hexanoylcarnitine	MSEL RL	MSEL Receptive Language T-score	AgeMonths	491	0.00821986	0.855981	0.934797
Decanoylcarnitine/Phenylalanine	BMI	Participants body mass index	AgeMonths	451	-0.00854041	0.856628	0.934836
Homoserine/Isoleucine	MSEL DQ	MSEL Developmental Quotient (DQ)	AgeMonths	499	0.0080613	0.857587	0.934947
Ornithine/Phenylalanine	MSEL DQ	MSEL Developmental Quotient (DQ)	AgeMonths	499	-0.00804049	0.857951	0.934947
Glycine/Isoleucine	MSEL FM	MSEL Fine Motor T-score	AgeMonths	499	-0.00799937	0.85867	0.935064
Xanthine/4-hydroxyproline	MSEL VR	MSEL Visual Reception T-score	AgeMonths	467	0.00816815	0.860408	0.93629
Taurine/Phenylalanine	MSEL VR	MSEL Visual Reception T-score	AgeMonths	499	-0.00779173	0.862302	0.937684
Glycine/Carnitine	ADOS-2 RRB CSS	ADOS-2 Module-1 or Module-2 Restrictive Repetitive Calibrated Severity Score	AgeMonths	346	0.00931238	0.863166	0.937957
Methionine/Carnitine	ADOS-2 RRB CSS	ADOS-2 Module-1 or Module-2 Restrictive Repetitive Calibrated Severity Score	AgeMonths	346	0.00921549	0.864576	0.938792
Lactate/Glutarylcarnitine	ADOS-2 RRB CSS	ADOS-2 Module-1 or Module-2 Restrictive Repetitive Calibrated Severity Score	AgeMonths	343	-0.00916172	0.865944	0.938792
Malate/Proline	ADOS-2 SA CSS	ADOS-2 Module-1 or Module-2 Social Affect Calibrated Severity Score	AgeMonths	346	-0.00907202	0.866664	0.938792
Octanoylcarnitine/Isoleucine	BMI	Participants body mass index	AgeMonths	451	0.00791879	0.866962	0.938792
a-Ketoglutarate/Valine	ADOS-2 RRB CSS	ADOS-2 Module-1 or Module-2 Restrictive Repetitive Calibrated Severity Score	AgeMonths	345	0.00906207	0.867002	0.938792
gamma-Aminobutyric Acid/Hexanoylcarnitine	MSEL FM	MSEL Fine Motor T-score	AgeMonths	491	-0.00754263	0.867733	0.938919
Ethanolamine/4-hydroxyproline	ADOS-2 SA CSS	ADOS-2 Module-1 or Module-2 Social Affect Calibrated Severity Score	AgeMonths	347	0.00880866	0.870313	0.940574
Decanoylcarnitine/Leucine	BMI	Participants body mass index	AgeMonths	451	0.00770678	0.870492	0.940574
Octanoylcarnitine/Leucine	MSEL FM	MSEL Fine Motor T-score	AgeMonths	491	0.007211	0.873498	0.943156
Histidine/Leucine	ADOS-2 RRB CSS	ADOS-2 Module-1 or Module-2 Restrictive Repetitive Calibrated Severity Score	AgeMonths	347	0.0084455	0.875615	0.944775
Lactate/Proline	BMI	Participants body mass index	AgeMonths	456	0.00721059	0.878094	0.946201
Taurine/Palmitoylcarnitine	ADOS-2 RRB CSS	ADOS-2 Module-1 or Module-2 Restrictive Repetitive Calibrated Severity Score	AgeMonths	343	-0.00831902	0.878173	0.946201
Pyruvate/Sarcosine	ADOS-2 RRB CSS	ADOS-2 Module-1 or Module-2 Restrictive Repetitive Calibrated Severity Score	AgeMonths	346	0.0081026	0.8808	0.947792
Leucine/Carnitine	ADOS-2 SA CSS	ADOS-2 Module-1 or Module-2 Social Affect Calibrated Severity Score	AgeMonths	346	-0.00803349	0.881809	0.947792
Pyruvate/Kynurenine	MSEL EL	MSEL Expressive Language T-score	AgeMonths	497	0.00667557	0.882107	0.947792
Pyruvate/Glutamic Acid	MSEL VR	MSEL Visual Reception T-score	AgeMonths	497	-0.00667437	0.882128	0.947792
Octanoylcarnitine/Valine	MSEL VR	MSEL Visual Reception T-score	AgeMonths	490	-0.00664834	0.883414	0.948508
Pyruvate/Hexanoylcarnitine	MSEL FM	MSEL Fine Motor T-score	AgeMonths	491	-0.00656274	0.884787	0.949041
Homoserine/Carnitine	ADOS-2 SA CSS	ADOS-2 Module-1 or Module-2 Social Affect Calibrated Severity Score	AgeMonths	346	0.00776359	0.885752	0.949041
Lactate/Valine	BMI	Participants body mass index	AgeMonths	455	0.00674219	0.886082	0.949041
Citrate	MSEL RL	MSEL Receptive Language T-score	AgeMonths	497	0.00638137	0.887267	0.949041
Taurine/4-hydroxyproline	MSEL DQ	MSEL Developmental Quotient (DQ)	AgeMonths	498	0.0063602	0.887526	0.949041
Octanoylcarnitine/Sarcosine	MSEL DQ	MSEL Developmental Quotient (DQ)	AgeMonths	491	0.00639961	0.887632	0.949041
Pyruvate/Palmitoylcarnitine	ADOS-2 RRB CSS	ADOS-2 Module-1 or Module-2 Restrictive Repetitive Calibrated Severity Score	AgeMonths	343	-0.00761282	0.888445	0.949246
Decanoylcarnitine/Carnitine	ADOS-2 RRB CSS	ADOS-2 Module-1 or Module-2 Restrictive Repetitive Calibrated Severity Score	AgeMonths	343	0.00752734	0.889689	0.949913
Glycine/Valine	ADOS-2 RRB CSS	ADOS-2 Module-1 or Module-2 Restrictive Repetitive Calibrated Severity Score	AgeMonths	347	-0.00735919	0.891509	0.950336
gamma-Aminobutyric Acid/Hexanoylcarnitine	ADOS-2 RRB CSS	ADOS-2 Module-1 or Module-2 Restrictive Repetitive Calibrated Severity Score	AgeMonths	343	-0.007378	0.891864	0.950336
Ethanolamine/Malate	MSEL DQ	MSEL Developmental Quotient (DQ)	AgeMonths	497	0.00611466	0.89195	0.950336
Serine/Isoleucine	ADOS-2 RRB CSS	ADOS-2 Module-1 or Module-2 Restrictive Repetitive Calibrated Severity Score	AgeMonths	348	-0.00702001	0.896331	0.952261
Taurine/a-Ketoglutarate	MSEL VR	MSEL Visual Reception T-score	AgeMonths	497	-0.00582611	0.897019	0.952261
Serine/Isoleucine	MSEL EL	MSEL Expressive Language T-score	AgeMonths	499	-0.00580759	0.897138	0.952261
Methionine/Leucine	ADOS-2 RRB CSS	ADOS-2 Module-1 or Module-2 Restrictive Repetitive Calibrated Severity Score	AgeMonths	348	-0.00693265	0.897614	0.952261
Pyruvate/Hexanoylcarnitine	ADOS-2 RRB CSS	ADOS-2 Module-1 or Module-2 Restrictive Repetitive Calibrated Severity Score	AgeMonths	343	0.00697702	0.897708	0.952261
Lactate/Asparagine	ADOS-2 SA CSS	ADOS-2 Module-1 or Module-2 Social Affect Calibrated Severity Score	AgeMonths	346	0.00693102	0.897934	0.952261
Pyruvate/Glutamic Acid	MSEL DQ	MSEL Developmental Quotient (DQ)	AgeMonths	497	-0.00574976	0.898362	0.952261
Decanoylcarnitine/4-hydroxyproline	ADOS-2 RRB CSS	ADOS-2 Module-1 or Module-2 Restrictive Repetitive Calibrated Severity Score	AgeMonths	342	0.00691682	0.898735	0.952261
Leucine/Glutarylcarnitine	ADOS-2 Comparison Score	ADOS-2 Module-1 or Module-2 Comparison Severity Score	AgeMonths	343	0.00670786	0.901634	0.953954
Lactate/Methionine	BMI	Participants body mass index	AgeMonths	456	0.00578368	0.902082	0.953954
Ornithine/Phenylalanine	MSEL RL	MSEL Receptive Language T-score	AgeMonths	499	-0.00551488	0.902296	0.953954
Serine/Urate	ADOS-2 SA CSS	ADOS-2 Module-1 or Module-2 Social Affect Calibrated Severity Score	AgeMonths	346	0.0065327	0.90377	0.953954
Decanoylcarnitine/Carnitine	MSEL VR	MSEL Visual Reception T-score	AgeMonths	491	-0.00546491	0.903958	0.953954
Hypoxanthine/Carnitine	MSEL VR	MSEL Visual Reception T-score	AgeMonths	468	0.00555777	0.904655	0.953954
Octanoylcarnitine/Leucine	BMI	Participants body mass index	AgeMonths	451	0.00565756	0.904735	0.953954
Lactate/Kynurenine	BMI	Participants body mass index	AgeMonths	456	-0.00559143	0.905321	0.953954
Ethanolamine/Malate	MSEL EL	MSEL Expressive Language T-score	AgeMonths	497	-0.00520414	0.907962	0.955461
Glycine/Arginine	AgeMonths	Participants age in months			-0.0052	0.908	0.955461
Homoserine/Isoleucine	MSEL FM	MSEL Fine Motor T-score	AgeMonths	499	-0.00514733	0.908779	0.955623
Octanoylcarnitine/Citrate	MSEL VR	MSEL Visual Reception T-score	AgeMonths	491	-0.0051505	0.909459	0.955682
Decanoylcarnitine/Phenylalanine	MSEL EL	MSEL Expressive Language T-score	AgeMonths	491	0.00508569	0.910594	0.955696
Pyruvate/Octanoylcarnitine	MSEL RL	MSEL Receptive Language T-score	AgeMonths	491	-0.00507835	0.910722	0.955696
Taurine/Palmitoylcarnitine	MSEL EL	MSEL Expressive Language T-score	AgeMonths	491	-0.00500485	0.912009	0.955988
Decanoylcarnitine/Leucine	MSEL EL	MSEL Expressive Language T-score	AgeMonths	491	-0.0049911	0.91225	0.955988
Lactate/Histidine	BMI	Participants body mass index	AgeMonths	455	0.00507154	0.914183	0.956836
Methionine/Leucine	MSEL FM	MSEL Fine Motor T-score	AgeMonths	499	-0.00482622	0.914447	0.956836
Homoserine/Carnitine	ADOS-2 RRB CSS	ADOS-2 Module-1 or Module-2 Restrictive Repetitive Calibrated Severity Score	AgeMonths	346	-0.0057488	0.915271	0.956836
Decanoylcarnitine/4-hydroxyproline	MSEL RL	MSEL Receptive Language T-score	AgeMonths	490	0.00480698	0.915561	0.956836
Alanine/Carnitine	ADOS-2 RRB CSS	ADOS-2 Module-1 or Module-2 Restrictive Repetitive Calibrated Severity Score	AgeMonths	346	0.00550062	0.918916	0.959687
Ornithine/a-Ketoglutarate	MSEL FM	MSEL Fine Motor T-score	AgeMonths	497	0.00454639	0.919552	0.959696
Taurine/Ethanolamine	ADOS-2 SA CSS	ADOS-2 Module-1 or Module-2 Social Affect Calibrated Severity Score	AgeMonths	348	0.00535964	0.920758	0.960299
Glutamine	AgeMonths	Participants age in months			0.0043	0.923	0.961982
Leucine	ADOS-2 RRB CSS	ADOS-2 Module-1 or Module-2 Restrictive Repetitive Calibrated Severity Score	AgeMonths	348	-0.00516017	0.923698	0.962054
Glycine/Isoleucine	ADOS-2 RRB CSS	ADOS-2 Module-1 or Module-2 Restrictive Repetitive Calibrated Severity Score	AgeMonths	348	-0.00509872	0.924603	0.962299
gamma-Aminobutyric Acid/Hexanoylcarnitine	MSEL VR	MSEL Visual Reception T-score	AgeMonths	491	0.00425268	0.925191	0.962299
Octanoylcarnitine/Sarcosine	BMI	Participants body mass index	AgeMonths	451	-0.00434831	0.92671	0.963224
Taurine/Phenylalanine	AgeMonths	Participants age in months			0.004	0.928	0.963548
Lactate/Xanthine	ADOS-2 Comparison Score	ADOS-2 Module-1 or Module-2 Comparison Severity Score	AgeMonths	329	-0.00498887	0.928281	0.963548
Pyruvate/4-hydroxyproline	MSEL EL	MSEL Expressive Language T-score	AgeMonths	496	-0.00401696	0.928966	0.963605
Glycine/Methionine	BMI	Participants body mass index	AgeMonths	458	0.00405732	0.93107	0.964771
Alanine/Phenylalanine	ADOS-2 RRB CSS	ADOS-2 Module-1 or Module-2 Restrictive Repetitive Calibrated Severity Score	AgeMonths	348	-0.00464127	0.931351	0.964771
Glycine/Methionine	MSEL EL	MSEL Expressive Language T-score	AgeMonths	499	0.00375686	0.933353	0.966191
Pyruvate/Palmitoylcarnitine	MSEL EL	MSEL Expressive Language T-score	AgeMonths	491	0.00367968	0.935247	0.967497
Ornithine/Phenylalanine	MSEL EL	MSEL Expressive Language T-score	AgeMonths	499	0.00356894	0.936679	0.968214
Lactate/Sarcosine	BMI	Participants body mass index	AgeMonths	456	0.00370352	0.937206	0.968214
Glycine/Arginine	MSEL DQ	MSEL Developmental Quotient (DQ)	AgeMonths	498	-0.0034986	0.937987	0.968367
a-Ketoglutarate/Valine	ADOS-2 Comparison Score	ADOS-2 Module-1 or Module-2 Comparison Severity Score	AgeMonths	345	0.00405671	0.940241	0.970039
Taurine/Carnitine	ADOS-2 SA CSS	ADOS-2 Module-1 or Module-2 Social Affect Calibrated Severity Score	AgeMonths	346	0.00395519	0.941648	0.970837
Pyruvate/Homoserine	MSEL FM	MSEL Fine Motor T-score	AgeMonths	497	-0.00305864	0.945827	0.974011
Arginine/Carnitine	AgeMonths	Participants age in months			0.0031	0.946	0.974011
Ornithine/Phenylalanine	BMI	Participants body mass index	AgeMonths	458	-0.00311194	0.947104	0.974492
Glycine/Arginine	MSEL FM	MSEL Fine Motor T-score	AgeMonths	498	0.00277893	0.950725	0.976887
Leucine/Carnitine	AgeMonths	Participants age in months			0.0027	0.952	0.976887
Octanoylcarnitine/Valine	MSEL FM	MSEL Fine Motor T-score	AgeMonths	490	0.00271379	0.952269	0.976887
Taurine/Malate	MSEL FM	MSEL Fine Motor T-score	AgeMonths	497	-0.00268589	0.952421	0.976887
Octanoylcarnitine/Isoleucine	MSEL EL	MSEL Expressive Language T-score	AgeMonths	491	0.00269082	0.952624	0.976887
Taurine/Ethanolamine	MSEL FM	MSEL Fine Motor T-score	AgeMonths	499	0.00260466	0.953765	0.977402
Octanoylcarnitine/Sarcosine	MSEL VR	MSEL Visual Reception T-score	AgeMonths	491	-0.0025282	0.955484	0.978508
Citrate	MSEL EL	MSEL Expressive Language T-score	AgeMonths	497	0.00243091	0.956933	0.979336
Hypoxanthine/4-hydroxyproline	MSEL DQ	MSEL Developmental Quotient (DQ)	AgeMonths	467	0.00245724	0.95781	0.979578
Pyruvate/Proline	MSEL RL	MSEL Receptive Language T-score	AgeMonths	497	-0.0022335	0.960428	0.981417
Ornithine/Carnitine	MSEL RL	MSEL Receptive Language T-score	AgeMonths	497	0.00220734	0.960891	0.981417
Decanoylcarnitine/4-hydroxyproline	MSEL EL	MSEL Expressive Language T-score	AgeMonths	490	-0.00213998	0.962353	0.982255
Taurine/4-hydroxyproline	ADOS-2 SA CSS	ADOS-2 Module-1 or Module-2 Social Affect Calibrated Severity Score	AgeMonths	347	-0.00233211	0.965524	0.982988
Leucine	BMI	Participants body mass index	AgeMonths	458	0.00198103	0.966312	0.982988
Homoserine/Isoleucine	MSEL EL	MSEL Expressive Language T-score	AgeMonths	499	-0.00189389	0.966373	0.982988
Octanoylcarnitine/Carnitine	ADOS-2 RRB CSS	ADOS-2 Module-1 or Module-2 Restrictive Repetitive Calibrated Severity Score	AgeMonths	343	-0.00227791	0.966521	0.982988
Phenylalanine/Citrate	MSEL EL	MSEL Expressive Language T-score	AgeMonths	497	-0.00186538	0.966946	0.982988
Lactate/Arginine	BMI	Participants body mass index	AgeMonths	455	-0.00192521	0.967369	0.982988
Pyruvate/Palmitoylcarnitine	MSEL FM	MSEL Fine Motor T-score	AgeMonths	491	-0.00178137	0.968626	0.982988
Leucine	MSEL DQ	MSEL Developmental Quotient (DQ)	AgeMonths	499	-0.00175922	0.968763	0.982988
Glycine/Arginine	MSEL RL	MSEL Receptive Language T-score	AgeMonths	498	-0.00172452	0.96941	0.982988
Pyruvate/Glutamic Acid	ADOS-2 RRB CSS	ADOS-2 Module-1 or Module-2 Restrictive Repetitive Calibrated Severity Score	AgeMonths	346	-0.0020427	0.969844	0.982988
Octanoylcarnitine/Leucine	MSEL VR	MSEL Visual Reception T-score	AgeMonths	491	0.00169544	0.970139	0.982988
Octanoylcarnitine/Citrate	MSEL DQ	MSEL Developmental Quotient (DQ)	AgeMonths	491	0.00162748	0.971335	0.983549
Alanine/Lysine	ADOS-2 RRB CSS	ADOS-2 Module-1 or Module-2 Restrictive Repetitive Calibrated Severity Score	AgeMonths	347	-0.00185002	0.972648	0.983626
Glutamic Acid/4-hydroxyproline	MSEL DQ	MSEL Developmental Quotient (DQ)	AgeMonths	498	0.00153912	0.972697	0.983626
Glycine/Asparagine	ADOS-2 Comparison Score	ADOS-2 Module-1 or Module-2 Comparison Severity Score	AgeMonths	348	-0.00178859	0.973517	0.983805
Octanoylcarnitine/4-hydroxyproline	MSEL RL	MSEL Receptive Language T-score	AgeMonths	490	0.001432	0.974803	0.984454
Xanthine/Palmitoylcarnitine	BMI	Participants body mass index	AgeMonths	425	-0.00148497	0.975679	0.984689
Decanoylcarnitine/Carnitine	MSEL FM	MSEL Fine Motor T-score	AgeMonths	491	0.00129384	0.97721	0.985584
Ornithine/Lysine	MSEL RL	MSEL Receptive Language T-score	AgeMonths	498	-0.00120037	0.978705	0.985904
Threonine/Valine	MSEL FM	MSEL Fine Motor T-score	AgeMonths	498	0.00116229	0.97938	0.985904
Pyruvate/Proline	MSEL EL	MSEL Expressive Language T-score	AgeMonths	497	0.00115893	0.97946	0.985904
gamma-Aminobutyric Acid/Hexanoylcarnitine	MSEL DQ	MSEL Developmental Quotient (DQ)	AgeMonths	491	-0.00106688	0.981207	0.987013
Hexanoylcarnitine/Leucine	MSEL VR	MSEL Visual Reception T-score	AgeMonths	491	-0.000957932	0.983126	0.987997
Citrulline/Glutarylcarnitine	BMI	Participants body mass index	AgeMonths	451	-0.000969922	0.98363	0.987997
Taurine/a-Ketoglutarate	MSEL RL	MSEL Receptive Language T-score	AgeMonths	497	0.000895832	0.984123	0.987997
Lactate/4-hydroxyproline	BMI	Participants body mass index	AgeMonths	455	0.000882887	0.985033	0.988262
Ornithine/a-Ketoglutarate	MSEL DQ	MSEL Developmental Quotient (DQ)	AgeMonths	497	-0.000732849	0.987011	0.989598
Glycine/Isoleucine	MSEL EL	MSEL Expressive Language T-score	AgeMonths	499	0.000674732	0.988017	0.989958
Octanoylcarnitine/4-hydroxyproline	ADOS-2 RRB CSS	ADOS-2 Module-1 or Module-2 Restrictive Repetitive Calibrated Severity Score	AgeMonths	342	-0.000432405	0.993652	0.994953
Pyruvate/Proline	MSEL FM	MSEL Fine Motor T-score	AgeMonths	497	-0.000165952	0.997059	0.997711
Arginine/Tyrosine	BMI	Participants body mass index	AgeMonths	457	-7.87269e-05	0.998662	0.998662
