# Supplementary material for: Metabolomic biomarkers in autism: identification of complex dysregulations of cellular bioenergetics
Source: Front Psychiatry. 2023 Oct 2;14:1249578. doi: 10.3389/fpsyt.2023.1249578 (PMC10622772; doi:10.3389/fpsyt.2023.1249578)
Supplement: Supplementary file 10 [file Table_10.xlsx]

## Sheet: S.Table10
Supplementary Table 10. Kruskal-Wallis and Wilcox Rank Sum Post Hoc Tests Between Categorical CAMP Behavioral and Phenotypic Data and Biomarker Values
Kruskal-Wallis								Wilcox Rank Sum Post hoc
Biomarker	Variable	Description	n	df	p	p.adj	effsize	response1	response1.Median	response2	response2.Median	response1.n	response2.n	wx.p	wx.padj	Fold
Alanine/Carnitine	ADOS-2 Toddler RoC	ADOS-2 Toddler Module Range of Concern	151	1	0.664	0.909237	-0.00544385	Mid-to-moderate	0.0442665	Moderate to severe	0.0712781	29	122	0.666	0.666	0.0157554
Alanine/Kynurenine	ADOS-2 Toddler RoC	ADOS-2 Toddler Module Range of Concern	151	1	0.23	0.765793	0.00295046	Mid-to-moderate	-0.395126	Moderate to severe	-0.0688977	29	122	0.231	0.231	-0.0590845
Alanine/Lysine	ADOS-2 Toddler RoC	ADOS-2 Toddler Module Range of Concern	151	1	0.425	0.837232	-0.00243414	Mid-to-moderate	-0.1359	Moderate to severe	0.103572	29	122	0.426	0.426	0.00214359
Alanine/Phenylalanine	ADOS-2 Toddler RoC	ADOS-2 Toddler Module Range of Concern	151	1	0.558	0.886235	-0.00440871	Mid-to-moderate	-0.0185743	Moderate to severe	-0.0430531	29	122	0.56	0.56	-0.0277299
Alanine/Tyrosine	ADOS-2 Toddler RoC	ADOS-2 Toddler Module Range of Concern	151	1	0.11	0.665967	0.0103977	Mid-to-moderate	-0.131055	Moderate to severe	0.157963	29	122	0.111	0.111	-0.0488372
Alanine/Valine	ADOS-2 Toddler RoC	ADOS-2 Toddler Module Range of Concern	151	1	0.989	0.996131	-0.00671006	Mid-to-moderate	0.0984938	Moderate to severe	0.0466204	29	122	0.991	0.991	0.0675164
Alanine/a-Ketoglutarate	ADOS-2 Toddler RoC	ADOS-2 Toddler Module Range of Concern	151	1	0.702	0.918	-0.00572884	Mid-to-moderate	-0.370262	Moderate to severe	-0.0563561	29	122	0.704	0.704	0.0398134
Arginine/4-hydroxyproline	ADOS-2 Toddler RoC	ADOS-2 Toddler Module Range of Concern	151	1	0.382	0.82153	-0.0015859	Mid-to-moderate	-0.0583896	Moderate to severe	-0.0809083	29	122	0.383	0.383	-0.074925
Arginine/Carnitine	ADOS-2 Toddler RoC	ADOS-2 Toddler Module Range of Concern	151	1	0.47	0.857043	-0.0032057	Mid-to-moderate	0.0723814	Moderate to severe	-0.0423451	29	122	0.471	0.471	-0.0836099
Arginine/Citrate	ADOS-2 Toddler RoC	ADOS-2 Toddler Module Range of Concern	151	1	0.197	0.752294	0.00445	Mid-to-moderate	-0.18205	Moderate to severe	-0.0134395	29	122	0.198	0.198	-0.12609
Arginine/Leucine	ADOS-2 Toddler RoC	ADOS-2 Toddler Module Range of Concern	151	1	0.681	0.911941	-0.00557788	Mid-to-moderate	-0.142474	Moderate to severe	0.137275	29	122	0.683	0.683	0.018698
Arginine/Phenylalanine	ADOS-2 Toddler RoC	ADOS-2 Toddler Module Range of Concern	151	1	0.141	0.701289	0.00786675	Mid-to-moderate	-0.452611	Moderate to severe	0.0319123	29	122	0.141	0.141	-0.0918262
Arginine/Tyrosine	ADOS-2 Toddler RoC	ADOS-2 Toddler Module Range of Concern	151	1	0.0813	0.64498	0.01368	Mid-to-moderate	-0.321271	Moderate to severe	0.122822	29	122	0.082	0.082	-0.134775
Citrate	ADOS-2 Toddler RoC	ADOS-2 Toddler Module Range of Concern	151	1	0.326	0.808193	-0.000232227	Mid-to-moderate	0.503658	Moderate to severe	-0.010073	29	122	0.327	0.327	0.0840355
Citrulline/Carnitine	ADOS-2 Toddler RoC	ADOS-2 Toddler Module Range of Concern	151	1	0.623	0.90867	-0.00509161	Mid-to-moderate	0.0228945	Moderate to severe	0.0820472	29	122	0.625	0.625	-0.0813511
Citrulline/Glutarylcarnitine	ADOS-2 Toddler RoC	ADOS-2 Toddler Module Range of Concern	148	1	0.208	0.757714	0.00399776	Mid-to-moderate	-0.0139551	Moderate to severe	-0.0135693	29	119	0.209	0.209	-0.217773
Decanoylcarnitine/4-hydroxyproline	ADOS-2 Toddler RoC	ADOS-2 Toddler Module Range of Concern	148	1	0.994	0.999287	-0.00684896	Mid-to-moderate	-0.125699	Moderate to severe	-0.228457	29	119	0.996	0.996	-0.0583389
Decanoylcarnitine/Carnitine	ADOS-2 Toddler RoC	ADOS-2 Toddler Module Range of Concern	148	1	0.792	0.94704	-0.00637454	Mid-to-moderate	-0.134736	Moderate to severe	-0.0282423	29	119	0.794	0.794	-0.0364215
Decanoylcarnitine/Isoleucine	ADOS-2 Toddler RoC	ADOS-2 Toddler Module Range of Concern	148	1	0.894	0.980014	-0.00672843	Mid-to-moderate	-0.14687	Moderate to severe	-0.0393104	29	119	0.896	0.896	0.0352875
Decanoylcarnitine/Leucine	ADOS-2 Toddler RoC	ADOS-2 Toddler Module Range of Concern	148	1	0.898	0.980145	-0.00673706	Mid-to-moderate	-0.261428	Moderate to severe	0.00642875	29	119	0.9	0.9	0.0791203
Decanoylcarnitine/Phenylalanine	ADOS-2 Toddler RoC	ADOS-2 Toddler Module Range of Concern	148	1	0.913	0.983066	-0.00676839	Mid-to-moderate	-0.109061	Moderate to severe	-0.0438491	29	119	0.915	0.915	-0.0631087
Decanoylcarnitine/Valine	ADOS-2 Toddler RoC	ADOS-2 Toddler Module Range of Concern	148	1	0.902	0.980513	-0.00674538	Mid-to-moderate	-0.0737204	Moderate to severe	0.01802	29	119	0.904	0.904	0.0606159
Ethanolamine/4-hydroxyproline	ADOS-2 Toddler RoC	ADOS-2 Toddler Module Range of Concern	151	1	0.132	0.690354	0.00852824	Mid-to-moderate	-0.126697	Moderate to severe	0.107655	29	122	0.132	0.132	-0.132819
Ethanolamine/Carnitine	ADOS-2 Toddler RoC	ADOS-2 Toddler Module Range of Concern	151	1	0.273	0.783311	0.00134923	Mid-to-moderate	0.0877227	Moderate to severe	0.165431	29	122	0.274	0.274	-0.0826349
Ethanolamine/Citrate	ADOS-2 Toddler RoC	ADOS-2 Toddler Module Range of Concern	151	1	0.0773	0.636833	0.0142363	Mid-to-moderate	0.0256276	Moderate to severe	0.28149	29	122	0.078	0.078	-0.132259
Ethanolamine/Kynurenine	ADOS-2 Toddler RoC	ADOS-2 Toddler Module Range of Concern	151	1	0.0312	0.455662	0.0244289	Mid-to-moderate	-0.214516	Moderate to severe	0.222449	29	122	0.031	0.031	-0.17294
Ethanolamine/Malate	ADOS-2 Toddler RoC	ADOS-2 Toddler Module Range of Concern	151	1	0.196	0.752294	0.00453191	Mid-to-moderate	-0.149263	Moderate to severe	0.0920328	29	122	0.196	0.196	-0.0552426
Ethanolamine/Urate	ADOS-2 Toddler RoC	ADOS-2 Toddler Module Range of Concern	151	1	0.104	0.664104	0.0110105	Mid-to-moderate	0.15571	Moderate to severe	0.250136	29	122	0.105	0.105	-0.113005
Ethanolamine/a-Ketoglutarate	ADOS-2 Toddler RoC	ADOS-2 Toddler Module Range of Concern	151	1	0.109	0.665967	0.0104991	Mid-to-moderate	-0.237576	Moderate to severe	0.0761681	29	122	0.11	0.11	-0.057068
Glutamic Acid/4-hydroxyproline	ADOS-2 Toddler RoC	ADOS-2 Toddler Module Range of Concern	151	1	0.657	0.909237	-0.00538814	Mid-to-moderate	-0.0770265	Moderate to severe	-0.117688	29	122	0.659	0.659	-0.0982946
Glutamine	ADOS-2 Toddler RoC	ADOS-2 Toddler Module Range of Concern	151	1	0.759	0.942232	-0.00607868	Mid-to-moderate	0.153081	Moderate to severe	0.0932172	29	122	0.761	0.761	-0.0204373
Glycine/Arginine	ADOS-2 Toddler RoC	ADOS-2 Toddler Module Range of Concern	151	1	0.951	0.989413	-0.0066861	Mid-to-moderate	-0.193001	Moderate to severe	0.0648995	29	122	0.953	0.953	-6.18472e-05
Glycine/Asparagine	ADOS-2 Toddler RoC	ADOS-2 Toddler Module Range of Concern	151	1	0.152	0.719258	0.00703783	Mid-to-moderate	-0.187158	Moderate to severe	0.00327698	29	122	0.153	0.153	-0.143542
Glycine/Carnitine	ADOS-2 Toddler RoC	ADOS-2 Toddler Module Range of Concern	151	1	0.584	0.894855	-0.00469625	Mid-to-moderate	0.0777366	Moderate to severe	-0.0433739	29	122	0.585	0.585	-0.105063
Glycine/Citrate	ADOS-2 Toddler RoC	ADOS-2 Toddler Module Range of Concern	151	1	0.236	0.767478	0.00272357	Mid-to-moderate	-0.126886	Moderate to severe	0.0846696	29	122	0.237	0.237	-0.144572
Glycine/Hexanoylcarnitine	ADOS-2 Toddler RoC	ADOS-2 Toddler Module Range of Concern	148	1	0.51	0.872856	-0.00387106	Mid-to-moderate	-0.268916	Moderate to severe	0.0222337	29	119	0.511	0.511	0.0474543
Glycine/Isoleucine	ADOS-2 Toddler RoC	ADOS-2 Toddler Module Range of Concern	151	1	0.617	0.90867	-0.00502871	Mid-to-moderate	0.071839	Moderate to severe	0.212048	29	122	0.618	0.618	-0.0485373
Glycine/Leucine	ADOS-2 Toddler RoC	ADOS-2 Toddler Module Range of Concern	151	1	0.633	0.90867	-0.00518372	Mid-to-moderate	0.0897669	Moderate to severe	0.178261	29	122	0.635	0.635	-0.00984817
Glycine/Lysine	ADOS-2 Toddler RoC	ADOS-2 Toddler Module Range of Concern	151	1	0.4	0.828627	-0.00196644	Mid-to-moderate	-0.0234885	Moderate to severe	0.26313	29	122	0.402	0.402	-0.0752713
Glycine/Malate	ADOS-2 Toddler RoC	ADOS-2 Toddler Module Range of Concern	151	1	0.63	0.90867	-0.00515331	Mid-to-moderate	-0.00423672	Moderate to severe	-0.00536232	29	122	0.632	0.632	-0.0880642
Glycine/Methionine	ADOS-2 Toddler RoC	ADOS-2 Toddler Module Range of Concern	151	1	0.294	0.793894	0.000669324	Mid-to-moderate	0.0235883	Moderate to severe	0.221442	29	122	0.295	0.295	-0.0712882
Glycine/Phenylalanine	ADOS-2 Toddler RoC	ADOS-2 Toddler Module Range of Concern	151	1	0.165	0.732244	0.00623318	Mid-to-moderate	-0.261966	Moderate to severe	0.0475856	29	122	0.166	0.166	-0.11789
Glycine/Valine	ADOS-2 Toddler RoC	ADOS-2 Toddler Module Range of Concern	151	1	0.603	0.901554	-0.00489932	Mid-to-moderate	0.185546	Moderate to severe	0.161869	29	122	0.605	0.605	-0.0263044
Glycine/a-Ketoglutarate	ADOS-2 Toddler RoC	ADOS-2 Toddler Module Range of Concern	151	1	0.542	0.885896	-0.00421927	Mid-to-moderate	-0.175901	Moderate to severe	0.0572918	29	122	0.544	0.544	-0.0611119
Hexanoylcarnitine/Leucine	ADOS-2 Toddler RoC	ADOS-2 Toddler Module Range of Concern	148	1	0.759	0.942232	-0.00620478	Mid-to-moderate	-0.136864	Moderate to severe	-0.066764	29	119	0.761	0.761	0.0276847
Histidine/Leucine	ADOS-2 Toddler RoC	ADOS-2 Toddler Module Range of Concern	151	1	0.47	0.857043	-0.0032057	Mid-to-moderate	0.564409	Moderate to severe	0.350764	29	122	0.471	0.471	0.0449707
Homoserine/Carnitine	ADOS-2 Toddler RoC	ADOS-2 Toddler Module Range of Concern	151	1	0.921	0.983201	-0.00664537	Mid-to-moderate	-0.0736739	Moderate to severe	0.0653397	29	122	0.923	0.923	0.0064105
Homoserine/Citrate	ADOS-2 Toddler RoC	ADOS-2 Toddler Module Range of Concern	151	1	0.587	0.894855	-0.00473084	Mid-to-moderate	-0.245834	Moderate to severe	-0.0702497	29	122	0.589	0.589	-0.0469963
Homoserine/Isoleucine	ADOS-2 Toddler RoC	ADOS-2 Toddler Module Range of Concern	151	1	0.597	0.897595	-0.00483283	Mid-to-moderate	0.326086	Moderate to severe	0.0723556	29	122	0.598	0.598	0.0390031
Homoserine/Leucine	ADOS-2 Toddler RoC	ADOS-2 Toddler Module Range of Concern	151	1	0.49	0.862196	-0.00351914	Mid-to-moderate	0.18027	Moderate to severe	0.132055	29	122	0.492	0.492	0.0683115
Hypoxanthine/4-hydroxyproline	ADOS-2 Toddler RoC	ADOS-2 Toddler Module Range of Concern	139	1	0.578	0.894855	-0.00503742	Mid-to-moderate	-0.0786338	Moderate to severe	0.0698941	28	111	0.58	0.58	-0.102941
Hypoxanthine/Carnitine	ADOS-2 Toddler RoC	ADOS-2 Toddler Module Range of Concern	139	1	0.805	0.950557	-0.00685459	Mid-to-moderate	0.273724	Moderate to severe	0.157559	28	111	0.807	0.807	-0.15192
Lactate	ADOS-2 Toddler RoC	ADOS-2 Toddler Module Range of Concern	151	1	0.271	0.781618	0.00141887	Mid-to-moderate	0.0760661	Moderate to severe	0.308699	29	122	0.272	0.272	-0.156045
Lactate/4-hydroxyproline	ADOS-2 Toddler RoC	ADOS-2 Toddler Module Range of Concern	151	1	0.23	0.765793	0.00295046	Mid-to-moderate	0.0930301	Moderate to severe	0.178782	29	122	0.231	0.231	-0.232049
Lactate/Alanine	ADOS-2 Toddler RoC	ADOS-2 Toddler Module Range of Concern	151	1	0.31	0.798101	0.00021121	Mid-to-moderate	-0.0422736	Moderate to severe	0.22081	29	122	0.311	0.311	-0.193264
Lactate/Arginine	ADOS-2 Toddler RoC	ADOS-2 Toddler Module Range of Concern	151	1	0.791	0.94704	-0.00624176	Mid-to-moderate	0.249797	Moderate to severe	0.136872	29	122	0.793	0.793	-0.149706
Lactate/Asparagine	ADOS-2 Toddler RoC	ADOS-2 Toddler Module Range of Concern	151	1	0.218	0.761776	0.00349034	Mid-to-moderate	-0.0771725	Moderate to severe	0.17216	29	122	0.218	0.218	-0.26995
Lactate/Aspartic Acid	ADOS-2 Toddler RoC	ADOS-2 Toddler Module Range of Concern	151	1	0.4	0.828627	-0.00196644	Mid-to-moderate	-0.0703868	Moderate to severe	0.135611	29	122	0.402	0.402	-0.151596
Lactate/Carnitine	ADOS-2 Toddler RoC	ADOS-2 Toddler Module Range of Concern	151	1	0.249	0.775338	0.00220466	Mid-to-moderate	-0.0225763	Moderate to severe	0.382826	29	122	0.25	0.25	-0.160421
Lactate/Citrate	ADOS-2 Toddler RoC	ADOS-2 Toddler Module Range of Concern	151	1	0.107	0.665967	0.0107027	Mid-to-moderate	-0.0429968	Moderate to severe	0.311952	29	122	0.108	0.108	-0.230469
Lactate/Citrulline	ADOS-2 Toddler RoC	ADOS-2 Toddler Module Range of Concern	151	1	0.674	0.911941	-0.00552517	Mid-to-moderate	0.150173	Moderate to severe	0.112223	29	122	0.676	0.676	0.196824
Lactate/Decanoylcarnitine	ADOS-2 Toddler RoC	ADOS-2 Toddler Module Range of Concern	148	1	0.34	0.810693	-0.000614388	Mid-to-moderate	0.156106	Moderate to severe	0.316581	29	119	0.341	0.341	-0.0722651
Lactate/Ethanolamine	ADOS-2 Toddler RoC	ADOS-2 Toddler Module Range of Concern	151	1	0.627	0.90867	-0.00512261	Mid-to-moderate	-0.0151098	Moderate to severe	0.219809	29	122	0.628	0.628	-0.0722594
Lactate/Glutamic Acid	ADOS-2 Toddler RoC	ADOS-2 Toddler Module Range of Concern	151	1	0.39	0.827109	-0.00175079	Mid-to-moderate	-0.0542722	Moderate to severe	0.153859	29	122	0.391	0.391	-0.316983
Lactate/Glutamine	ADOS-2 Toddler RoC	ADOS-2 Toddler Module Range of Concern	151	1	0.403	0.829227	-0.0020196	Mid-to-moderate	0.0466949	Moderate to severe	0.218916	29	122	0.404	0.404	-0.162977
Lactate/Glutarylcarnitine	ADOS-2 Toddler RoC	ADOS-2 Toddler Module Range of Concern	148	1	0.0904	0.650786	0.0127876	Mid-to-moderate	-0.0413876	Moderate to severe	0.366109	29	119	0.091	0.091	-0.268985
Lactate/Glycine	ADOS-2 Toddler RoC	ADOS-2 Toddler Module Range of Concern	151	1	0.813	0.954298	-0.00633701	Mid-to-moderate	0.228181	Moderate to severe	0.185382	29	122	0.815	0.815	-0.150086
Lactate/Hexanoylcarnitine	ADOS-2 Toddler RoC	ADOS-2 Toddler Module Range of Concern	148	1	0.37	0.812584	-0.00134903	Mid-to-moderate	0.0410157	Moderate to severe	0.274508	29	119	0.371	0.371	0.091901
Lactate/Histidine	ADOS-2 Toddler RoC	ADOS-2 Toddler Module Range of Concern	151	1	0.436	0.841868	-0.00263421	Mid-to-moderate	0.181214	Moderate to severe	0.204904	29	122	0.437	0.437	-0.160021
Lactate/Homocitrulline	ADOS-2 Toddler RoC	ADOS-2 Toddler Module Range of Concern	151	1	0.104	0.664104	0.0110105	Mid-to-moderate	0.00701602	Moderate to severe	0.285052	29	122	0.105	0.105	-0.285595
Lactate/Homoserine	ADOS-2 Toddler RoC	ADOS-2 Toddler Module Range of Concern	151	1	0.232	0.766553	0.00287453	Mid-to-moderate	0.210274	Moderate to severe	0.293985	29	122	0.233	0.233	-0.199186
Lactate/Isoleucine	ADOS-2 Toddler RoC	ADOS-2 Toddler Module Range of Concern	151	1	0.444	0.847133	-0.00278113	Mid-to-moderate	0.131945	Moderate to severe	0.303908	29	122	0.446	0.446	-0.112903
Lactate/Kynurenine	ADOS-2 Toddler RoC	ADOS-2 Toddler Module Range of Concern	151	1	0.0821	0.649722	0.0135696	Mid-to-moderate	-0.367405	Moderate to severe	0.166531	29	122	0.083	0.083	-0.239746
Lactate/Leucine	ADOS-2 Toddler RoC	ADOS-2 Toddler Module Range of Concern	151	1	0.577	0.894308	-0.00462616	Mid-to-moderate	0.269935	Moderate to severe	0.281152	29	122	0.579	0.579	-0.0736417
Lactate/Lysine	ADOS-2 Toddler RoC	ADOS-2 Toddler Module Range of Concern	151	1	0.393	0.827274	-0.00180515	Mid-to-moderate	0.055183	Moderate to severe	0.262113	29	122	0.394	0.394	-0.19135
Lactate/Malate	ADOS-2 Toddler RoC	ADOS-2 Toddler Module Range of Concern	151	1	0.312	0.798784	0.000146964	Mid-to-moderate	0.0649932	Moderate to severe	0.242881	29	122	0.313	0.313	-0.162257
Lactate/Methionine	ADOS-2 Toddler RoC	ADOS-2 Toddler Module Range of Concern	151	1	0.34	0.810693	-0.000600634	Mid-to-moderate	0.0885685	Moderate to severe	0.243078	29	122	0.341	0.341	-0.19876
Lactate/Octanoylcarnitine	ADOS-2 Toddler RoC	ADOS-2 Toddler Module Range of Concern	148	1	0.35	0.810693	-0.000864385	Mid-to-moderate	0.216317	Moderate to severe	0.260109	29	119	0.351	0.351	-0.0707887
Lactate/Ornithine	ADOS-2 Toddler RoC	ADOS-2 Toddler Module Range of Concern	151	1	0.31	0.798101	0.00021121	Mid-to-moderate	0.00264259	Moderate to severe	0.326498	29	122	0.311	0.311	-0.296938
Lactate/Palmitoylcarnitine	ADOS-2 Toddler RoC	ADOS-2 Toddler Module Range of Concern	148	1	0.293	0.792432	0.000712319	Mid-to-moderate	-0.0879784	Moderate to severe	0.220136	29	119	0.295	0.295	0.0487733
Lactate/Phenylalanine	ADOS-2 Toddler RoC	ADOS-2 Toddler Module Range of Concern	151	1	0.168	0.7344	0.00605766	Mid-to-moderate	-0.0164204	Moderate to severe	0.301983	29	122	0.169	0.169	-0.183612
Lactate/Proline	ADOS-2 Toddler RoC	ADOS-2 Toddler Module Range of Concern	151	1	0.627	0.90867	-0.00512261	Mid-to-moderate	0.298933	Moderate to severe	0.272614	29	122	0.628	0.628	-0.172789
Lactate/Sarcosine	ADOS-2 Toddler RoC	ADOS-2 Toddler Module Range of Concern	151	1	0.312	0.798784	0.000146964	Mid-to-moderate	0.114175	Moderate to severe	0.350025	29	122	0.313	0.313	-0.222654
Lactate/Serine	ADOS-2 Toddler RoC	ADOS-2 Toddler Module Range of Concern	151	1	0.265	0.780675	0.00162958	Mid-to-moderate	-0.145341	Moderate to severe	0.166889	29	122	0.266	0.266	-0.242396
Lactate/Taurine	ADOS-2 Toddler RoC	ADOS-2 Toddler Module Range of Concern	151	1	0.345	0.810693	-0.000721041	Mid-to-moderate	-0.00386321	Moderate to severe	0.277649	29	122	0.346	0.346	-0.144196
Lactate/Threonine	ADOS-2 Toddler RoC	ADOS-2 Toddler Module Range of Concern	151	1	0.633	0.90867	-0.00518372	Mid-to-moderate	0.108717	Moderate to severe	0.197248	29	122	0.635	0.635	-0.139972
Lactate/Tyrosine	ADOS-2 Toddler RoC	ADOS-2 Toddler Module Range of Concern	151	1	0.125	0.679569	0.00910691	Mid-to-moderate	0.0299836	Moderate to severe	0.403623	29	122	0.125	0.125	-0.241335
Lactate/Urate	ADOS-2 Toddler RoC	ADOS-2 Toddler Module Range of Concern	151	1	0.165	0.732244	0.00623318	Mid-to-moderate	-0.0505019	Moderate to severe	0.464489	29	122	0.166	0.166	-0.219887
Lactate/Valine	ADOS-2 Toddler RoC	ADOS-2 Toddler Module Range of Concern	151	1	0.436	0.841868	-0.00263421	Mid-to-moderate	0.142537	Moderate to severe	0.288217	29	122	0.437	0.437	-0.0726405
Lactate/Xanthine	ADOS-2 Toddler RoC	ADOS-2 Toddler Module Range of Concern	139	1	0.133	0.690354	0.00916656	Mid-to-moderate	-0.199101	Moderate to severe	0.288818	28	111	0.134	0.134	-0.137404
Lactate/a-Ketoglutarate	ADOS-2 Toddler RoC	ADOS-2 Toddler Module Range of Concern	151	1	0.364	0.812175	-0.00119069	Mid-to-moderate	-0.132501	Moderate to severe	0.242237	29	122	0.366	0.366	-0.181878
Leucine	ADOS-2 Toddler RoC	ADOS-2 Toddler Module Range of Concern	151	1	0.419	0.832558	-0.0023323	Mid-to-moderate	-0.494729	Moderate to severe	-0.129589	29	122	0.421	0.421	-0.0507546
Leucine/Carnitine	ADOS-2 Toddler RoC	ADOS-2 Toddler Module Range of Concern	151	1	0.53	0.883242	-0.00406232	Mid-to-moderate	-0.161955	Moderate to severe	-0.0132804	29	122	0.531	0.531	-0.0709307
Leucine/Glutarylcarnitine	ADOS-2 Toddler RoC	ADOS-2 Toddler Module Range of Concern	148	1	0.0697	0.620349	0.0156888	Mid-to-moderate	-0.369785	Moderate to severe	-0.0035694	29	119	0.07	0.07	-0.20883
Leucine/Valine	ADOS-2 Toddler RoC	ADOS-2 Toddler Module Range of Concern	151	1	0.762	0.942381	-0.006098	Mid-to-moderate	-0.113246	Moderate to severe	-0.0812828	29	122	0.764	0.764	-0.0117063
Lysine/Glutamine	ADOS-2 Toddler RoC	ADOS-2 Toddler Module Range of Concern	151	1	0.64	0.90867	-0.00524362	Mid-to-moderate	-0.0251539	Moderate to severe	-0.222389	29	122	0.642	0.642	0.0206318
Lysine/Phenylalanine	ADOS-2 Toddler RoC	ADOS-2 Toddler Module Range of Concern	151	1	0.741	0.934026	-0.00597759	Mid-to-moderate	0.0306681	Moderate to severe	0.0110089	29	122	0.743	0.743	-0.031047
Lysine/a-Ketoglutarate	ADOS-2 Toddler RoC	ADOS-2 Toddler Module Range of Concern	151	1	0.835	0.961942	-0.00642148	Mid-to-moderate	-0.280112	Moderate to severe	-0.148425	29	122	0.837	0.837	0.0326258
Malate/4-hydroxyproline	ADOS-2 Toddler RoC	ADOS-2 Toddler Module Range of Concern	151	1	0.667	0.909237	-0.00547125	Mid-to-moderate	-0.192031	Moderate to severe	0.0466639	29	122	0.669	0.669	-0.0955409
Malate/Carnitine	ADOS-2 Toddler RoC	ADOS-2 Toddler Module Range of Concern	151	1	0.667	0.909237	-0.00547125	Mid-to-moderate	0.208685	Moderate to severe	0.0934712	29	122	0.669	0.669	-0.0731329
Malate/Homoserine	ADOS-2 Toddler RoC	ADOS-2 Toddler Module Range of Concern	151	1	0.777	0.944787	-0.00617228	Mid-to-moderate	0.204751	Moderate to severe	0.156872	29	122	0.779	0.779	-0.0690085
Malate/Proline	ADOS-2 Toddler RoC	ADOS-2 Toddler Module Range of Concern	151	1	0.65	0.909237	-0.00533123	Mid-to-moderate	0.179234	Moderate to severe	0.135458	29	122	0.652	0.652	-0.0290497
Methionine/Carnitine	ADOS-2 Toddler RoC	ADOS-2 Toddler Module Range of Concern	151	1	0.587	0.894855	-0.00473084	Mid-to-moderate	0.14471	Moderate to severe	-0.127218	29	122	0.589	0.589	-0.0147121
Methionine/Leucine	ADOS-2 Toddler RoC	ADOS-2 Toddler Module Range of Concern	151	1	0.584	0.894855	-0.00469625	Mid-to-moderate	0.285047	Moderate to severe	0.0575823	29	122	0.585	0.585	0.0509602
Octanoylcarnitine/4-hydroxyproline	ADOS-2 Toddler RoC	ADOS-2 Toddler Module Range of Concern	148	1	0.936	0.985628	-0.0068058	Mid-to-moderate	-0.169512	Moderate to severe	-0.22076	29	119	0.938	0.938	-0.0861781
Octanoylcarnitine/Asparagine	ADOS-2 Toddler RoC	ADOS-2 Toddler Module Range of Concern	148	1	0.956	0.989571	-0.00682818	Mid-to-moderate	-0.0414287	Moderate to severe	-0.144725	29	119	0.958	0.958	-0.146849
Octanoylcarnitine/Carnitine	ADOS-2 Toddler RoC	ADOS-2 Toddler Module Range of Concern	148	1	0.868	0.973195	-0.00665906	Mid-to-moderate	-0.267923	Moderate to severe	0.0404296	29	119	0.87	0.87	-0.0604656
Octanoylcarnitine/Citrate	ADOS-2 Toddler RoC	ADOS-2 Toddler Module Range of Concern	148	1	0.56	0.886345	-0.00452834	Mid-to-moderate	-0.328468	Moderate to severe	-0.0260202	29	119	0.562	0.562	-0.115774
Octanoylcarnitine/Glutamic Acid	ADOS-2 Toddler RoC	ADOS-2 Toddler Module Range of Concern	148	1	0.987	0.996131	-0.00684736	Mid-to-moderate	-0.336245	Moderate to severe	-0.0442791	29	119	0.988	0.988	-0.207225
Octanoylcarnitine/Isoleucine	ADOS-2 Toddler RoC	ADOS-2 Toddler Module Range of Concern	148	1	0.781	0.944787	-0.00632083	Mid-to-moderate	0.0459844	Moderate to severe	-0.00445364	29	119	0.783	0.783	0.0154501
Octanoylcarnitine/Leucine	ADOS-2 Toddler RoC	ADOS-2 Toddler Module Range of Concern	148	1	0.789	0.946762	-0.00635695	Mid-to-moderate	-0.144288	Moderate to severe	0.0326836	29	119	0.79	0.79	0.064143
Octanoylcarnitine/Sarcosine	ADOS-2 Toddler RoC	ADOS-2 Toddler Module Range of Concern	148	1	0.845	0.964584	-0.00658713	Mid-to-moderate	-0.00572753	Moderate to severe	-0.079642	29	119	0.847	0.847	-0.153025
Octanoylcarnitine/Valine	ADOS-2 Toddler RoC	ADOS-2 Toddler Module Range of Concern	148	1	0.868	0.973195	-0.00665906	Mid-to-moderate	-0.0727517	Moderate to severe	0.0145738	29	119	0.87	0.87	0.0489736
Ornithine/Carnitine	ADOS-2 Toddler RoC	ADOS-2 Toddler Module Range of Concern	151	1	0.558	0.886235	-0.00440871	Mid-to-moderate	0.0655778	Moderate to severe	-0.14194	29	122	0.56	0.56	0.012628
Ornithine/Citrate	ADOS-2 Toddler RoC	ADOS-2 Toddler Module Range of Concern	151	1	0.989	0.996131	-0.00671006	Mid-to-moderate	-0.0346293	Moderate to severe	-0.123398	29	122	0.991	0.991	0.0124188
Ornithine/Lysine	ADOS-2 Toddler RoC	ADOS-2 Toddler Module Range of Concern	151	1	0.455	0.851706	-0.00297282	Mid-to-moderate	0.246594	Moderate to severe	-0.0733929	29	122	0.457	0.457	0.0341118
Ornithine/Phenylalanine	ADOS-2 Toddler RoC	ADOS-2 Toddler Module Range of Concern	151	1	0.65	0.909237	-0.00533123	Mid-to-moderate	-0.0208731	Moderate to severe	-0.224068	29	122	0.652	0.652	-0.00680938
Ornithine/a-Ketoglutarate	ADOS-2 Toddler RoC	ADOS-2 Toddler Module Range of Concern	151	1	0.627	0.90867	-0.00512261	Mid-to-moderate	-0.1767	Moderate to severe	-0.181387	29	122	0.628	0.628	0.0735297
Phenylalanine/Citrate	ADOS-2 Toddler RoC	ADOS-2 Toddler Module Range of Concern	151	1	0.846	0.964584	-0.00645966	Mid-to-moderate	0.0104382	Moderate to severe	-0.230248	29	122	0.848	0.848	-0.00216918
Pyruvate/4-hydroxyproline	ADOS-2 Toddler RoC	ADOS-2 Toddler Module Range of Concern	151	1	0.637	0.90867	-0.00521382	Mid-to-moderate	0.21249	Moderate to severe	0.292849	29	122	0.638	0.638	-0.0800439
Pyruvate/Aspartic Acid	ADOS-2 Toddler RoC	ADOS-2 Toddler Module Range of Concern	151	1	0.884	0.976045	-0.00656749	Mid-to-moderate	0.0949602	Moderate to severe	0.156147	29	122	0.885	0.885	0.00486075
Pyruvate/Carnitine	ADOS-2 Toddler RoC	ADOS-2 Toddler Module Range of Concern	151	1	0.64	0.90867	-0.00524362	Mid-to-moderate	0.0924968	Moderate to severe	0.420545	29	122	0.642	0.642	-0.0127196
Pyruvate/Glutamic Acid	ADOS-2 Toddler RoC	ADOS-2 Toddler Module Range of Concern	151	1	0.667	0.909237	-0.00547125	Mid-to-moderate	0.115023	Moderate to severe	0.188836	29	122	0.669	0.669	-0.134875
Pyruvate/Hexanoylcarnitine	ADOS-2 Toddler RoC	ADOS-2 Toddler Module Range of Concern	148	1	0.62	0.90867	-0.00516995	Mid-to-moderate	0.121973	Moderate to severe	0.250261	29	119	0.622	0.622	0.10146
Pyruvate/Homocitrulline	ADOS-2 Toddler RoC	ADOS-2 Toddler Module Range of Concern	151	1	0.228	0.763883	0.00302668	Mid-to-moderate	-0.132367	Moderate to severe	0.354623	29	122	0.229	0.229	-0.0972442
Pyruvate/Homoserine	ADOS-2 Toddler RoC	ADOS-2 Toddler Module Range of Concern	151	1	0.66	0.909237	-0.00541614	Mid-to-moderate	0.122226	Moderate to severe	0.417475	29	122	0.662	0.662	-0.0386352
Pyruvate/Kynurenine	ADOS-2 Toddler RoC	ADOS-2 Toddler Module Range of Concern	151	1	0.261	0.779362	0.00177155	Mid-to-moderate	-0.222628	Moderate to severe	0.280955	29	122	0.262	0.262	-0.0815734
Pyruvate/Octanoylcarnitine	ADOS-2 Toddler RoC	ADOS-2 Toddler Module Range of Concern	148	1	0.852	0.968333	-0.00661239	Mid-to-moderate	0.307898	Moderate to severe	0.287727	29	119	0.854	0.854	-0.0293138
Pyruvate/Palmitoylcarnitine	ADOS-2 Toddler RoC	ADOS-2 Toddler Module Range of Concern	148	1	0.998	0.999934	-0.00684928	Mid-to-moderate	0.102131	Moderate to severe	0.254507	29	119	1	1	0.111229
Pyruvate/Phenylalanine	ADOS-2 Toddler RoC	ADOS-2 Toddler Module Range of Concern	151	1	0.561	0.886617	-0.0044457	Mid-to-moderate	0.075664	Moderate to severe	0.308713	29	122	0.563	0.563	-0.0180102
Pyruvate/Proline	ADOS-2 Toddler RoC	ADOS-2 Toddler Module Range of Concern	151	1	0.821	0.957755	-0.00636636	Mid-to-moderate	0.321213	Moderate to severe	0.360538	29	122	0.822	0.822	-0.000205102
Pyruvate/Sarcosine	ADOS-2 Toddler RoC	ADOS-2 Toddler Module Range of Concern	151	1	0.597	0.897595	-0.00483283	Mid-to-moderate	0.0122659	Moderate to severe	0.20141	29	122	0.598	0.598	-0.0749219
Pyruvate/a-Ketoglutarate	ADOS-2 Toddler RoC	ADOS-2 Toddler Module Range of Concern	151	1	0.884	0.976045	-0.00656749	Mid-to-moderate	0.376449	Moderate to severe	0.353411	29	122	0.885	0.885	-0.00264868
Serine/Citrate	ADOS-2 Toddler RoC	ADOS-2 Toddler Module Range of Concern	151	1	0.716	0.925013	-0.00582349	Mid-to-moderate	0.0894545	Moderate to severe	0.228626	29	122	0.718	0.718	-0.0175369
Serine/Isoleucine	ADOS-2 Toddler RoC	ADOS-2 Toddler Module Range of Concern	151	1	0.496	0.864703	-0.003606	Mid-to-moderate	0.300043	Moderate to severe	0.181909	29	122	0.498	0.498	0.0714351
Serine/Leucine	ADOS-2 Toddler RoC	ADOS-2 Toddler Module Range of Concern	151	1	0.47	0.857043	-0.0032057	Mid-to-moderate	0.281285	Moderate to severe	0.219572	29	122	0.471	0.471	0.104174
Serine/Urate	ADOS-2 Toddler RoC	ADOS-2 Toddler Module Range of Concern	151	1	0.977	0.994234	-0.00670602	Mid-to-moderate	0.213805	Moderate to severe	0.103388	29	122	0.979	0.979	-0.00578553
Taurine/4-hydroxyproline	ADOS-2 Toddler RoC	ADOS-2 Toddler Module Range of Concern	151	1	0.269	0.780837	0.00148881	Mid-to-moderate	-0.182264	Moderate to severe	-0.0223257	29	122	0.27	0.27	-0.129166
Taurine/Carnitine	ADOS-2 Toddler RoC	ADOS-2 Toddler Module Range of Concern	151	1	0.906	0.98178	-0.00661781	Mid-to-moderate	-0.0662568	Moderate to severe	-0.00161966	29	122	0.908	0.908	-0.096919
Taurine/Citrate	ADOS-2 Toddler RoC	ADOS-2 Toddler Module Range of Concern	151	1	0.6	0.9	-0.00486623	Mid-to-moderate	-0.0232442	Moderate to severe	-0.0259364	29	122	0.602	0.602	-0.123204
Taurine/Ethanolamine	ADOS-2 Toddler RoC	ADOS-2 Toddler Module Range of Concern	151	1	0.533	0.885028	-0.004102	Mid-to-moderate	-0.0126039	Moderate to severe	-0.211322	29	122	0.534	0.534	0.0137944
Taurine/Malate	ADOS-2 Toddler RoC	ADOS-2 Toddler Module Range of Concern	151	1	0.959	0.990443	-0.00669329	Mid-to-moderate	-0.10142	Moderate to severe	-0.143252	29	122	0.96	0.96	-0.0220036
Taurine/Palmitoylcarnitine	ADOS-2 Toddler RoC	ADOS-2 Toddler Module Range of Concern	148	1	0.917	0.983201	-0.00677543	Mid-to-moderate	-0.0709578	Moderate to severe	-0.05134	29	119	0.919	0.919	-0.00540143
Taurine/Phenylalanine	ADOS-2 Toddler RoC	ADOS-2 Toddler Module Range of Concern	151	1	0.558	0.886235	-0.00440871	Mid-to-moderate	-0.0705892	Moderate to severe	-0.0178641	29	122	0.56	0.56	-0.140202
Taurine/a-Ketoglutarate	ADOS-2 Toddler RoC	ADOS-2 Toddler Module Range of Concern	151	1	0.795	0.948157	-0.00625839	Mid-to-moderate	-0.219865	Moderate to severe	-0.224705	29	122	0.797	0.797	-0.049731
Threonine/Valine	ADOS-2 Toddler RoC	ADOS-2 Toddler Module Range of Concern	151	1	0.899	0.980145	-0.00660223	Mid-to-moderate	0.317589	Moderate to severe	0.124152	29	122	0.9	0.9	-0.0114769
Tryptophan/a-Ketoglutarate	ADOS-2 Toddler RoC	ADOS-2 Toddler Module Range of Concern	151	1	0.955	0.989571	-0.00668984	Mid-to-moderate	-0.173969	Moderate to severe	0.0731469	29	122	0.957	0.957	0.0130067
Xanthine/4-hydroxyproline	ADOS-2 Toddler RoC	ADOS-2 Toddler Module Range of Concern	139	1	0.599	0.89934	-0.00528623	Mid-to-moderate	0.0359134	Moderate to severe	0.0738695	28	111	0.601	0.601	-0.065045
Xanthine/Carnitine	ADOS-2 Toddler RoC	ADOS-2 Toddler Module Range of Concern	139	1	0.596	0.897595	-0.00524577	Mid-to-moderate	0.055358	Moderate to severe	0.188592	28	111	0.598	0.598	-0.0776565
Xanthine/Histidine	ADOS-2 Toddler RoC	ADOS-2 Toddler Module Range of Concern	139	1	0.781	0.944787	-0.00673381	Mid-to-moderate	0.123982	Moderate to severe	0.192734	28	111	0.783	0.783	-0.0285354
Xanthine/Palmitoylcarnitine	ADOS-2 Toddler RoC	ADOS-2 Toddler Module Range of Concern	136	1	0.565	0.888669	-0.00498788	Mid-to-moderate	-0.0314318	Moderate to severe	0.0538248	28	108	0.567	0.567	0.0340612
a-Ketoglutarate/Valine	ADOS-2 Toddler RoC	ADOS-2 Toddler Module Range of Concern	151	1	0.899	0.980145	-0.00660223	Mid-to-moderate	-0.00336033	Moderate to severe	0.138604	29	122	0.9	0.9	0.0336423
gamma-Aminobutyric Acid/Hexanoylcarnitine	ADOS-2 Toddler RoC	ADOS-2 Toddler Module Range of Concern	148	1	0.841	0.963671	-0.00657402	Mid-to-moderate	0.181416	Moderate to severe	0.237569	29	119	0.843	0.843	0.183418
Alanine/Carnitine	Anxiety	Parents observed anxiety like behavior	493	1	0.196	0.752294	0.00137357	No	-0.0627313	Yes	0.00277135	348	145	0.196	0.196	-0.0854394
Alanine/Kynurenine	Anxiety	Parents observed anxiety like behavior	495	1	0.226	0.76275	0.000946526	No	0.0646865	Yes	0.181168	350	145	0.226	0.226	-0.0804395
Alanine/Lysine	Anxiety	Parents observed anxiety like behavior	494	1	0.898	0.980145	-0.00199942	No	-0.0471223	Yes	-0.0736309	350	144	0.899	0.899	-0.0310683
Alanine/Phenylalanine	Anxiety	Parents observed anxiety like behavior	495	1	0.431	0.840293	-0.000769507	No	-0.0963072	Yes	-0.0185743	350	145	0.431	0.431	-0.0728668
Alanine/Tyrosine	Anxiety	Parents observed anxiety like behavior	495	1	0.708	0.921346	-0.00174433	No	0.0383375	Yes	-0.0545915	350	145	0.708	0.708	-0.0271624
Alanine/Valine	Anxiety	Parents observed anxiety like behavior	494	1	0.566	0.888669	-0.00136417	No	0.0589974	Yes	0.00554623	349	145	0.567	0.567	-0.0277121
Alanine/a-Ketoglutarate	Anxiety	Parents observed anxiety like behavior	493	1	0.812	0.954263	-0.00192198	No	-0.0398929	Yes	0.0330128	348	145	0.813	0.813	-0.0159708
Arginine/4-hydroxyproline	Anxiety	Parents observed anxiety like behavior	494	1	0.386	0.826261	-0.000507487	No	0.141675	Yes	0.0728155	349	145	0.387	0.387	0.0437606
Arginine/Carnitine	Anxiety	Parents observed anxiety like behavior	492	1	0.793	0.947178	-0.00190087	No	-0.0575992	Yes	-0.00598034	347	145	0.794	0.794	-0.06347
Arginine/Citrate	Anxiety	Parents observed anxiety like behavior	492	1	0.869	0.973195	-0.0019856	No	0.0552229	Yes	0.0660324	347	145	0.87	0.87	0.0410028
Arginine/Leucine	Anxiety	Parents observed anxiety like behavior	494	1	0.36	0.812175	-0.000326967	No	0.138042	Yes	0.0460287	349	145	0.36	0.36	0.0333457
Arginine/Phenylalanine	Anxiety	Parents observed anxiety like behavior	494	1	0.698	0.916689	-0.00172554	No	0.0379577	Yes	0.175531	349	145	0.698	0.698	-0.0102198
Arginine/Tyrosine	Anxiety	Parents observed anxiety like behavior	494	1	0.292	0.792432	0.000221519	No	0.0960991	Yes	0.0380488	349	145	0.292	0.292	0.0357335
Citrate	Anxiety	Parents observed anxiety like behavior	493	1	0.839	0.963441	-0.00195249	No	-0.0393007	Yes	0.00626326	348	145	0.839	0.839	-0.00404876
Citrulline/Carnitine	Anxiety	Parents observed anxiety like behavior	493	1	0.342	0.810693	-0.000196453	No	-0.0746935	Yes	0.0930972	348	145	0.342	0.342	-0.0853048
Citrulline/Glutarylcarnitine	Anxiety	Parents observed anxiety like behavior	487	1	0.338	0.810693	-0.000165238	No	0.0261659	Yes	0.101998	342	145	0.338	0.338	-0.0379231
Decanoylcarnitine/4-hydroxyproline	Anxiety	Parents observed anxiety like behavior	486	1	0.334	0.809308	-0.000140635	No	-0.0231048	Yes	0.162264	341	145	0.335	0.335	-0.0385798
Decanoylcarnitine/Carnitine	Anxiety	Parents observed anxiety like behavior	487	1	0.0634	0.619162	0.00504236	No	-0.0353045	Yes	0.138052	342	145	0.064	0.064	-0.103021
Decanoylcarnitine/Isoleucine	Anxiety	Parents observed anxiety like behavior	487	1	0.387	0.826749	-0.000520076	No	0.0267334	Yes	0.0950681	342	145	0.387	0.387	-0.0545268
Decanoylcarnitine/Leucine	Anxiety	Parents observed anxiety like behavior	487	1	0.47	0.857043	-0.000987685	No	0.0637241	Yes	0.0913016	342	145	0.471	0.471	-0.0696309
Decanoylcarnitine/Phenylalanine	Anxiety	Parents observed anxiety like behavior	487	1	0.126	0.681545	0.0027659	No	0.0200048	Yes	0.0911156	342	145	0.126	0.126	-0.116932
Decanoylcarnitine/Valine	Anxiety	Parents observed anxiety like behavior	486	1	0.4	0.828627	-0.000604367	No	0.0278465	Yes	0.154554	341	145	0.4	0.4	-0.0593567
Ethanolamine/4-hydroxyproline	Anxiety	Parents observed anxiety like behavior	494	1	0.91	0.98181	-0.00200649	No	0.0818205	Yes	0.0789373	349	145	0.91	0.91	0.0037475
Ethanolamine/Carnitine	Anxiety	Parents observed anxiety like behavior	493	1	0.234	0.766553	0.000850429	No	-0.0296541	Yes	0.0338315	348	145	0.234	0.234	-0.0812904
Ethanolamine/Citrate	Anxiety	Parents observed anxiety like behavior	493	1	0.51	0.872856	-0.00115367	No	0.0896672	Yes	0.1579	348	145	0.51	0.51	-0.0160583
Ethanolamine/Kynurenine	Anxiety	Parents observed anxiety like behavior	495	1	0.067	0.620349	0.00477759	No	-0.0119779	Yes	0.274144	350	145	0.067	0.067	-0.0658726
Ethanolamine/Malate	Anxiety	Parents observed anxiety like behavior	493	1	0.268	0.780675	0.000467022	No	0.0528115	Yes	0.220782	348	145	0.268	0.268	-0.0402132
Ethanolamine/Urate	Anxiety	Parents observed anxiety like behavior	493	1	0.835	0.961942	-0.00194783	No	0.0816056	Yes	-0.0373881	348	145	0.835	0.835	-0.00135415
Ethanolamine/a-Ketoglutarate	Anxiety	Parents observed anxiety like behavior	493	1	0.72	0.925149	-0.00177561	No	0.0606654	Yes	0.13565	348	145	0.721	0.721	-0.0228692
Glutamic Acid/4-hydroxyproline	Anxiety	Parents observed anxiety like behavior	494	1	0.725	0.927688	-0.00178075	No	-0.0770265	Yes	-0.062665	349	145	0.725	0.725	0.0036623
Glutamine	Anxiety	Parents observed anxiety like behavior	495	1	0.367	0.812584	-0.000376558	No	0.0599919	Yes	0.0742827	350	145	0.367	0.367	-0.0290984
Glycine/Arginine	Anxiety	Parents observed anxiety like behavior	494	1	0.0129	0.316395	0.0105479	No	-0.063527	Yes	0.12989	349	145	0.013	0.013	-0.0822429
Glycine/Asparagine	Anxiety	Parents observed anxiety like behavior	495	1	0.176	0.744324	0.00168256	No	-0.0252483	Yes	0.138371	350	145	0.176	0.176	-0.0494894
Glycine/Carnitine	Anxiety	Parents observed anxiety like behavior	493	1	0.0975	0.655161	0.0035544	No	-0.10985	Yes	0.0424968	348	145	0.098	0.098	-0.143656
Glycine/Citrate	Anxiety	Parents observed anxiety like behavior	493	1	0.282	0.791366	0.000318872	No	0.0358558	Yes	0.181697	348	145	0.282	0.282	-0.038596
Glycine/Hexanoylcarnitine	Anxiety	Parents observed anxiety like behavior	487	1	0.972	0.994038	-0.0020594	No	0.0662099	Yes	-0.0329632	342	145	0.973	0.973	0.0497551
Glycine/Isoleucine	Anxiety	Parents observed anxiety like behavior	495	1	0.793	0.947178	-0.00188877	No	0.120833	Yes	0.172398	350	145	0.793	0.793	-0.0468158
Glycine/Leucine	Anxiety	Parents observed anxiety like behavior	495	1	0.809	0.953528	-0.00190926	No	0.113125	Yes	0.109155	350	145	0.809	0.809	-0.0577984
Glycine/Lysine	Anxiety	Parents observed anxiety like behavior	494	1	0.266	0.780675	0.000482776	No	0.0284097	Yes	0.00102902	350	144	0.266	0.266	-0.0704188
Glycine/Malate	Anxiety	Parents observed anxiety like behavior	493	1	0.156	0.724318	0.00207163	No	0.0537595	Yes	0.241703	348	145	0.156	0.156	-0.0594171
Glycine/Methionine	Anxiety	Parents observed anxiety like behavior	495	1	0.473	0.859587	-0.000984524	No	0.0589644	Yes	0.112513	350	145	0.473	0.473	-0.0250315
Glycine/Phenylalanine	Anxiety	Parents observed anxiety like behavior	495	1	0.0945	0.650786	0.00364398	No	-0.0107214	Yes	0.189045	350	145	0.094	0.094	-0.0949088
Glycine/Valine	Anxiety	Parents observed anxiety like behavior	494	1	0.84	0.963671	-0.00194978	No	0.1011	Yes	0.123607	349	145	0.84	0.84	-0.0537784
Glycine/a-Ketoglutarate	Anxiety	Parents observed anxiety like behavior	493	1	0.31	0.798101	6.18654e-05	No	0.0302318	Yes	0.129848	348	145	0.31	0.31	-0.0319275
Hexanoylcarnitine/Leucine	Anxiety	Parents observed anxiety like behavior	487	1	0.652	0.909237	-0.00164308	No	-0.0343194	Yes	0.176927	342	145	0.652	0.652	-0.00337901
Histidine/Leucine	Anxiety	Parents observed anxiety like behavior	494	1	0.213	0.76041	0.00111396	No	0.233272	Yes	0.0636497	350	144	0.214	0.214	0.0171704
Homoserine/Carnitine	Anxiety	Parents observed anxiety like behavior	493	1	0.763	0.942892	-0.00185199	No	-0.00638415	Yes	-0.00546715	348	145	0.764	0.764	-0.0537426
Homoserine/Citrate	Anxiety	Parents observed anxiety like behavior	493	1	0.72	0.925149	-0.0017746	No	0.0689972	Yes	0.066191	348	145	0.72	0.72	0.0332598
Homoserine/Isoleucine	Anxiety	Parents observed anxiety like behavior	495	1	0.16	0.726964	0.00197608	No	0.175623	Yes	-0.00278739	350	145	0.16	0.16	0.0370319
Homoserine/Leucine	Anxiety	Parents observed anxiety like behavior	495	1	0.172	0.741793	0.00175489	No	0.149605	Yes	-0.0652887	350	145	0.172	0.172	0.0289592
Hypoxanthine/4-hydroxyproline	Anxiety	Parents observed anxiety like behavior	463	1	0.934	0.985628	-0.00215421	No	0.0373246	Yes	-0.0044074	327	136	0.934	0.934	-0.0291652
Hypoxanthine/Carnitine	Anxiety	Parents observed anxiety like behavior	464	1	0.713	0.922993	-0.00187117	No	-0.0069891	Yes	0.0287064	328	136	0.713	0.713	-0.0117672
Lactate	Anxiety	Parents observed anxiety like behavior	493	1	0.21	0.759371	0.0011683	No	-0.130292	Yes	0.0794724	348	145	0.21	0.21	-0.0764636
Lactate/4-hydroxyproline	Anxiety	Parents observed anxiety like behavior	492	1	0.638	0.90867	-0.00158898	No	0.00888102	Yes	-0.0148766	347	145	0.638	0.638	-0.0506933
Lactate/Alanine	Anxiety	Parents observed anxiety like behavior	493	1	0.55	0.886235	-0.00130983	No	-0.119528	Yes	-0.0627112	348	145	0.55	0.55	-0.0236272
Lactate/Arginine	Anxiety	Parents observed anxiety like behavior	492	1	0.174	0.744324	0.00172295	No	-0.130945	Yes	0.0519819	347	145	0.175	0.175	-0.0613577
Lactate/Asparagine	Anxiety	Parents observed anxiety like behavior	493	1	0.633	0.90867	-0.00157122	No	-0.12462	Yes	-0.0821887	348	145	0.633	0.633	-0.0544613
Lactate/Aspartic Acid	Anxiety	Parents observed anxiety like behavior	493	1	0.268	0.780675	0.000463889	No	0.0703964	Yes	0.216642	348	145	0.268	0.268	-0.0517283
Lactate/Carnitine	Anxiety	Parents observed anxiety like behavior	493	1	0.153	0.721863	0.00212398	No	-0.10194	Yes	0.00475425	348	145	0.153	0.153	-0.0905135
Lactate/Citrate	Anxiety	Parents observed anxiety like behavior	493	1	0.569	0.890067	-0.0013758	No	0.0333075	Yes	0.00835444	348	145	0.569	0.569	-0.0648411
Lactate/Citrulline	Anxiety	Parents observed anxiety like behavior	493	1	0.377	0.816241	-0.000445315	No	-0.142727	Yes	-0.0458139	348	145	0.377	0.377	-0.0302798
Lactate/Decanoylcarnitine	Anxiety	Parents observed anxiety like behavior	487	1	0.623	0.90867	-0.00156373	No	0.0627123	Yes	-0.038802	342	145	0.623	0.623	0.00674255
Lactate/Ethanolamine	Anxiety	Parents observed anxiety like behavior	493	1	0.449	0.85	-0.000869649	No	-0.0885466	Yes	0.0408245	348	145	0.449	0.449	-0.043524
Lactate/Glutamic Acid	Anxiety	Parents observed anxiety like behavior	493	1	0.511	0.872856	-0.00115553	No	0.0529474	Yes	0.174932	348	145	0.511	0.511	0.0149349
Lactate/Glutamine	Anxiety	Parents observed anxiety like behavior	493	1	0.461	0.854345	-0.000930865	No	-0.111172	Yes	-0.0543384	348	145	0.461	0.461	-0.0377882
Lactate/Glutarylcarnitine	Anxiety	Parents observed anxiety like behavior	487	1	0.21	0.759371	0.00118119	No	0.0449791	Yes	0.147253	342	145	0.21	0.21	-0.142215
Lactate/Glycine	Anxiety	Parents observed anxiety like behavior	493	1	0.771	0.944787	-0.00186453	No	-0.0608077	Yes	-0.185731	348	145	0.772	0.772	0.00926207
Lactate/Hexanoylcarnitine	Anxiety	Parents observed anxiety like behavior	487	1	0.899	0.980145	-0.00202873	No	-0.0137047	Yes	-0.106843	342	145	0.899	0.899	0.00409139
Lactate/Histidine	Anxiety	Parents observed anxiety like behavior	492	1	0.343	0.810693	-0.000207344	No	-0.119224	Yes	-0.000660405	348	144	0.343	0.343	-0.052908
Lactate/Homocitrulline	Anxiety	Parents observed anxiety like behavior	493	1	0.0988	0.655161	0.00351234	No	-0.0351508	Yes	0.153152	348	145	0.099	0.099	-0.133394
Lactate/Homoserine	Anxiety	Parents observed anxiety like behavior	493	1	0.276	0.783382	0.000376974	No	-0.0368457	Yes	0.00491067	348	145	0.276	0.276	-0.0769708
Lactate/Isoleucine	Anxiety	Parents observed anxiety like behavior	493	1	0.675	0.911941	-0.00167898	No	-0.0367466	Yes	0.127196	348	145	0.675	0.675	-0.0519006
Lactate/Kynurenine	Anxiety	Parents observed anxiety like behavior	493	1	0.11	0.665967	0.0031725	No	-0.0180172	Yes	0.143332	348	145	0.11	0.11	-0.118649
Lactate/Leucine	Anxiety	Parents observed anxiety like behavior	493	1	0.679	0.911941	-0.00168722	No	-0.0206187	Yes	0.0494018	348	145	0.679	0.679	-0.0615096
Lactate/Lysine	Anxiety	Parents observed anxiety like behavior	492	1	0.319	0.805776	-1.37471e-05	No	-0.105509	Yes	0.0418824	348	144	0.319	0.319	-0.0454676
Lactate/Malate	Anxiety	Parents observed anxiety like behavior	493	1	0.124	0.678726	0.00277799	No	0.0222403	Yes	0.0529768	348	145	0.124	0.124	-0.0779729
Lactate/Methionine	Anxiety	Parents observed anxiety like behavior	493	1	0.659	0.909237	-0.00163882	No	-0.0779475	Yes	-0.0769068	348	145	0.659	0.659	-0.00410158
Lactate/Octanoylcarnitine	Anxiety	Parents observed anxiety like behavior	487	1	0.672	0.911028	-0.00169256	No	0.0851314	Yes	-0.0245802	342	145	0.672	0.672	0.0151375
Lactate/Ornithine	Anxiety	Parents observed anxiety like behavior	493	1	0.733	0.930312	-0.00180029	No	-0.100691	Yes	-0.0860486	348	145	0.734	0.734	0.0406163
Lactate/Palmitoylcarnitine	Anxiety	Parents observed anxiety like behavior	487	1	0.544	0.885896	-0.00130392	No	-0.0263112	Yes	0.0604261	342	145	0.545	0.545	-0.072156
Lactate/Phenylalanine	Anxiety	Parents observed anxiety like behavior	493	1	0.171	0.740462	0.00177223	No	-0.041179	Yes	0.113428	348	145	0.172	0.172	-0.114064
Lactate/Proline	Anxiety	Parents observed anxiety like behavior	493	1	0.504	0.871088	-0.00112553	No	-0.0349943	Yes	0.0191391	348	145	0.504	0.504	-0.0151583
Lactate/Sarcosine	Anxiety	Parents observed anxiety like behavior	493	1	0.0899	0.650786	0.0038197	No	-0.053519	Yes	0.09705	348	145	0.09	0.09	-0.122717
Lactate/Serine	Anxiety	Parents observed anxiety like behavior	493	1	0.359	0.812175	-0.000323143	No	-0.130057	Yes	-0.0471899	348	145	0.359	0.359	-0.0346421
Lactate/Taurine	Anxiety	Parents observed anxiety like behavior	493	1	0.6	0.9	-0.0014763	No	-0.0265858	Yes	0.119006	348	145	0.6	0.6	-0.0217116
Lactate/Threonine	Anxiety	Parents observed anxiety like behavior	493	1	0.419	0.832558	-0.000703683	No	-0.0392643	Yes	-0.0124186	348	145	0.419	0.419	-0.0113721
Lactate/Tyrosine	Anxiety	Parents observed anxiety like behavior	493	1	0.393	0.827274	-0.000550924	No	0.00450058	Yes	0.080136	348	145	0.393	0.393	-0.0256204
Lactate/Urate	Anxiety	Parents observed anxiety like behavior	493	1	0.721	0.925149	-0.00177662	No	-0.0583364	Yes	0.0243524	348	145	0.721	0.721	-0.0564551
Lactate/Valine	Anxiety	Parents observed anxiety like behavior	492	1	0.577	0.894308	-0.00140658	No	-0.0192237	Yes	0.0963695	347	145	0.577	0.577	-0.0417066
Lactate/Xanthine	Anxiety	Parents observed anxiety like behavior	464	1	0.125	0.679569	0.00293992	No	-0.0448255	Yes	0.178557	328	136	0.125	0.125	-0.0839245
Lactate/a-Ketoglutarate	Anxiety	Parents observed anxiety like behavior	493	1	0.586	0.894855	-0.00143094	No	0.0221245	Yes	-0.0514465	348	145	0.586	0.586	-0.0621332
Leucine	Anxiety	Parents observed anxiety like behavior	495	1	0.0886	0.650786	0.00385195	No	-0.10676	Yes	0.0477744	350	145	0.089	0.089	-0.026272
Leucine/Carnitine	Anxiety	Parents observed anxiety like behavior	493	1	0.0782	0.639338	0.00427886	No	-0.155279	Yes	0.0418655	348	145	0.078	0.078	-0.065134
Leucine/Glutarylcarnitine	Anxiety	Parents observed anxiety like behavior	487	1	0.261	0.779362	0.000539184	No	-0.086231	Yes	0.0329048	342	145	0.262	0.262	-0.0592437
Leucine/Valine	Anxiety	Parents observed anxiety like behavior	494	1	0.912	0.982648	-0.00200775	No	0.0222457	Yes	-0.0115527	349	145	0.912	0.912	0.00244084
Lysine/Glutamine	Anxiety	Parents observed anxiety like behavior	494	1	0.897	0.980145	-0.0019987	No	0.0185333	Yes	0.0047108	350	144	0.898	0.898	0.0145234
Lysine/Phenylalanine	Anxiety	Parents observed anxiety like behavior	494	1	0.158	0.726258	0.00201214	No	0.0562548	Yes	0.0925266	350	144	0.158	0.158	-0.035765
Lysine/a-Ketoglutarate	Anxiety	Parents observed anxiety like behavior	492	1	0.948	0.987014	-0.00203206	No	0.047372	Yes	0.168193	348	144	0.948	0.948	0.0117541
Malate/4-hydroxyproline	Anxiety	Parents observed anxiety like behavior	492	1	0.399	0.828627	-0.000589359	No	0.0621969	Yes	-0.118354	347	145	0.399	0.399	0.0477974
Malate/Carnitine	Anxiety	Parents observed anxiety like behavior	493	1	0.637	0.90867	-0.0015833	No	-0.137718	Yes	-0.131783	348	145	0.637	0.637	-0.0380953
Malate/Homoserine	Anxiety	Parents observed anxiety like behavior	493	1	0.924	0.984681	-0.00201799	No	-0.108763	Yes	-0.0991431	348	145	0.924	0.924	0.00318609
Malate/Proline	Anxiety	Parents observed anxiety like behavior	493	1	0.55	0.886235	-0.00130814	No	0.0531593	Yes	-0.00527012	348	145	0.55	0.55	0.0521654
Methionine/Carnitine	Anxiety	Parents observed anxiety like behavior	493	1	0.132	0.690354	0.00258018	No	-0.113549	Yes	0.0114828	348	145	0.132	0.132	-0.107378
Methionine/Leucine	Anxiety	Parents observed anxiety like behavior	495	1	0.903	0.980513	-0.0019981	No	0.147691	Yes	0.0565226	350	145	0.903	0.903	-0.0245316
Octanoylcarnitine/4-hydroxyproline	Anxiety	Parents observed anxiety like behavior	486	1	0.34	0.810693	-0.000182644	No	-0.0136085	Yes	0.191347	341	145	0.34	0.34	-0.0194052
Octanoylcarnitine/Asparagine	Anxiety	Parents observed anxiety like behavior	487	1	0.275	0.783311	0.000397658	No	-0.01839	Yes	0.109336	342	145	0.275	0.275	-0.049257
Octanoylcarnitine/Carnitine	Anxiety	Parents observed anxiety like behavior	487	1	0.0655	0.620349	0.00493497	No	-0.00986429	Yes	0.190975	342	145	0.066	0.066	-0.0852428
Octanoylcarnitine/Citrate	Anxiety	Parents observed anxiety like behavior	487	1	0.113	0.665967	0.0031187	No	0.0549078	Yes	0.149758	342	145	0.113	0.113	-0.0472744
Octanoylcarnitine/Glutamic Acid	Anxiety	Parents observed anxiety like behavior	487	1	0.482	0.861547	-0.00104149	No	0.0337532	Yes	0.134527	342	145	0.482	0.482	-0.0379027
Octanoylcarnitine/Isoleucine	Anxiety	Parents observed anxiety like behavior	487	1	0.484	0.861547	-0.00105371	No	0.0325496	Yes	0.0514694	342	145	0.485	0.485	-0.0423862
Octanoylcarnitine/Leucine	Anxiety	Parents observed anxiety like behavior	487	1	0.608	0.906498	-0.00151999	No	0.0440774	Yes	0.0443468	342	145	0.608	0.608	-0.0620882
Octanoylcarnitine/Sarcosine	Anxiety	Parents observed anxiety like behavior	487	1	0.126	0.681545	0.00276145	No	-0.0361617	Yes	0.209977	342	145	0.126	0.126	-0.12949
Octanoylcarnitine/Valine	Anxiety	Parents observed anxiety like behavior	486	1	0.482	0.861547	-0.00104367	No	0.0688018	Yes	0.15422	341	145	0.482	0.482	-0.0471859
Ornithine/Carnitine	Anxiety	Parents observed anxiety like behavior	493	1	0.0238	0.409619	0.00837039	No	-0.154283	Yes	0.1375	348	145	0.024	0.024	-0.142702
Ornithine/Citrate	Anxiety	Parents observed anxiety like behavior	493	1	0.241	0.768188	0.000766919	No	-0.0220186	Yes	0.193388	348	145	0.241	0.241	-0.0580009
Ornithine/Lysine	Anxiety	Parents observed anxiety like behavior	494	1	0.0233	0.409619	0.00842772	No	-0.0898668	Yes	0.227781	350	144	0.023	0.023	-0.0730986
Ornithine/Phenylalanine	Anxiety	Parents observed anxiety like behavior	495	1	0.00571	0.229328	0.0134665	No	-0.0975504	Yes	0.272125	350	145	0.006	0.006	-0.113886
Ornithine/a-Ketoglutarate	Anxiety	Parents observed anxiety like behavior	493	1	0.194	0.752294	0.00140656	No	0.0272625	Yes	0.169946	348	145	0.194	0.194	-0.0658228
Phenylalanine/Citrate	Anxiety	Parents observed anxiety like behavior	493	1	0.406	0.829227	-0.000631862	No	0.00479764	Yes	0.0125925	348	145	0.406	0.406	0.0629152
Pyruvate/4-hydroxyproline	Anxiety	Parents observed anxiety like behavior	492	1	0.971	0.994038	-0.0020381	No	0.0871266	Yes	0.0878153	347	145	0.971	0.971	-0.0247543
Pyruvate/Aspartic Acid	Anxiety	Parents observed anxiety like behavior	493	1	0.464	0.854345	-0.000943325	No	0.0602025	Yes	0.066589	348	145	0.464	0.464	-0.0459216
Pyruvate/Carnitine	Anxiety	Parents observed anxiety like behavior	493	1	0.249	0.775338	0.000668325	No	0.0504489	Yes	0.13775	348	145	0.249	0.249	-0.073224
Pyruvate/Glutamic Acid	Anxiety	Parents observed anxiety like behavior	493	1	0.795	0.948157	-0.00189878	No	0.088763	Yes	0.0986572	348	145	0.795	0.795	0.00149481
Pyruvate/Hexanoylcarnitine	Anxiety	Parents observed anxiety like behavior	487	1	0.628	0.90867	-0.0015779	No	0.0248326	Yes	-0.106568	342	145	0.628	0.628	0.0100046
Pyruvate/Homocitrulline	Anxiety	Parents observed anxiety like behavior	493	1	0.203	0.752294	0.00126114	No	-0.00693549	Yes	0.152053	348	145	0.203	0.203	-0.118818
Pyruvate/Homoserine	Anxiety	Parents observed anxiety like behavior	493	1	0.488	0.862196	-0.00105817	No	0.0884012	Yes	0.181619	348	145	0.488	0.488	-0.0641577
Pyruvate/Kynurenine	Anxiety	Parents observed anxiety like behavior	493	1	0.2	0.752294	0.00131168	No	0.0799582	Yes	0.19176	348	145	0.2	0.2	-0.103143
Pyruvate/Octanoylcarnitine	Anxiety	Parents observed anxiety like behavior	487	1	0.307	0.796119	9.07298e-05	No	-0.00911794	Yes	-0.151832	342	145	0.307	0.307	-0.00025481
Pyruvate/Palmitoylcarnitine	Anxiety	Parents observed anxiety like behavior	487	1	0.947	0.986932	-0.00205282	No	0.0589846	Yes	0.0372604	342	145	0.948	0.948	-0.0535073
Pyruvate/Phenylalanine	Anxiety	Parents observed anxiety like behavior	493	1	0.215	0.760974	0.00109778	No	0.0186229	Yes	0.244129	348	145	0.215	0.215	-0.0898965
Pyruvate/Proline	Anxiety	Parents observed anxiety like behavior	493	1	0.999	0.999934	-0.00203666	No	0.0892011	Yes	0.0369714	348	145	0.999	0.999	0.00416613
Pyruvate/Sarcosine	Anxiety	Parents observed anxiety like behavior	493	1	0.203	0.752294	0.00126834	No	0.0193249	Yes	0.0695975	348	145	0.203	0.203	-0.131941
Pyruvate/a-Ketoglutarate	Anxiety	Parents observed anxiety like behavior	493	1	0.96	0.990675	-0.00203144	No	0.122653	Yes	0.0819464	348	145	0.96	0.96	-0.035845
Serine/Citrate	Anxiety	Parents observed anxiety like behavior	493	1	0.879	0.976045	-0.00198964	No	0.0946907	Yes	0.0237974	348	145	0.88	0.88	0.0173461
Serine/Isoleucine	Anxiety	Parents observed anxiety like behavior	495	1	0.374	0.815725	-0.000426725	No	0.166824	Yes	0.0911347	350	145	0.374	0.374	0.0238463
Serine/Leucine	Anxiety	Parents observed anxiety like behavior	495	1	0.368	0.812584	-0.000386654	No	0.143264	Yes	0.066831	350	145	0.368	0.368	0.015618
Serine/Urate	Anxiety	Parents observed anxiety like behavior	493	1	0.362	0.812175	-0.000341241	No	0.0548847	Yes	-0.108499	348	145	0.362	0.362	0.0280617
Taurine/4-hydroxyproline	Anxiety	Parents observed anxiety like behavior	494	1	0.483	0.861547	-0.00103237	No	-0.0348663	Yes	0.116595	349	145	0.483	0.483	-0.0585531
Taurine/Carnitine	Anxiety	Parents observed anxiety like behavior	493	1	0.109	0.665967	0.00319965	No	-0.0919217	Yes	0.0704458	348	145	0.109	0.109	-0.0913568
Taurine/Citrate	Anxiety	Parents observed anxiety like behavior	493	1	0.549	0.886235	-0.00130645	No	0.017171	Yes	0.0936699	348	145	0.55	0.55	-0.050896
Taurine/Ethanolamine	Anxiety	Parents observed anxiety like behavior	495	1	0.35	0.810693	-0.000255621	No	-0.0336307	Yes	0.0734781	350	145	0.35	0.35	-0.0456678
Taurine/Malate	Anxiety	Parents observed anxiety like behavior	493	1	0.249	0.775338	0.000668325	No	0.0101744	Yes	0.133722	348	145	0.249	0.249	-0.0808351
Taurine/Palmitoylcarnitine	Anxiety	Parents observed anxiety like behavior	487	1	0.298	0.794584	0.000174608	No	-0.00651671	Yes	0.158437	342	145	0.298	0.298	-0.0856754
Taurine/Phenylalanine	Anxiety	Parents observed anxiety like behavior	495	1	0.0659	0.620349	0.00483414	No	-0.0503755	Yes	0.0996112	350	145	0.066	0.066	-0.106587
Taurine/a-Ketoglutarate	Anxiety	Parents observed anxiety like behavior	493	1	0.636	0.90867	-0.00158063	No	-0.0607292	Yes	-0.015701	348	145	0.636	0.636	-0.0493403
Threonine/Valine	Anxiety	Parents observed anxiety like behavior	494	1	0.733	0.930312	-0.00179635	No	0.13725	Yes	0.146291	349	145	0.733	0.733	0.00695162
Tryptophan/a-Ketoglutarate	Anxiety	Parents observed anxiety like behavior	493	1	0.771	0.944787	-0.00186371	No	0.119397	Yes	0.0936851	348	145	0.771	0.771	0.0204552
Xanthine/4-hydroxyproline	Anxiety	Parents observed anxiety like behavior	463	1	0.259	0.777726	0.000590186	No	0.0738695	Yes	-0.00585709	327	136	0.26	0.26	0.0569311
Xanthine/Carnitine	Anxiety	Parents observed anxiety like behavior	464	1	0.834	0.961942	-0.0020698	No	-0.0391106	Yes	-0.0366702	328	136	0.835	0.835	0.0273398
Xanthine/Histidine	Anxiety	Parents observed anxiety like behavior	463	1	0.26	0.778546	0.000579711	No	0.0335357	Yes	-0.0829409	328	135	0.26	0.26	0.0437914
Xanthine/Palmitoylcarnitine	Anxiety	Parents observed anxiety like behavior	458	1	0.558	0.886235	-0.00144076	No	0.038017	Yes	-0.0397737	322	136	0.558	0.558	0.0319595
a-Ketoglutarate/Valine	Anxiety	Parents observed anxiety like behavior	492	1	0.586	0.894855	-0.00143475	No	0.00535936	Yes	0.0720101	347	145	0.586	0.586	-0.00887094
gamma-Aminobutyric Acid/Hexanoylcarnitine	Anxiety	Parents observed anxiety like behavior	487	1	0.377	0.816241	-0.000454098	No	0.0318789	Yes	-0.0905901	342	145	0.377	0.377	0.134212
Alanine/Carnitine	Attainment roll	Attainment of rolling was achieved normally, delayed, or not yet achieved	476	1	0.413	0.831741	-0.000695506	delayed	-0.106158	normal	0.000629312	67	409	0.413	0.413	-0.0608594
Alanine/Kynurenine	Attainment roll	Attainment of rolling was achieved normally, delayed, or not yet achieved	478	1	0.193	0.752294	0.00145246	delayed	-0.0776634	normal	0.116595	67	411	0.194	0.194	-0.09836
Alanine/Lysine	Attainment roll	Attainment of rolling was achieved normally, delayed, or not yet achieved	477	1	0.741	0.934026	-0.00187493	delayed	-0.0829675	normal	-0.0498517	67	410	0.741	0.741	-0.0284574
Alanine/Phenylalanine	Attainment roll	Attainment of rolling was achieved normally, delayed, or not yet achieved	478	1	0.917	0.983201	-0.00207792	delayed	0.0246441	normal	-0.0937404	67	411	0.917	0.917	-0.0618901
Alanine/Tyrosine	Attainment roll	Attainment of rolling was achieved normally, delayed, or not yet achieved	478	1	0.409	0.831123	-0.000665816	delayed	-0.111531	normal	0.000590704	67	411	0.409	0.409	-0.064878
Alanine/Valine	Attainment roll	Attainment of rolling was achieved normally, delayed, or not yet achieved	477	1	0.381	0.821028	-0.000490934	delayed	0.1022	normal	0.0266864	67	410	0.381	0.381	0.0151067
Alanine/a-Ketoglutarate	Attainment roll	Attainment of rolling was achieved normally, delayed, or not yet achieved	476	1	0.0503	0.573099	0.00597028	delayed	-0.286396	normal	0.000626235	67	409	0.05	0.05	-0.139111
Arginine/4-hydroxyproline	Attainment roll	Attainment of rolling was achieved normally, delayed, or not yet achieved	477	1	0.0972	0.654725	0.00368636	delayed	0.0633915	normal	0.155369	67	410	0.097	0.097	-0.101279
Arginine/Carnitine	Attainment roll	Attainment of rolling was achieved normally, delayed, or not yet achieved	475	1	0.297	0.793894	0.000185359	delayed	-0.20318	normal	-0.0173862	67	408	0.297	0.297	-0.0644731
Arginine/Citrate	Attainment roll	Attainment of rolling was achieved normally, delayed, or not yet achieved	475	1	0.0942	0.650786	0.00380926	delayed	-0.156994	normal	0.0662777	67	408	0.094	0.094	-0.0895425
Arginine/Leucine	Attainment roll	Attainment of rolling was achieved normally, delayed, or not yet achieved	477	1	0.518	0.875504	-0.00122345	delayed	0.148361	normal	0.091859	67	410	0.518	0.518	0.0211295
Arginine/Phenylalanine	Attainment roll	Attainment of rolling was achieved normally, delayed, or not yet achieved	477	1	0.752	0.939415	-0.00189447	delayed	-0.0158292	normal	0.0746043	67	410	0.752	0.752	-0.0357929
Arginine/Tyrosine	Attainment roll	Attainment of rolling was achieved normally, delayed, or not yet achieved	477	1	0.235	0.766553	0.000862603	delayed	-0.0421952	normal	0.0831129	67	410	0.235	0.235	-0.0617608
Citrate	Attainment roll	Attainment of rolling was achieved normally, delayed, or not yet achieved	476	1	0.58	0.894855	-0.00146377	delayed	0.13814	normal	-0.0314877	67	409	0.58	0.58	0.0321382
Citrulline/Carnitine	Attainment roll	Attainment of rolling was achieved normally, delayed, or not yet achieved	476	1	0.201	0.752294	0.00134471	delayed	0.0473626	normal	-0.0742533	67	409	0.201	0.201	0.0655535
Citrulline/Glutarylcarnitine	Attainment roll	Attainment of rolling was achieved normally, delayed, or not yet achieved	470	1	0.376	0.815725	-0.000462258	delayed	0.261324	normal	0.0196398	64	406	0.376	0.376	0.0276676
Decanoylcarnitine/4-hydroxyproline	Attainment roll	Attainment of rolling was achieved normally, delayed, or not yet achieved	469	1	0.909	0.98181	-0.00211343	delayed	-0.0910136	normal	0.0296268	64	405	0.91	0.91	-0.136961
Decanoylcarnitine/Carnitine	Attainment roll	Attainment of rolling was achieved normally, delayed, or not yet achieved	470	1	0.745	0.93613	-0.00190997	delayed	0.0648652	normal	-0.00752083	64	406	0.745	0.745	-0.028447
Decanoylcarnitine/Isoleucine	Attainment roll	Attainment of rolling was achieved normally, delayed, or not yet achieved	470	1	0.206	0.757297	0.00128517	delayed	0.331968	normal	-0.00120503	64	406	0.206	0.206	0.0240455
Decanoylcarnitine/Leucine	Attainment roll	Attainment of rolling was achieved normally, delayed, or not yet achieved	470	1	0.139	0.698915	0.00255216	delayed	0.328451	normal	0.0424412	64	406	0.139	0.139	0.0304033
Decanoylcarnitine/Phenylalanine	Attainment roll	Attainment of rolling was achieved normally, delayed, or not yet achieved	470	1	0.438	0.842187	-0.000852258	delayed	0.134764	normal	0.0305732	64	406	0.438	0.438	-0.0112284
Decanoylcarnitine/Valine	Attainment roll	Attainment of rolling was achieved normally, delayed, or not yet achieved	469	1	0.101	0.663413	0.00362205	delayed	0.3073	normal	0.0246898	64	405	0.101	0.101	0.0358543
Ethanolamine/4-hydroxyproline	Attainment roll	Attainment of rolling was achieved normally, delayed, or not yet achieved	477	1	0.29	0.792432	0.000252479	delayed	-0.113577	normal	0.109435	67	410	0.29	0.29	-0.0651804
Ethanolamine/Carnitine	Attainment roll	Attainment of rolling was achieved normally, delayed, or not yet achieved	476	1	0.645	0.909237	-0.00166253	delayed	-0.0207636	normal	-0.00140854	67	409	0.646	0.646	-0.0199987
Ethanolamine/Citrate	Attainment roll	Attainment of rolling was achieved normally, delayed, or not yet achieved	476	1	0.0571	0.594769	0.0055256	delayed	-0.212244	normal	0.133373	67	409	0.057	0.057	-0.0405693
Ethanolamine/Kynurenine	Attainment roll	Attainment of rolling was achieved normally, delayed, or not yet achieved	478	1	0.462	0.854345	-0.000963229	delayed	-0.0680355	normal	0.0923016	67	411	0.462	0.462	-0.0438934
Ethanolamine/Malate	Attainment roll	Attainment of rolling was achieved normally, delayed, or not yet achieved	476	1	0.0407	0.53073	0.00673111	delayed	-0.152715	normal	0.104356	67	409	0.041	0.041	-0.0925469
Ethanolamine/Urate	Attainment roll	Attainment of rolling was achieved normally, delayed, or not yet achieved	476	1	0.0689	0.620349	0.00487113	delayed	-0.159148	normal	0.06595	67	409	0.069	0.069	-0.112344
Ethanolamine/a-Ketoglutarate	Attainment roll	Attainment of rolling was achieved normally, delayed, or not yet achieved	476	1	0.00597	0.233922	0.013838	delayed	-0.401029	normal	0.109462	67	409	0.006	0.006	-0.0960977
Glutamic Acid/4-hydroxyproline	Attainment roll	Attainment of rolling was achieved normally, delayed, or not yet achieved	477	1	0.888	0.97677	-0.00206369	delayed	-0.113115	normal	-0.103538	67	410	0.889	0.889	-0.0585379
Glutamine	Attainment roll	Attainment of rolling was achieved normally, delayed, or not yet achieved	478	1	0.29	0.792432	0.000247676	delayed	0.00181344	normal	0.0679753	67	411	0.291	0.291	-0.0398837
Glycine/Arginine	Attainment roll	Attainment of rolling was achieved normally, delayed, or not yet achieved	477	1	0.00767	0.270311	0.0128605	delayed	0.381992	normal	-0.0307134	67	410	0.008	0.008	0.107844
Glycine/Asparagine	Attainment roll	Attainment of rolling was achieved normally, delayed, or not yet achieved	478	1	0.37	0.812584	-0.000413838	delayed	0.132656	normal	0.0164157	67	411	0.37	0.37	0.0220331
Glycine/Carnitine	Attainment roll	Attainment of rolling was achieved normally, delayed, or not yet achieved	476	1	0.443	0.847133	-0.000868598	delayed	-0.0246334	normal	-0.0362416	67	409	0.443	0.443	0.0376477
Glycine/Citrate	Attainment roll	Attainment of rolling was achieved normally, delayed, or not yet achieved	476	1	0.807	0.952568	-0.00198327	delayed	0.10398	normal	0.0680487	67	409	0.807	0.807	0.0210351
Glycine/Hexanoylcarnitine	Attainment roll	Attainment of rolling was achieved normally, delayed, or not yet achieved	470	1	0.846	0.964584	-0.00205627	delayed	0.00807862	normal	0.0229831	64	406	0.847	0.847	0.00680599
Glycine/Isoleucine	Attainment roll	Attainment of rolling was achieved normally, delayed, or not yet achieved	478	1	0.0371	0.507244	0.00702817	delayed	0.459627	normal	0.110566	67	411	0.037	0.037	0.0897586
Glycine/Leucine	Attainment roll	Attainment of rolling was achieved normally, delayed, or not yet achieved	478	1	0.0203	0.388238	0.00920825	delayed	0.429189	normal	0.0679762	67	411	0.02	0.02	0.0989247
Glycine/Lysine	Attainment roll	Attainment of rolling was achieved normally, delayed, or not yet achieved	477	1	0.124	0.678726	0.0028757	delayed	0.292436	normal	0.0119738	67	410	0.124	0.124	0.0775801
Glycine/Malate	Attainment roll	Attainment of rolling was achieved normally, delayed, or not yet achieved	476	1	0.776	0.944787	-0.00193944	delayed	-0.0267571	normal	0.113363	67	409	0.777	0.777	-0.0354893
Glycine/Methionine	Attainment roll	Attainment of rolling was achieved normally, delayed, or not yet achieved	478	1	0.0495	0.572352	0.00600589	delayed	0.337828	normal	0.0371651	67	411	0.05	0.05	0.0741668
Glycine/Phenylalanine	Attainment roll	Attainment of rolling was achieved normally, delayed, or not yet achieved	478	1	0.113	0.665967	0.00317538	delayed	0.266427	normal	0.00621409	67	411	0.113	0.113	0.0465884
Glycine/Valine	Attainment roll	Attainment of rolling was achieved normally, delayed, or not yet achieved	477	1	0.0241	0.409619	0.00861055	delayed	0.423383	normal	0.0582974	67	410	0.024	0.024	0.1178
Glycine/a-Ketoglutarate	Attainment roll	Attainment of rolling was achieved normally, delayed, or not yet achieved	476	1	0.645	0.909237	-0.00166067	delayed	0.0115309	normal	0.0595808	67	409	0.645	0.645	-0.0174156
Hexanoylcarnitine/Leucine	Attainment roll	Attainment of rolling was achieved normally, delayed, or not yet achieved	470	1	0.223	0.761776	0.00103811	delayed	0.1187	normal	-0.000288361	64	406	0.223	0.223	0.0734548
Histidine/Leucine	Attainment roll	Attainment of rolling was achieved normally, delayed, or not yet achieved	477	1	0.0831	0.650786	0.00421881	delayed	0.397786	normal	0.164222	67	410	0.083	0.083	0.0771783
Homoserine/Carnitine	Attainment roll	Attainment of rolling was achieved normally, delayed, or not yet achieved	476	1	0.679	0.911941	-0.00174909	delayed	-0.028705	normal	-0.00267523	67	409	0.68	0.68	0.0104634
Homoserine/Citrate	Attainment roll	Attainment of rolling was achieved normally, delayed, or not yet achieved	476	1	0.617	0.90867	-0.00158094	delayed	0.0573722	normal	0.0367322	67	409	0.617	0.617	-0.0267732
Homoserine/Isoleucine	Attainment roll	Attainment of rolling was achieved normally, delayed, or not yet achieved	478	1	0.0711	0.625043	0.00474448	delayed	0.191298	normal	0.110055	67	411	0.071	0.071	0.0982122
Homoserine/Leucine	Attainment roll	Attainment of rolling was achieved normally, delayed, or not yet achieved	478	1	0.0333	0.48195	0.00741651	delayed	0.298683	normal	0.00942052	67	411	0.033	0.033	0.111288
Hypoxanthine/4-hydroxyproline	Attainment roll	Attainment of rolling was achieved normally, delayed, or not yet achieved	446	1	0.386	0.826261	-0.000556712	delayed	-0.00927989	normal	0.0204396	64	382	0.386	0.386	-0.193692
Hypoxanthine/Carnitine	Attainment roll	Attainment of rolling was achieved normally, delayed, or not yet achieved	447	1	0.57	0.890162	-0.00152048	delayed	-0.121489	normal	0.018371	64	383	0.57	0.57	-0.0919001
Lactate	Attainment roll	Attainment of rolling was achieved normally, delayed, or not yet achieved	476	1	0.81	0.954007	-0.00198817	delayed	-0.137194	normal	-0.09077	67	409	0.811	0.811	-0.0648692
Lactate/4-hydroxyproline	Attainment roll	Attainment of rolling was achieved normally, delayed, or not yet achieved	475	1	0.756	0.941484	-0.00191075	delayed	-0.0304129	normal	0.00393599	67	408	0.757	0.757	-0.0633619
Lactate/Alanine	Attainment roll	Attainment of rolling was achieved normally, delayed, or not yet achieved	476	1	0.354	0.810693	-0.000296744	delayed	0.169079	normal	-0.123875	67	409	0.354	0.354	0.0151683
Lactate/Arginine	Attainment roll	Attainment of rolling was achieved normally, delayed, or not yet achieved	475	1	0.501	0.869175	-0.00115879	delayed	-0.0579888	normal	-0.0941488	67	408	0.502	0.502	0.037757
Lactate/Asparagine	Attainment roll	Attainment of rolling was achieved normally, delayed, or not yet achieved	476	1	0.793	0.947178	-0.00196483	delayed	-0.170964	normal	-0.0824683	67	409	0.794	0.794	-0.0433169
Lactate/Aspartic Acid	Attainment roll	Attainment of rolling was achieved normally, delayed, or not yet achieved	476	1	0.791	0.94704	-0.00196163	delayed	0.0159964	normal	0.12889	67	409	0.791	0.791	-0.0757427
Lactate/Carnitine	Attainment roll	Attainment of rolling was achieved normally, delayed, or not yet achieved	476	1	0.803	0.949242	-0.00197827	delayed	0.035976	normal	-0.0533553	67	409	0.803	0.803	-0.0500353
Lactate/Citrate	Attainment roll	Attainment of rolling was achieved normally, delayed, or not yet achieved	476	1	0.505	0.87141	-0.00117283	delayed	-0.052483	normal	0.0451861	67	409	0.505	0.505	-0.089762
Lactate/Citrulline	Attainment roll	Attainment of rolling was achieved normally, delayed, or not yet achieved	476	1	0.339	0.810693	-0.000178703	delayed	-0.155188	normal	-0.0979017	67	409	0.339	0.339	-0.135468
Lactate/Decanoylcarnitine	Attainment roll	Attainment of rolling was achieved normally, delayed, or not yet achieved	470	1	0.827	0.958223	-0.00203442	delayed	0.0631912	normal	0.0266181	64	406	0.827	0.827	-0.0476671
Lactate/Ethanolamine	Attainment roll	Attainment of rolling was achieved normally, delayed, or not yet achieved	476	1	0.664	0.909237	-0.00171138	delayed	0.0076971	normal	-0.0552515	67	409	0.664	0.664	-0.00876631
Lactate/Glutamic Acid	Attainment roll	Attainment of rolling was achieved normally, delayed, or not yet achieved	476	1	0.946	0.986932	-0.00210008	delayed	0.0935044	normal	0.075468	67	409	0.947	0.947	-0.105645
Lactate/Glutamine	Attainment roll	Attainment of rolling was achieved normally, delayed, or not yet achieved	476	1	0.688	0.911941	-0.00177049	delayed	-0.0822164	normal	-0.0956376	67	409	0.689	0.689	-0.0319167
Lactate/Glutarylcarnitine	Attainment roll	Attainment of rolling was achieved normally, delayed, or not yet achieved	470	1	0.776	0.944787	-0.00196297	delayed	0.164114	normal	0.0449791	64	406	0.776	0.776	-0.107468
Lactate/Glycine	Attainment roll	Attainment of rolling was achieved normally, delayed, or not yet achieved	476	1	0.66	0.909237	-0.00170254	delayed	-0.152655	normal	-0.0835312	67	409	0.661	0.661	-0.0982742
Lactate/Hexanoylcarnitine	Attainment roll	Attainment of rolling was achieved normally, delayed, or not yet achieved	470	1	0.801	0.948623	-0.00200158	delayed	0.0859603	normal	-0.0392777	64	406	0.802	0.802	-0.013928
Lactate/Histidine	Attainment roll	Attainment of rolling was achieved normally, delayed, or not yet achieved	475	1	0.824	0.957755	-0.00201012	delayed	-0.0863696	normal	-0.049168	67	408	0.825	0.825	-0.0309207
Lactate/Homocitrulline	Attainment roll	Attainment of rolling was achieved normally, delayed, or not yet achieved	476	1	0.669	0.909647	-0.00172358	delayed	0.0800769	normal	2.07857e-05	67	409	0.669	0.669	-0.133067
Lactate/Homoserine	Attainment roll	Attainment of rolling was achieved normally, delayed, or not yet achieved	476	1	0.931	0.985278	-0.00209384	delayed	-0.0695189	normal	-0.000903328	67	409	0.931	0.931	-0.0562949
Lactate/Isoleucine	Attainment roll	Attainment of rolling was achieved normally, delayed, or not yet achieved	476	1	0.482	0.861547	-0.00106766	delayed	0.009165	normal	0.0396258	67	409	0.482	0.482	0.0350419
Lactate/Kynurenine	Attainment roll	Attainment of rolling was achieved normally, delayed, or not yet achieved	476	1	0.958	0.990443	-0.00210374	delayed	0.078331	normal	0.00698307	67	409	0.958	0.958	-0.104143
Lactate/Leucine	Attainment roll	Attainment of rolling was achieved normally, delayed, or not yet achieved	476	1	0.353	0.810693	-0.000292994	delayed	0.0888592	normal	-0.0119274	67	409	0.354	0.354	0.0558097
Lactate/Lysine	Attainment roll	Attainment of rolling was achieved normally, delayed, or not yet achieved	475	1	0.775	0.944787	-0.00194218	delayed	0.0291737	normal	-0.0462012	67	408	0.776	0.776	0.0169197
Lactate/Malate	Attainment roll	Attainment of rolling was achieved normally, delayed, or not yet achieved	476	1	0.156	0.724318	0.00214128	delayed	-0.0631725	normal	0.0507362	67	409	0.156	0.156	-0.0956851
Lactate/Methionine	Attainment roll	Attainment of rolling was achieved normally, delayed, or not yet achieved	476	1	0.691	0.913656	-0.00177694	delayed	-0.0712433	normal	-0.0763621	67	409	0.692	0.692	-0.000574327
Lactate/Octanoylcarnitine	Attainment roll	Attainment of rolling was achieved normally, delayed, or not yet achieved	470	1	0.509	0.872856	-0.00120466	delayed	-0.0509439	normal	0.0688253	64	406	0.509	0.509	-0.0663726
Lactate/Ornithine	Attainment roll	Attainment of rolling was achieved normally, delayed, or not yet achieved	476	1	0.956	0.989571	-0.0021033	delayed	-0.194607	normal	-0.0817968	67	409	0.956	0.956	0.0324319
Lactate/Palmitoylcarnitine	Attainment roll	Attainment of rolling was achieved normally, delayed, or not yet achieved	470	1	0.91	0.98181	-0.00210952	delayed	-0.0902995	normal	0.0497317	64	406	0.911	0.911	-0.0523865
Lactate/Phenylalanine	Attainment roll	Attainment of rolling was achieved normally, delayed, or not yet achieved	476	1	0.866	0.973195	-0.00204937	delayed	0.000599943	normal	-0.0151443	67	409	0.866	0.866	-0.067907
Lactate/Proline	Attainment roll	Attainment of rolling was achieved normally, delayed, or not yet achieved	476	1	0.944	0.986932	-0.00209924	delayed	-0.0111482	normal	-0.0237633	67	409	0.944	0.944	-0.0312154
Lactate/Sarcosine	Attainment roll	Attainment of rolling was achieved normally, delayed, or not yet achieved	476	1	0.581	0.894855	-0.001466	delayed	-0.101465	normal	0.00598886	67	409	0.581	0.581	-0.0871386
Lactate/Serine	Attainment roll	Attainment of rolling was achieved normally, delayed, or not yet achieved	476	1	0.735	0.931011	-0.00186768	delayed	-0.139702	normal	-0.0839665	67	409	0.735	0.735	-0.029707
Lactate/Taurine	Attainment roll	Attainment of rolling was achieved normally, delayed, or not yet achieved	476	1	0.678	0.911941	-0.00174574	delayed	-0.0553039	normal	0.0100349	67	409	0.678	0.678	-0.0723696
Lactate/Threonine	Attainment roll	Attainment of rolling was achieved normally, delayed, or not yet achieved	476	1	0.687	0.911941	-0.00176724	delayed	0.0757601	normal	-0.0165556	67	409	0.687	0.687	0.0161108
Lactate/Tyrosine	Attainment roll	Attainment of rolling was achieved normally, delayed, or not yet achieved	476	1	0.872	0.974856	-0.00205537	delayed	-0.0999406	normal	0.0299836	67	409	0.873	0.873	-0.0178918
Lactate/Urate	Attainment roll	Attainment of rolling was achieved normally, delayed, or not yet achieved	476	1	0.334	0.809308	-0.000139832	delayed	-0.0299838	normal	0.00671356	67	409	0.334	0.334	-0.121634
Lactate/Valine	Attainment roll	Attainment of rolling was achieved normally, delayed, or not yet achieved	475	1	0.339	0.810693	-0.000179985	delayed	0.0712154	normal	-0.00749195	67	408	0.339	0.339	0.0511011
Lactate/Xanthine	Attainment roll	Attainment of rolling was achieved normally, delayed, or not yet achieved	447	1	0.786	0.945495	-0.00208119	delayed	-0.00811101	normal	-0.0365633	64	383	0.786	0.786	-0.0876435
Lactate/a-Ketoglutarate	Attainment roll	Attainment of rolling was achieved normally, delayed, or not yet achieved	476	1	0.228	0.763883	0.000962731	delayed	-0.21364	normal	0.0497281	67	409	0.228	0.228	-0.120516
Leucine	Attainment roll	Attainment of rolling was achieved normally, delayed, or not yet achieved	478	1	0.00655	0.241898	0.0134289	delayed	-0.40883	normal	-0.0587288	67	411	0.007	0.007	-0.139128
Leucine/Carnitine	Attainment roll	Attainment of rolling was achieved normally, delayed, or not yet achieved	476	1	0.111	0.665967	0.00324989	delayed	-0.322157	normal	-0.0597859	67	409	0.111	0.111	-0.116996
Leucine/Glutarylcarnitine	Attainment roll	Attainment of rolling was achieved normally, delayed, or not yet achieved	470	1	0.0812	0.64498	0.00436046	delayed	-0.189595	normal	-0.015668	64	406	0.081	0.081	-0.130869
Leucine/Valine	Attainment roll	Attainment of rolling was achieved normally, delayed, or not yet achieved	477	1	0.884	0.976045	-0.00206081	delayed	0.0222457	normal	0.0232569	67	410	0.885	0.885	0.00210018
Lysine/Glutamine	Attainment roll	Attainment of rolling was achieved normally, delayed, or not yet achieved	477	1	0.592	0.895525	-0.0015019	delayed	-0.0481913	normal	0.00428171	67	410	0.593	0.593	-0.0346814
Lysine/Phenylalanine	Attainment roll	Attainment of rolling was achieved normally, delayed, or not yet achieved	477	1	0.864	0.973195	-0.00204362	delayed	0.191273	normal	0.0253148	67	410	0.865	0.865	-0.00478394
Lysine/a-Ketoglutarate	Attainment roll	Attainment of rolling was achieved normally, delayed, or not yet achieved	475	1	0.0947	0.650786	0.00378889	delayed	-0.0857029	normal	0.0852958	67	408	0.095	0.095	-0.118302
Malate/4-hydroxyproline	Attainment roll	Attainment of rolling was achieved normally, delayed, or not yet achieved	475	1	0.588	0.894855	-0.00149396	delayed	0.0989554	normal	-0.0118092	67	408	0.588	0.588	0.0306086
Malate/Carnitine	Attainment roll	Attainment of rolling was achieved normally, delayed, or not yet achieved	476	1	0.269	0.780837	0.000462872	delayed	-0.0204531	normal	-0.153709	67	409	0.27	0.27	0.0576728
Malate/Homoserine	Attainment roll	Attainment of rolling was achieved normally, delayed, or not yet achieved	476	1	0.267	0.780675	0.000494217	delayed	0.118438	normal	-0.112629	67	409	0.267	0.267	0.0397663
Malate/Proline	Attainment roll	Attainment of rolling was achieved normally, delayed, or not yet achieved	476	1	0.399	0.828627	-0.000608136	delayed	0.0857635	normal	0.0061692	67	409	0.399	0.399	0.088772
Methionine/Carnitine	Attainment roll	Attainment of rolling was achieved normally, delayed, or not yet achieved	476	1	0.377	0.816241	-0.000465041	delayed	-0.260802	normal	-0.0321526	67	409	0.378	0.378	-0.0276632
Methionine/Leucine	Attainment roll	Attainment of rolling was achieved normally, delayed, or not yet achieved	478	1	0.178	0.744324	0.00170705	delayed	0.331925	normal	0.0874189	67	411	0.178	0.178	0.0491828
Octanoylcarnitine/4-hydroxyproline	Attainment roll	Attainment of rolling was achieved normally, delayed, or not yet achieved	469	1	0.774	0.944787	-0.00196516	delayed	-0.0282563	normal	0.052826	64	405	0.775	0.775	-0.0830914
Octanoylcarnitine/Asparagine	Attainment roll	Attainment of rolling was achieved normally, delayed, or not yet achieved	470	1	0.438	0.842187	-0.000852258	delayed	0.103772	normal	-0.0182803	64	406	0.438	0.438	-0.0343948
Octanoylcarnitine/Carnitine	Attainment roll	Attainment of rolling was achieved normally, delayed, or not yet achieved	470	1	0.427	0.838939	-0.000789164	delayed	0.0742842	normal	0.0322442	64	406	0.427	0.427	0.0229829
Octanoylcarnitine/Citrate	Attainment roll	Attainment of rolling was achieved normally, delayed, or not yet achieved	470	1	0.466	0.855945	-0.000998749	delayed	0.238895	normal	0.052763	64	406	0.466	0.466	-0.0409591
Octanoylcarnitine/Glutamic Acid	Attainment roll	Attainment of rolling was achieved normally, delayed, or not yet achieved	470	1	0.569	0.890067	-0.00144405	delayed	0.149519	normal	0.0405977	64	406	0.569	0.569	-0.0156329
Octanoylcarnitine/Isoleucine	Attainment roll	Attainment of rolling was achieved normally, delayed, or not yet achieved	470	1	0.0596	0.602185	0.00544255	delayed	0.435638	normal	-0.0212201	64	406	0.06	0.06	0.071506
Octanoylcarnitine/Leucine	Attainment roll	Attainment of rolling was achieved normally, delayed, or not yet achieved	470	1	0.0339	0.488434	0.00747599	delayed	0.540145	normal	-0.0064112	64	406	0.034	0.034	0.0789665
Octanoylcarnitine/Sarcosine	Attainment roll	Attainment of rolling was achieved normally, delayed, or not yet achieved	470	1	0.571	0.890162	-0.00145126	delayed	0.223235	normal	0.013525	64	406	0.571	0.571	-0.0796422
Octanoylcarnitine/Valine	Attainment roll	Attainment of rolling was achieved normally, delayed, or not yet achieved	469	1	0.0225	0.409619	0.00900699	delayed	0.53884	normal	0.0507798	64	405	0.022	0.022	0.0886135
Ornithine/Carnitine	Attainment roll	Attainment of rolling was achieved normally, delayed, or not yet achieved	476	1	0.953	0.989413	-0.00210238	delayed	-0.0364393	normal	-0.00916168	67	409	0.953	0.953	-0.0387144
Ornithine/Citrate	Attainment roll	Attainment of rolling was achieved normally, delayed, or not yet achieved	476	1	0.41	0.831123	-0.000678907	delayed	-0.145481	normal	0.0457467	67	409	0.41	0.41	-0.0297273
Ornithine/Lysine	Attainment roll	Attainment of rolling was achieved normally, delayed, or not yet achieved	477	1	0.905	0.98169	-0.0020752	delayed	0.0454297	normal	-0.0260154	67	410	0.905	0.905	0.0302165
Ornithine/Phenylalanine	Attainment roll	Attainment of rolling was achieved normally, delayed, or not yet achieved	478	1	0.837	0.96252	-0.00201208	delayed	0.0999561	normal	0.00306244	67	411	0.838	0.838	0.00072865
Ornithine/a-Ketoglutarate	Attainment roll	Attainment of rolling was achieved normally, delayed, or not yet achieved	476	1	0.287	0.792432	0.000278786	delayed	-0.150647	normal	0.0692227	67	409	0.288	0.288	-0.0653301
Phenylalanine/Citrate	Attainment roll	Attainment of rolling was achieved normally, delayed, or not yet achieved	476	1	0.354	0.810693	-0.00030049	delayed	-0.170238	normal	-0.000842933	67	409	0.355	0.355	-0.0513562
Pyruvate/4-hydroxyproline	Attainment roll	Attainment of rolling was achieved normally, delayed, or not yet achieved	475	1	0.506	0.871731	-0.0011805	delayed	0.014271	normal	0.0970387	67	408	0.507	0.507	-0.0250817
Pyruvate/Aspartic Acid	Attainment roll	Attainment of rolling was achieved normally, delayed, or not yet achieved	476	1	0.532	0.885028	-0.0012851	delayed	-0.0124392	normal	0.11918	67	409	0.532	0.532	-0.0390453
Pyruvate/Carnitine	Attainment roll	Attainment of rolling was achieved normally, delayed, or not yet achieved	476	1	0.915	0.983201	-0.00208563	delayed	0.0471057	normal	0.0804223	67	409	0.915	0.915	0.00588382
Pyruvate/Glutamic Acid	Attainment roll	Attainment of rolling was achieved normally, delayed, or not yet achieved	476	1	0.756	0.941484	-0.00190576	delayed	0.140473	normal	0.134416	67	409	0.756	0.756	-0.0559515
Pyruvate/Hexanoylcarnitine	Attainment roll	Attainment of rolling was achieved normally, delayed, or not yet achieved	470	1	0.59	0.894855	-0.00151673	delayed	-0.0556839	normal	0.0248326	64	406	0.59	0.59	0.013803
Pyruvate/Homocitrulline	Attainment roll	Attainment of rolling was achieved normally, delayed, or not yet achieved	476	1	0.486	0.861765	-0.00108745	delayed	0.0398928	normal	0.0548967	67	409	0.487	0.487	-0.0980837
Pyruvate/Homoserine	Attainment roll	Attainment of rolling was achieved normally, delayed, or not yet achieved	476	1	0.727	0.928768	-0.00185238	delayed	0.0891569	normal	0.11417	67	409	0.727	0.727	-0.029023
Pyruvate/Kynurenine	Attainment roll	Attainment of rolling was achieved normally, delayed, or not yet achieved	476	1	0.656	0.909237	-0.00169002	delayed	0.152964	normal	0.112087	67	409	0.656	0.656	-0.0834517
Pyruvate/Octanoylcarnitine	Attainment roll	Attainment of rolling was achieved normally, delayed, or not yet achieved	470	1	0.362	0.812175	-0.000359587	delayed	-0.143465	normal	0.0123886	64	406	0.362	0.362	-0.0342989
Pyruvate/Palmitoylcarnitine	Attainment roll	Attainment of rolling was achieved normally, delayed, or not yet achieved	470	1	0.857	0.970924	-0.00206735	delayed	0.0828545	normal	0.0589846	64	406	0.857	0.857	-0.031741
Pyruvate/Phenylalanine	Attainment roll	Attainment of rolling was achieved normally, delayed, or not yet achieved	476	1	0.879	0.976045	-0.00206105	delayed	0.236691	normal	0.0629346	67	409	0.88	0.88	-0.0374276
Pyruvate/Proline	Attainment roll	Attainment of rolling was achieved normally, delayed, or not yet achieved	476	1	0.77	0.944787	-0.00192894	delayed	0.00642439	normal	0.0814036	67	409	0.77	0.77	0.0073856
Pyruvate/Sarcosine	Attainment roll	Attainment of rolling was achieved normally, delayed, or not yet achieved	476	1	0.311	0.798784	5.62391e-05	delayed	-0.0085891	normal	0.0649568	67	409	0.311	0.311	-0.0460658
Pyruvate/a-Ketoglutarate	Attainment roll	Attainment of rolling was achieved normally, delayed, or not yet achieved	476	1	0.0753	0.633514	0.00456568	delayed	-0.14245	normal	0.176637	67	409	0.075	0.075	-0.113086
Serine/Citrate	Attainment roll	Attainment of rolling was achieved normally, delayed, or not yet achieved	476	1	0.459	0.853453	-0.000950908	delayed	0.07316	normal	0.0682235	67	409	0.459	0.459	-0.0545762
Serine/Isoleucine	Attainment roll	Attainment of rolling was achieved normally, delayed, or not yet achieved	478	1	0.178	0.744324	0.00170705	delayed	0.268167	normal	0.104576	67	411	0.178	0.178	0.0515741
Serine/Leucine	Attainment roll	Attainment of rolling was achieved normally, delayed, or not yet achieved	478	1	0.0709	0.625043	0.00475172	delayed	0.352899	normal	0.066831	67	411	0.071	0.071	0.0648164
Serine/Urate	Attainment roll	Attainment of rolling was achieved normally, delayed, or not yet achieved	476	1	0.224	0.761776	0.0010068	delayed	-0.0816379	normal	0.0184243	67	409	0.224	0.224	-0.108905
Taurine/4-hydroxyproline	Attainment roll	Attainment of rolling was achieved normally, delayed, or not yet achieved	477	1	0.91	0.98181	-0.00207847	delayed	0.116595	normal	-0.020322	67	410	0.911	0.911	-0.0592793
Taurine/Carnitine	Attainment roll	Attainment of rolling was achieved normally, delayed, or not yet achieved	476	1	0.28	0.789851	0.000356843	delayed	0.00432585	normal	-0.0508559	67	409	0.28	0.28	-0.0292382
Taurine/Citrate	Attainment roll	Attainment of rolling was achieved normally, delayed, or not yet achieved	476	1	0.766	0.944787	-0.00192298	delayed	0.0609627	normal	0.0200074	67	409	0.766	0.766	-0.000794253
Taurine/Ethanolamine	Attainment roll	Attainment of rolling was achieved normally, delayed, or not yet achieved	478	1	0.225	0.761776	0.000989134	delayed	0.123278	normal	-0.0126039	67	411	0.225	0.225	0.0297753
Taurine/Malate	Attainment roll	Attainment of rolling was achieved normally, delayed, or not yet achieved	476	1	0.406	0.829227	-0.000652148	delayed	-0.0975963	normal	0.0674931	67	409	0.406	0.406	-0.0435826
Taurine/Palmitoylcarnitine	Attainment roll	Attainment of rolling was achieved normally, delayed, or not yet achieved	470	1	0.663	0.909237	-0.00173114	delayed	0.0717802	normal	0.00805014	64	406	0.663	0.663	-0.0205936
Taurine/Phenylalanine	Attainment roll	Attainment of rolling was achieved normally, delayed, or not yet achieved	478	1	0.393	0.827274	-0.000568154	delayed	0.0729854	normal	-0.0281903	67	411	0.393	0.393	0.0165119
Taurine/a-Ketoglutarate	Attainment roll	Attainment of rolling was achieved normally, delayed, or not yet achieved	476	1	0.491	0.862539	-0.00110706	delayed	-0.0584371	normal	-0.0770706	67	409	0.491	0.491	-0.0562496
Threonine/Valine	Attainment roll	Attainment of rolling was achieved normally, delayed, or not yet achieved	477	1	0.166	0.7344	0.00193433	delayed	0.352109	normal	0.106659	67	410	0.166	0.166	0.0531736
Tryptophan/a-Ketoglutarate	Attainment roll	Attainment of rolling was achieved normally, delayed, or not yet achieved	476	1	0.282	0.791366	0.000330685	delayed	-0.0254329	normal	0.0936851	67	409	0.282	0.282	-0.0903764
Xanthine/4-hydroxyproline	Attainment roll	Attainment of rolling was achieved normally, delayed, or not yet achieved	446	1	0.517	0.875504	-0.00130464	delayed	0.0203183	normal	0.0643573	64	382	0.517	0.517	-0.0677161
Xanthine/Carnitine	Attainment roll	Attainment of rolling was achieved normally, delayed, or not yet achieved	447	1	0.875	0.976045	-0.00219194	delayed	-0.0381703	normal	-0.026873	64	383	0.876	0.876	0.00245958
Xanthine/Histidine	Attainment roll	Attainment of rolling was achieved normally, delayed, or not yet achieved	446	1	0.837	0.96252	-0.00215724	delayed	-0.0598195	normal	-0.0201155	64	382	0.838	0.838	0.0110837
Xanthine/Palmitoylcarnitine	Attainment roll	Attainment of rolling was achieved normally, delayed, or not yet achieved	441	1	0.436	0.841868	-0.000894828	delayed	-0.0777837	normal	0.038017	61	380	0.436	0.436	0.0122018
a-Ketoglutarate/Valine	Attainment roll	Attainment of rolling was achieved normally, delayed, or not yet achieved	475	1	0.0125	0.316395	0.0110661	delayed	0.193738	normal	-0.00292275	67	408	0.013	0.013	0.175642
gamma-Aminobutyric Acid/Hexanoylcarnitine	Attainment roll	Attainment of rolling was achieved normally, delayed, or not yet achieved	470	1	0.953	0.989413	-0.00212921	delayed	-0.000962659	normal	0.00437761	64	406	0.953	0.953	0.0347296
Alanine/Carnitine	Attainment sit	Attainment of sitting was achieved normally, delayed, or not yet achieved	478	1	0.598	0.898678	-0.00151704	delayed	-0.0431131	normal	-0.0338419	69	409	0.598	0.598	0.00222249
Alanine/Kynurenine	Attainment sit	Attainment of sitting was achieved normally, delayed, or not yet achieved	480	1	0.139	0.698915	0.00249366	delayed	-0.0555889	normal	0.134782	69	411	0.139	0.139	-0.057455
Alanine/Lysine	Attainment sit	Attainment of sitting was achieved normally, delayed, or not yet achieved	479	1	0.497	0.865977	-0.00113069	delayed	-0.0829675	normal	-0.0465038	69	410	0.498	0.498	-0.0212064
Alanine/Phenylalanine	Attainment sit	Attainment of sitting was achieved normally, delayed, or not yet achieved	480	1	0.754	0.940816	-0.00188612	delayed	-0.0988741	normal	-0.0496138	69	411	0.754	0.754	-0.0358631
Alanine/Tyrosine	Attainment sit	Attainment of sitting was achieved normally, delayed, or not yet achieved	480	1	0.489	0.862196	-0.00108832	delayed	-0.0952148	normal	0.0366331	69	411	0.489	0.489	-0.00917398
Alanine/Valine	Attainment sit	Attainment of sitting was achieved normally, delayed, or not yet achieved	479	1	0.641	0.908885	-0.00164065	delayed	0.0782236	normal	0.029772	68	411	0.641	0.641	0.0331228
Alanine/a-Ketoglutarate	Attainment sit	Attainment of sitting was achieved normally, delayed, or not yet achieved	478	1	0.236	0.767478	0.000848211	delayed	-0.138966	normal	-0.00160048	69	409	0.236	0.236	-0.0682276
Arginine/4-hydroxyproline	Attainment sit	Attainment of sitting was achieved normally, delayed, or not yet achieved	479	1	0.27	0.780837	0.000456999	delayed	0.0633915	normal	0.1469	69	410	0.27	0.27	-0.0667991
Arginine/Carnitine	Attainment sit	Attainment of sitting was achieved normally, delayed, or not yet achieved	477	1	0.384	0.823626	-0.000512799	delayed	-0.150487	normal	-0.0273577	69	408	0.385	0.385	-0.0277129
Arginine/Citrate	Attainment sit	Attainment of sitting was achieved normally, delayed, or not yet achieved	477	1	0.0678	0.620349	0.00491678	delayed	-0.151013	normal	0.0729302	69	408	0.068	0.068	-0.0789582
Arginine/Leucine	Attainment sit	Attainment of sitting was achieved normally, delayed, or not yet achieved	479	1	0.976	0.994234	-0.00209454	delayed	0.187433	normal	0.0880019	69	410	0.976	0.976	-0.0278487
Arginine/Phenylalanine	Attainment sit	Attainment of sitting was achieved normally, delayed, or not yet achieved	479	1	0.436	0.841868	-0.000823233	delayed	-0.0722121	normal	0.0746043	69	410	0.436	0.436	-0.0567045
Arginine/Tyrosine	Attainment sit	Attainment of sitting was achieved normally, delayed, or not yet achieved	479	1	0.412	0.831741	-0.000687726	delayed	0.0431644	normal	0.0599315	69	410	0.413	0.413	-0.0647458
Citrate	Attainment sit	Attainment of sitting was achieved normally, delayed, or not yet achieved	478	1	0.306	0.796119	0.00010475	delayed	0.185523	normal	-0.0486887	69	409	0.306	0.306	0.0504052
Citrulline/Carnitine	Attainment sit	Attainment of sitting was achieved normally, delayed, or not yet achieved	478	1	0.901	0.980329	-0.00206859	delayed	-0.0364475	normal	-0.0704106	69	409	0.902	0.902	0.0255754
Citrulline/Glutarylcarnitine	Attainment sit	Attainment of sitting was achieved normally, delayed, or not yet achieved	472	1	0.648	0.909237	-0.00168456	delayed	0.0264663	normal	0.044675	66	406	0.648	0.648	-0.00731264
Decanoylcarnitine/4-hydroxyproline	Attainment sit	Attainment of sitting was achieved normally, delayed, or not yet achieved	471	1	0.414	0.831741	-0.000711444	delayed	-0.0352688	normal	0.0263132	66	405	0.415	0.415	-0.194096
Decanoylcarnitine/Carnitine	Attainment sit	Attainment of sitting was achieved normally, delayed, or not yet achieved	472	1	0.432	0.841222	-0.000815764	delayed	-0.0522134	normal	0.0262215	66	406	0.433	0.433	-0.144882
Decanoylcarnitine/Isoleucine	Attainment sit	Attainment of sitting was achieved normally, delayed, or not yet achieved	472	1	0.776	0.944787	-0.0019559	delayed	0.0858138	normal	0.0334759	66	406	0.777	0.777	-0.10085
Decanoylcarnitine/Leucine	Attainment sit	Attainment of sitting was achieved normally, delayed, or not yet achieved	472	1	0.782	0.944929	-0.00196404	delayed	0.0845435	normal	0.0763245	66	406	0.782	0.782	-0.122796
Decanoylcarnitine/Phenylalanine	Attainment sit	Attainment of sitting was achieved normally, delayed, or not yet achieved	472	1	0.526	0.880228	-0.00127394	delayed	-0.0484163	normal	0.0484103	66	406	0.527	0.527	-0.152057
Decanoylcarnitine/Valine	Attainment sit	Attainment of sitting was achieved normally, delayed, or not yet achieved	471	1	0.97	0.994038	-0.00212923	delayed	0.128729	normal	0.0292083	65	406	0.971	0.971	-0.0986
Ethanolamine/4-hydroxyproline	Attainment sit	Attainment of sitting was achieved normally, delayed, or not yet achieved	479	1	0.638	0.90867	-0.00163328	delayed	0.140459	normal	0.0813299	69	410	0.639	0.639	-0.0518003
Ethanolamine/Carnitine	Attainment sit	Attainment of sitting was achieved normally, delayed, or not yet achieved	478	1	0.399	0.828627	-0.000605302	delayed	-0.157671	normal	0.0152758	69	409	0.399	0.399	-0.0050962
Ethanolamine/Citrate	Attainment sit	Attainment of sitting was achieved normally, delayed, or not yet achieved	478	1	0.0199	0.388238	0.00929084	delayed	-0.191569	normal	0.133373	69	409	0.02	0.02	-0.0611917
Ethanolamine/Kynurenine	Attainment sit	Attainment of sitting was achieved normally, delayed, or not yet achieved	480	1	0.136	0.695809	0.00255195	delayed	-0.0688208	normal	0.0923016	69	411	0.136	0.136	-0.0787663
Ethanolamine/Malate	Attainment sit	Attainment of sitting was achieved normally, delayed, or not yet achieved	478	1	0.233	0.766553	0.000890575	delayed	-0.00675412	normal	0.0942245	69	409	0.233	0.233	-0.0530959
Ethanolamine/Urate	Attainment sit	Attainment of sitting was achieved normally, delayed, or not yet achieved	478	1	0.288	0.792432	0.000269985	delayed	-0.0593131	normal	0.0490808	69	409	0.288	0.288	-0.0609374
Ethanolamine/a-Ketoglutarate	Attainment sit	Attainment of sitting was achieved normally, delayed, or not yet achieved	478	1	0.0242	0.409619	0.00857422	delayed	-0.316204	normal	0.0915056	69	409	0.024	0.024	-0.0829223
Glutamic Acid/4-hydroxyproline	Attainment sit	Attainment of sitting was achieved normally, delayed, or not yet achieved	479	1	0.717	0.925149	-0.00182183	delayed	-0.185418	normal	-0.0606958	69	410	0.718	0.718	0.0244136
Glutamine	Attainment sit	Attainment of sitting was achieved normally, delayed, or not yet achieved	480	1	0.216	0.760974	0.00110742	delayed	-0.0041393	normal	0.053211	69	411	0.216	0.216	-0.050198
Glycine/Arginine	Attainment sit	Attainment of sitting was achieved normally, delayed, or not yet achieved	479	1	0.103	0.664104	0.00346113	delayed	0.381992	normal	-0.021362	69	410	0.104	0.104	0.0681988
Glycine/Asparagine	Attainment sit	Attainment of sitting was achieved normally, delayed, or not yet achieved	480	1	0.506	0.871731	-0.0011656	delayed	0.163427	normal	0.037098	69	411	0.506	0.506	0.03064
Glycine/Carnitine	Attainment sit	Attainment of sitting was achieved normally, delayed, or not yet achieved	478	1	0.645	0.909237	-0.0016558	delayed	-0.280458	normal	-0.0235155	69	409	0.646	0.646	0.0752499
Glycine/Citrate	Attainment sit	Attainment of sitting was achieved normally, delayed, or not yet achieved	478	1	0.396	0.827274	-0.000585194	delayed	-0.162635	normal	0.116313	69	409	0.396	0.396	-0.00184777
Glycine/Hexanoylcarnitine	Attainment sit	Attainment of sitting was achieved normally, delayed, or not yet achieved	472	1	0.855	0.970026	-0.00205646	delayed	0.0750295	normal	0.0229831	66	406	0.855	0.855	0.123633
Glycine/Isoleucine	Attainment sit	Attainment of sitting was achieved normally, delayed, or not yet achieved	480	1	0.203	0.752294	0.00130449	delayed	0.405141	normal	0.132778	69	411	0.203	0.203	0.0384378
Glycine/Leucine	Attainment sit	Attainment of sitting was achieved normally, delayed, or not yet achieved	480	1	0.225	0.761776	0.000982478	delayed	0.29308	normal	0.0897669	69	411	0.226	0.226	0.0305519
Glycine/Lysine	Attainment sit	Attainment of sitting was achieved normally, delayed, or not yet achieved	479	1	0.919	0.983201	-0.00207483	delayed	0.0811412	normal	0.0223867	69	410	0.92	0.92	0.00975998
Glycine/Malate	Attainment sit	Attainment of sitting was achieved normally, delayed, or not yet achieved	478	1	0.833	0.961942	-0.00200768	delayed	-0.0267571	normal	0.113363	69	409	0.834	0.834	-0.00214849
Glycine/Methionine	Attainment sit	Attainment of sitting was achieved normally, delayed, or not yet achieved	480	1	0.193	0.752294	0.00144594	delayed	0.323579	normal	0.0521891	69	411	0.194	0.194	0.0668434
Glycine/Phenylalanine	Attainment sit	Attainment of sitting was achieved normally, delayed, or not yet achieved	480	1	0.494	0.864029	-0.00111532	delayed	0.115349	normal	0.0218628	69	411	0.495	0.495	0.000136358
Glycine/Valine	Attainment sit	Attainment of sitting was achieved normally, delayed, or not yet achieved	479	1	0.205	0.75535	0.00127085	delayed	0.257469	normal	0.095311	68	411	0.205	0.205	0.0613666
Glycine/a-Ketoglutarate	Attainment sit	Attainment of sitting was achieved normally, delayed, or not yet achieved	478	1	0.306	0.796119	0.00010475	delayed	-0.13332	normal	0.0765032	69	409	0.306	0.306	-0.00975748
Hexanoylcarnitine/Leucine	Attainment sit	Attainment of sitting was achieved normally, delayed, or not yet achieved	472	1	0.869	0.973195	-0.00206944	delayed	0.0443272	normal	0.00284602	66	406	0.869	0.869	0.00637957
Histidine/Leucine	Attainment sit	Attainment of sitting was achieved normally, delayed, or not yet achieved	479	1	0.314	0.799431	2.86065e-05	delayed	0.331338	normal	0.167517	69	410	0.314	0.314	0.0335086
Homoserine/Carnitine	Attainment sit	Attainment of sitting was achieved normally, delayed, or not yet achieved	478	1	0.826	0.957755	-0.00199916	delayed	-0.219223	normal	0.0140773	69	409	0.826	0.826	0.0360785
Homoserine/Citrate	Attainment sit	Attainment of sitting was achieved normally, delayed, or not yet achieved	478	1	0.236	0.767478	0.000848211	delayed	-0.215965	normal	0.0992674	69	409	0.236	0.236	-0.0382642
Homoserine/Isoleucine	Attainment sit	Attainment of sitting was achieved normally, delayed, or not yet achieved	480	1	0.24	0.768188	0.000799735	delayed	0.191298	normal	0.110055	69	411	0.24	0.24	0.046411
Homoserine/Leucine	Attainment sit	Attainment of sitting was achieved normally, delayed, or not yet achieved	480	1	0.312	0.798784	4.4691e-05	delayed	0.235518	normal	0.0519272	69	411	0.312	0.312	0.0396859
Hypoxanthine/4-hydroxyproline	Attainment sit	Attainment of sitting was achieved normally, delayed, or not yet achieved	448	1	0.204	0.75426	0.0013788	delayed	-0.107056	normal	0.0361007	65	383	0.204	0.204	-0.152068
Hypoxanthine/Carnitine	Attainment sit	Attainment of sitting was achieved normally, delayed, or not yet achieved	449	1	0.473	0.859587	-0.00108598	delayed	-0.112655	normal	0.00543294	65	384	0.473	0.473	-0.100741
Lactate	Attainment sit	Attainment of sitting was achieved normally, delayed, or not yet achieved	478	1	0.752	0.939415	-0.00189092	delayed	-0.116588	normal	-0.0902341	69	409	0.752	0.752	-0.0145334
Lactate/4-hydroxyproline	Attainment sit	Attainment of sitting was achieved normally, delayed, or not yet achieved	477	1	0.773	0.944787	-0.00192947	delayed	0.00162902	normal	0.00393599	69	408	0.773	0.773	0.0252056
Lactate/Alanine	Attainment sit	Attainment of sitting was achieved normally, delayed, or not yet achieved	478	1	0.352	0.810693	-0.000282226	delayed	0.0139241	normal	-0.112415	69	409	0.352	0.352	0.0310131
Lactate/Arginine	Attainment sit	Attainment of sitting was achieved normally, delayed, or not yet achieved	477	1	0.279	0.788414	0.000364625	delayed	-0.0154045	normal	-0.0911622	69	408	0.279	0.279	0.0769295
Lactate/Asparagine	Attainment sit	Attainment of sitting was achieved normally, delayed, or not yet achieved	478	1	0.366	0.812584	-0.000383896	delayed	-0.0187715	normal	-0.108679	69	409	0.366	0.366	0.0156611
Lactate/Aspartic Acid	Attainment sit	Attainment of sitting was achieved normally, delayed, or not yet achieved	478	1	0.581	0.894855	-0.00146152	delayed	0.11829	normal	0.104469	69	409	0.582	0.582	0.00579972
Lactate/Carnitine	Attainment sit	Attainment of sitting was achieved normally, delayed, or not yet achieved	478	1	0.536	0.885835	-0.00129706	delayed	0.00795056	normal	-0.0620007	69	409	0.537	0.537	-0.000258939
Lactate/Citrate	Attainment sit	Attainment of sitting was achieved normally, delayed, or not yet achieved	478	1	0.751	0.939415	-0.00188967	delayed	0.00920463	normal	0.0425942	69	409	0.752	0.752	-0.0637792
Lactate/Citrulline	Attainment sit	Attainment of sitting was achieved normally, delayed, or not yet achieved	478	1	0.792	0.94704	-0.00195515	delayed	-0.0458139	normal	-0.118796	69	409	0.793	0.793	0.12715
Lactate/Decanoylcarnitine	Attainment sit	Attainment of sitting was achieved normally, delayed, or not yet achieved	472	1	0.2	0.752294	0.00137166	delayed	0.182532	normal	-0.00199921	66	406	0.2	0.2	0.0879231
Lactate/Ethanolamine	Attainment sit	Attainment of sitting was achieved normally, delayed, or not yet achieved	478	1	0.241	0.768188	0.000782912	delayed	0.150107	normal	-0.0552515	69	409	0.242	0.242	0.0439929
Lactate/Glutamic Acid	Attainment sit	Attainment of sitting was achieved normally, delayed, or not yet achieved	478	1	0.432	0.841222	-0.00080522	delayed	0.249445	normal	0.0647892	69	409	0.433	0.433	-0.00527604
Lactate/Glutamine	Attainment sit	Attainment of sitting was achieved normally, delayed, or not yet achieved	478	1	0.291	0.792432	0.000240638	delayed	-0.0544387	normal	-0.110057	69	409	0.291	0.291	0.0351771
Lactate/Glutarylcarnitine	Attainment sit	Attainment of sitting was achieved normally, delayed, or not yet achieved	472	1	0.48	0.861547	-0.0010659	delayed	0.206955	normal	0.0432847	66	406	0.48	0.48	-0.081062
Lactate/Glycine	Attainment sit	Attainment of sitting was achieved normally, delayed, or not yet achieved	478	1	0.496	0.864703	-0.00112733	delayed	-0.0104232	normal	-0.116585	69	409	0.496	0.496	-0.00725939
Lactate/Hexanoylcarnitine	Attainment sit	Attainment of sitting was achieved normally, delayed, or not yet achieved	472	1	0.59	0.894855	-0.0015094	delayed	0.182411	normal	-0.0812153	66	406	0.59	0.59	0.148866
Lactate/Histidine	Attainment sit	Attainment of sitting was achieved normally, delayed, or not yet achieved	477	1	0.488	0.862196	-0.00109106	delayed	-0.0571156	normal	-0.0775878	69	408	0.488	0.488	0.0108784
Lactate/Homocitrulline	Attainment sit	Attainment of sitting was achieved normally, delayed, or not yet achieved	478	1	0.161	0.726964	0.0020201	delayed	-0.109667	normal	0.0181034	69	409	0.161	0.161	-0.211593
Lactate/Homoserine	Attainment sit	Attainment of sitting was achieved normally, delayed, or not yet achieved	478	1	0.654	0.909237	-0.00167918	delayed	-0.0157428	normal	-0.00734671	69	409	0.654	0.654	0.0210656
Lactate/Isoleucine	Attainment sit	Attainment of sitting was achieved normally, delayed, or not yet achieved	478	1	0.293	0.792432	0.00022395	delayed	0.116208	normal	0.00908249	69	409	0.293	0.293	0.0522621
Lactate/Kynurenine	Attainment sit	Attainment of sitting was achieved normally, delayed, or not yet achieved	478	1	0.934	0.985628	-0.00208656	delayed	0.0588008	normal	0.00965121	69	409	0.935	0.935	-0.0655404
Lactate/Leucine	Attainment sit	Attainment of sitting was achieved normally, delayed, or not yet achieved	478	1	0.326	0.808193	-7.01145e-05	delayed	0.0909662	normal	-0.0235118	69	409	0.326	0.326	0.0465416
Lactate/Lysine	Attainment sit	Attainment of sitting was achieved normally, delayed, or not yet achieved	477	1	0.711	0.922993	-0.00181678	delayed	-0.0795391	normal	-0.0272207	69	408	0.712	0.712	0.012047
Lactate/Malate	Attainment sit	Attainment of sitting was achieved normally, delayed, or not yet achieved	478	1	0.849	0.966975	-0.00202437	delayed	0.0766058	normal	0.0333938	69	409	0.849	0.849	0.00241745
Lactate/Methionine	Attainment sit	Attainment of sitting was achieved normally, delayed, or not yet achieved	478	1	0.19	0.752294	0.0015154	delayed	0.090424	normal	-0.100796	69	409	0.19	0.19	0.0485789
Lactate/Octanoylcarnitine	Attainment sit	Attainment of sitting was achieved normally, delayed, or not yet achieved	472	1	0.35	0.810693	-0.000267291	delayed	0.149659	normal	0.0324273	66	406	0.35	0.35	0.108516
Lactate/Ornithine	Attainment sit	Attainment of sitting was achieved normally, delayed, or not yet achieved	478	1	0.0942	0.650786	0.00378484	delayed	0.129987	normal	-0.103514	69	409	0.094	0.094	0.122828
Lactate/Palmitoylcarnitine	Attainment sit	Attainment of sitting was achieved normally, delayed, or not yet achieved	472	1	0.422	0.834905	-0.000756588	delayed	0.198284	normal	-0.0142378	66	406	0.422	0.422	0.0436362
Lactate/Phenylalanine	Attainment sit	Attainment of sitting was achieved normally, delayed, or not yet achieved	478	1	0.567	0.888669	-0.00141257	delayed	0.0134487	normal	-0.0186027	69	409	0.567	0.567	-0.0380571
Lactate/Proline	Attainment sit	Attainment of sitting was achieved normally, delayed, or not yet achieved	478	1	0.719	0.925149	-0.00182799	delayed	-0.0013297	normal	-0.0237633	69	409	0.719	0.719	-0.021137
Lactate/Sarcosine	Attainment sit	Attainment of sitting was achieved normally, delayed, or not yet achieved	478	1	0.931	0.985278	-0.00208523	delayed	0.0622182	normal	-0.0187913	69	409	0.932	0.932	-0.0790483
Lactate/Serine	Attainment sit	Attainment of sitting was achieved normally, delayed, or not yet achieved	478	1	0.292	0.792432	0.000232287	delayed	-0.0670419	normal	-0.102393	69	409	0.292	0.292	0.0261317
Lactate/Taurine	Attainment sit	Attainment of sitting was achieved normally, delayed, or not yet achieved	478	1	0.778	0.944787	-0.00193355	delayed	0.035987	normal	-0.00759385	69	409	0.778	0.778	0.00236816
Lactate/Threonine	Attainment sit	Attainment of sitting was achieved normally, delayed, or not yet achieved	478	1	0.463	0.854345	-0.000967661	delayed	0.116821	normal	-0.0182374	69	409	0.463	0.463	0.011902
Lactate/Tyrosine	Attainment sit	Attainment of sitting was achieved normally, delayed, or not yet achieved	478	1	0.56	0.886345	-0.00138742	delayed	0.00127114	normal	0.0192558	69	409	0.56	0.56	0.0302015
Lactate/Urate	Attainment sit	Attainment of sitting was achieved normally, delayed, or not yet achieved	478	1	0.665	0.909237	-0.00170708	delayed	0.0791719	normal	-0.0505019	69	409	0.665	0.665	-0.0391199
Lactate/Valine	Attainment sit	Attainment of sitting was achieved normally, delayed, or not yet achieved	477	1	0.351	0.810693	-0.000272736	delayed	0.0933332	normal	-0.0104875	68	409	0.351	0.351	0.0597573
Lactate/Xanthine	Attainment sit	Attainment of sitting was achieved normally, delayed, or not yet achieved	449	1	0.225	0.761776	0.00105148	delayed	0.207301	normal	-0.0353678	65	384	0.226	0.226	0.0288208
Lactate/a-Ketoglutarate	Attainment sit	Attainment of sitting was achieved normally, delayed, or not yet achieved	478	1	0.802	0.949107	-0.00196938	delayed	-0.0700253	normal	0.00535052	69	409	0.803	0.803	-0.0562788
Leucine	Attainment sit	Attainment of sitting was achieved normally, delayed, or not yet achieved	480	1	0.12	0.674953	0.00295805	delayed	-0.276033	normal	-0.070266	69	411	0.12	0.12	-0.0573073
Leucine/Carnitine	Attainment sit	Attainment of sitting was achieved normally, delayed, or not yet achieved	478	1	0.303	0.796119	0.000129155	delayed	-0.229302	normal	-0.0864623	69	409	0.303	0.303	0.0136383
Leucine/Glutarylcarnitine	Attainment sit	Attainment of sitting was achieved normally, delayed, or not yet achieved	472	1	0.176	0.744324	0.00177563	delayed	-0.196223	normal	-0.0231513	66	406	0.176	0.176	-0.0122765
Leucine/Valine	Attainment sit	Attainment of sitting was achieved normally, delayed, or not yet achieved	479	1	0.697	0.916689	-0.00177966	delayed	-0.0419106	normal	0.0270318	68	411	0.698	0.698	-0.00614594
Lysine/Glutamine	Attainment sit	Attainment of sitting was achieved normally, delayed, or not yet achieved	479	1	0.435	0.841868	-0.000817082	delayed	0.0576728	normal	-0.0231267	69	410	0.435	0.435	0.0288197
Lysine/Phenylalanine	Attainment sit	Attainment of sitting was achieved normally, delayed, or not yet achieved	479	1	0.956	0.989571	-0.00208999	delayed	0.0551735	normal	0.0612486	69	410	0.956	0.956	0.00827812
Lysine/a-Ketoglutarate	Attainment sit	Attainment of sitting was achieved normally, delayed, or not yet achieved	477	1	0.536	0.885835	-0.00129736	delayed	0.0298666	normal	0.0569925	69	408	0.536	0.536	-0.0453168
Malate/4-hydroxyproline	Attainment sit	Attainment of sitting was achieved normally, delayed, or not yet achieved	477	1	0.776	0.944787	-0.00193404	delayed	0.0284844	normal	-0.00155816	69	408	0.776	0.776	0.0217393
Malate/Carnitine	Attainment sit	Attainment of sitting was achieved normally, delayed, or not yet achieved	478	1	0.677	0.911941	-0.00173567	delayed	0.000128482	normal	-0.153709	69	409	0.677	0.677	0.0314864
Malate/Homoserine	Attainment sit	Attainment of sitting was achieved normally, delayed, or not yet achieved	478	1	0.71	0.922828	-0.0018106	delayed	-0.013769	normal	-0.102168	69	409	0.71	0.71	0.0249546
Malate/Proline	Attainment sit	Attainment of sitting was achieved normally, delayed, or not yet achieved	478	1	0.769	0.944787	-0.00191988	delayed	0.00702479	normal	0.0286041	69	409	0.77	0.77	0.0158621
Methionine/Carnitine	Attainment sit	Attainment of sitting was achieved normally, delayed, or not yet achieved	478	1	0.172	0.741793	0.0018121	delayed	-0.315151	normal	-0.0321526	69	409	0.172	0.172	0.0100375
Methionine/Leucine	Attainment sit	Attainment of sitting was achieved normally, delayed, or not yet achieved	480	1	0.805	0.950557	-0.00196427	delayed	0.263481	normal	0.0932794	69	411	0.805	0.805	-0.0112078
Octanoylcarnitine/4-hydroxyproline	Attainment sit	Attainment of sitting was achieved normally, delayed, or not yet achieved	471	1	0.562	0.886889	-0.00141423	delayed	-0.0101892	normal	0.0472135	66	405	0.562	0.562	-0.16328
Octanoylcarnitine/Asparagine	Attainment sit	Attainment of sitting was achieved normally, delayed, or not yet achieved	472	1	0.853	0.968441	-0.00205494	delayed	0.0528791	normal	0.0140206	66	406	0.854	0.854	-0.0931428
Octanoylcarnitine/Carnitine	Attainment sit	Attainment of sitting was achieved normally, delayed, or not yet achieved	472	1	0.635	0.90867	-0.00164794	delayed	-0.0144512	normal	0.0423396	66	406	0.635	0.635	-0.112498
Octanoylcarnitine/Citrate	Attainment sit	Attainment of sitting was achieved normally, delayed, or not yet achieved	472	1	0.195	0.752294	0.00144103	delayed	0.0135015	normal	0.0773314	66	406	0.195	0.195	-0.178715
Octanoylcarnitine/Glutamic Acid	Attainment sit	Attainment of sitting was achieved normally, delayed, or not yet achieved	472	1	0.967	0.993595	-0.00212393	delayed	0.141855	normal	0.0418626	66	406	0.967	0.967	-0.108414
Octanoylcarnitine/Isoleucine	Attainment sit	Attainment of sitting was achieved normally, delayed, or not yet achieved	472	1	0.94	0.985795	-0.00211572	delayed	0.195533	normal	0.0211913	66	406	0.941	0.941	-0.0729721
Octanoylcarnitine/Leucine	Attainment sit	Attainment of sitting was achieved normally, delayed, or not yet achieved	472	1	0.918	0.983201	-0.00210503	delayed	0.0760141	normal	0.0402655	66	406	0.918	0.918	-0.0920487
Octanoylcarnitine/Sarcosine	Attainment sit	Attainment of sitting was achieved normally, delayed, or not yet achieved	472	1	0.482	0.861547	-0.00107466	delayed	0.0786109	normal	0.028871	66	406	0.482	0.482	-0.184537
Octanoylcarnitine/Valine	Attainment sit	Attainment of sitting was achieved normally, delayed, or not yet achieved	471	1	0.657	0.909237	-0.00171067	delayed	0.18986	normal	0.0636387	65	406	0.657	0.657	-0.0671404
Ornithine/Carnitine	Attainment sit	Attainment of sitting was achieved normally, delayed, or not yet achieved	478	1	0.241	0.768188	0.000792196	delayed	-0.172479	normal	-0.00365628	69	409	0.241	0.241	-0.0816859
Ornithine/Citrate	Attainment sit	Attainment of sitting was achieved normally, delayed, or not yet achieved	478	1	0.0165	0.363113	0.00997372	delayed	-0.374977	normal	0.0837645	69	409	0.016	0.016	-0.0889475
Ornithine/Lysine	Attainment sit	Attainment of sitting was achieved normally, delayed, or not yet achieved	479	1	0.0106	0.296155	0.0116101	delayed	-0.251111	normal	0.0729263	69	410	0.011	0.011	-0.0858329
Ornithine/Phenylalanine	Attainment sit	Attainment of sitting was achieved normally, delayed, or not yet achieved	480	1	0.0942	0.650786	0.00376866	delayed	-0.25816	normal	0.0714485	69	411	0.094	0.094	-0.0923166
Ornithine/a-Ketoglutarate	Attainment sit	Attainment of sitting was achieved normally, delayed, or not yet achieved	478	1	0.045	0.549753	0.00634039	delayed	-0.238701	normal	0.0884348	69	409	0.045	0.045	-0.113098
Phenylalanine/Citrate	Attainment sit	Attainment of sitting was achieved normally, delayed, or not yet achieved	478	1	0.283	0.791366	0.000324971	delayed	-0.178131	normal	0.0104382	69	409	0.283	0.283	-0.0226518
Pyruvate/4-hydroxyproline	Attainment sit	Attainment of sitting was achieved normally, delayed, or not yet achieved	477	1	0.708	0.921346	-0.00181086	delayed	0.218911	normal	0.0932867	69	408	0.709	0.709	0.0833255
Pyruvate/Aspartic Acid	Attainment sit	Attainment of sitting was achieved normally, delayed, or not yet achieved	478	1	0.559	0.886345	-0.0013828	delayed	0.028893	normal	0.0905456	69	409	0.559	0.559	0.0307988
Pyruvate/Carnitine	Attainment sit	Attainment of sitting was achieved normally, delayed, or not yet achieved	478	1	0.544	0.885896	-0.00132858	delayed	0.0924968	normal	0.078466	69	409	0.545	0.545	0.0684937
Pyruvate/Glutamic Acid	Attainment sit	Attainment of sitting was achieved normally, delayed, or not yet achieved	478	1	0.422	0.834905	-0.000748657	delayed	0.220704	normal	0.0986572	69	409	0.423	0.423	0.0278166
Pyruvate/Hexanoylcarnitine	Attainment sit	Attainment of sitting was achieved normally, delayed, or not yet achieved	472	1	0.592	0.895525	-0.00151608	delayed	0.241885	normal	-0.0417676	66	406	0.592	0.592	0.170574
Pyruvate/Homocitrulline	Attainment sit	Attainment of sitting was achieved normally, delayed, or not yet achieved	478	1	0.0538	0.580274	0.00570986	delayed	-0.16101	normal	0.10199	69	409	0.054	0.054	-0.126494
Pyruvate/Homoserine	Attainment sit	Attainment of sitting was achieved normally, delayed, or not yet achieved	478	1	0.653	0.909237	-0.00167562	delayed	0.0891569	normal	0.111912	69	409	0.653	0.653	0.0541853
Pyruvate/Kynurenine	Attainment sit	Attainment of sitting was achieved normally, delayed, or not yet achieved	478	1	0.925	0.984766	-0.00208238	delayed	0.152964	normal	0.109169	69	409	0.926	0.926	-0.0151316
Pyruvate/Octanoylcarnitine	Attainment sit	Attainment of sitting was achieved normally, delayed, or not yet achieved	472	1	0.332	0.809308	-0.000129312	delayed	-0.0042478	normal	-0.027383	66	406	0.333	0.333	0.15738
Pyruvate/Palmitoylcarnitine	Attainment sit	Attainment of sitting was achieved normally, delayed, or not yet achieved	472	1	0.42	0.833515	-0.000746598	delayed	0.231533	normal	0.0474383	66	406	0.421	0.421	0.0684143
Pyruvate/Phenylalanine	Attainment sit	Attainment of sitting was achieved normally, delayed, or not yet achieved	478	1	0.696	0.916689	-0.00178042	delayed	0.287968	normal	0.0611859	69	409	0.696	0.696	0.0044641
Pyruvate/Proline	Attainment sit	Attainment of sitting was achieved normally, delayed, or not yet achieved	478	1	0.989	0.996131	-0.00210045	delayed	0.1255	normal	0.0754052	69	409	0.989	0.989	0.0223188
Pyruvate/Sarcosine	Attainment sit	Attainment of sitting was achieved normally, delayed, or not yet achieved	478	1	0.726	0.928228	-0.00184345	delayed	0.126783	normal	0.0401997	69	409	0.727	0.727	0.0274787
Pyruvate/a-Ketoglutarate	Attainment sit	Attainment of sitting was achieved normally, delayed, or not yet achieved	478	1	0.638	0.90867	-0.00163554	delayed	-0.00301812	normal	0.153378	69	409	0.638	0.638	-0.0189185
Serine/Citrate	Attainment sit	Attainment of sitting was achieved normally, delayed, or not yet achieved	478	1	0.0995	0.656455	0.00360077	delayed	-0.236591	normal	0.0820184	69	409	0.1	0.1	-0.0549606
Serine/Isoleucine	Attainment sit	Attainment of sitting was achieved normally, delayed, or not yet achieved	480	1	0.468	0.8568	-0.000990922	delayed	0.259914	normal	0.108527	69	411	0.468	0.468	0.00554621
Serine/Leucine	Attainment sit	Attainment of sitting was achieved normally, delayed, or not yet achieved	480	1	0.519	0.876273	-0.00122216	delayed	0.300396	normal	0.0951897	69	411	0.519	0.519	-0.00314334
Serine/Urate	Attainment sit	Attainment of sitting was achieved normally, delayed, or not yet achieved	478	1	0.45	0.85	-0.000899803	delayed	0.0340106	normal	0.0181893	69	409	0.45	0.45	-0.041233
Taurine/4-hydroxyproline	Attainment sit	Attainment of sitting was achieved normally, delayed, or not yet achieved	479	1	0.844	0.964584	-0.00201551	delayed	0.100528	normal	-0.0116307	69	410	0.845	0.845	-0.0166282
Taurine/Carnitine	Attainment sit	Attainment of sitting was achieved normally, delayed, or not yet achieved	478	1	0.669	0.909647	-0.00171729	delayed	-0.0790942	normal	-0.0333162	69	409	0.67	0.67	0.00779161
Taurine/Citrate	Attainment sit	Attainment of sitting was achieved normally, delayed, or not yet achieved	478	1	0.467	0.855945	-0.000987922	delayed	0.0585606	normal	0.019578	69	409	0.467	0.467	-0.0190487
Taurine/Ethanolamine	Attainment sit	Attainment of sitting was achieved normally, delayed, or not yet achieved	480	1	0.503	0.870296	-0.00115512	delayed	0.039722	normal	0.00453808	69	411	0.504	0.504	0.0308516
Taurine/Malate	Attainment sit	Attainment of sitting was achieved normally, delayed, or not yet achieved	478	1	0.833	0.961942	-0.00200768	delayed	-0.0126261	normal	0.0636534	69	409	0.834	0.834	0.000273714
Taurine/Palmitoylcarnitine	Attainment sit	Attainment of sitting was achieved normally, delayed, or not yet achieved	472	1	0.878	0.976045	-0.00207737	delayed	0.210721	normal	-0.000832498	66	406	0.878	0.878	-0.018373
Taurine/Phenylalanine	Attainment sit	Attainment of sitting was achieved normally, delayed, or not yet achieved	480	1	0.878	0.976045	-0.00204285	delayed	0.0318875	normal	-0.0281903	69	411	0.878	0.878	-0.0354355
Taurine/a-Ketoglutarate	Attainment sit	Attainment of sitting was achieved normally, delayed, or not yet achieved	478	1	0.436	0.841868	-0.000823807	delayed	-0.0843367	normal	-0.0756639	69	409	0.436	0.436	-0.0335621
Threonine/Valine	Attainment sit	Attainment of sitting was achieved normally, delayed, or not yet achieved	479	1	0.308	0.796142	7.87795e-05	delayed	0.290634	normal	0.118815	68	411	0.309	0.309	0.0291435
Tryptophan/a-Ketoglutarate	Attainment sit	Attainment of sitting was achieved normally, delayed, or not yet achieved	478	1	0.653	0.909237	-0.0016774	delayed	0.0105921	normal	0.0999674	69	409	0.654	0.654	-0.0351815
Xanthine/4-hydroxyproline	Attainment sit	Attainment of sitting was achieved normally, delayed, or not yet achieved	448	1	0.341	0.810693	-0.00021145	delayed	-0.110297	normal	0.0728353	65	383	0.342	0.342	-0.0771022
Xanthine/Carnitine	Attainment sit	Attainment of sitting was achieved normally, delayed, or not yet achieved	449	1	0.485	0.861765	-0.00114492	delayed	-0.101081	normal	-0.0159289	65	384	0.485	0.485	-0.00830864
Xanthine/Histidine	Attainment sit	Attainment of sitting was achieved normally, delayed, or not yet achieved	448	1	0.378	0.816755	-0.000501001	delayed	-0.121338	normal	-0.0140308	65	383	0.378	0.378	-0.0460679
Xanthine/Palmitoylcarnitine	Attainment sit	Attainment of sitting was achieved normally, delayed, or not yet achieved	443	1	0.446	0.84843	-0.00095234	delayed	-0.111215	normal	0.0291668	62	381	0.447	0.447	-0.00301011
a-Ketoglutarate/Valine	Attainment sit	Attainment of sitting was achieved normally, delayed, or not yet achieved	477	1	0.234	0.766553	0.000873501	delayed	0.0690529	normal	0.0201695	68	409	0.234	0.234	0.111053
gamma-Aminobutyric Acid/Hexanoylcarnitine	Attainment sit	Attainment of sitting was achieved normally, delayed, or not yet achieved	472	1	0.701	0.918	-0.00181495	delayed	0.0973665	normal	-0.00315161	66	406	0.702	0.702	0.103945
Alanine/Carnitine	Attainment walk	Attainment of waling was achieved normally, delayed, or not yet achieved	478	1	0.773	0.944787	-0.00192668	delayed	-0.0095487	normal	-0.0412983	86	392	0.774	0.774	0.0726986
Alanine/Kynurenine	Attainment walk	Attainment of waling was achieved normally, delayed, or not yet achieved	480	1	0.105	0.664104	0.00339833	delayed	-0.0633632	normal	0.123565	87	393	0.105	0.105	-0.0444912
Alanine/Lysine	Attainment walk	Attainment of waling was achieved normally, delayed, or not yet achieved	479	1	0.227	0.763883	0.000967542	delayed	-0.166813	normal	-0.0299604	87	392	0.227	0.227	-0.00275561
Alanine/Phenylalanine	Attainment walk	Attainment of waling was achieved normally, delayed, or not yet achieved	480	1	0.376	0.815725	-0.000455246	delayed	-0.131989	normal	-0.0496138	87	393	0.377	0.377	-0.0155457
Alanine/Tyrosine	Attainment walk	Attainment of waling was achieved normally, delayed, or not yet achieved	480	1	0.327	0.808193	-7.85185e-05	delayed	-0.111531	normal	-0.00675062	87	393	0.327	0.327	-0.0182581
Alanine/Valine	Attainment walk	Attainment of waling was achieved normally, delayed, or not yet achieved	479	1	0.667	0.909237	-0.00170876	delayed	0.0150659	normal	0.0393797	86	393	0.667	0.667	-0.014143
Alanine/a-Ketoglutarate	Attainment walk	Attainment of waling was achieved normally, delayed, or not yet achieved	478	1	0.742	0.934187	-0.00187303	delayed	-0.0656978	normal	-0.0193462	86	392	0.742	0.742	0.0427589
Arginine/4-hydroxyproline	Attainment walk	Attainment of waling was achieved normally, delayed, or not yet achieved	479	1	0.526	0.880228	-0.00125261	delayed	0.0820354	normal	0.136795	87	392	0.526	0.526	-0.0363615
Arginine/Carnitine	Attainment walk	Attainment of waling was achieved normally, delayed, or not yet achieved	477	1	0.81	0.954007	-0.00198292	delayed	-0.124712	normal	-0.0276243	86	391	0.81	0.81	0.0441691
Arginine/Citrate	Attainment walk	Attainment of waling was achieved normally, delayed, or not yet achieved	477	1	0.581	0.894855	-0.00146549	delayed	0.076587	normal	0.0189592	86	391	0.582	0.582	0.0241663
Arginine/Leucine	Attainment walk	Attainment of waling was achieved normally, delayed, or not yet achieved	479	1	0.512	0.873172	-0.00119471	delayed	0.0666584	normal	0.0989843	87	392	0.512	0.512	-0.0335462
Arginine/Phenylalanine	Attainment walk	Attainment of waling was achieved normally, delayed, or not yet achieved	479	1	0.419	0.832558	-0.000729841	delayed	0.0121935	normal	0.073453	87	392	0.42	0.42	-0.0252155
Arginine/Tyrosine	Attainment walk	Attainment of waling was achieved normally, delayed, or not yet achieved	479	1	0.516	0.875504	-0.00121112	delayed	0.0380488	normal	0.0800986	87	392	0.516	0.516	-0.0407198
Citrate	Attainment walk	Attainment of waling was achieved normally, delayed, or not yet achieved	478	1	0.406	0.829227	-0.000653046	delayed	-0.188103	normal	0.00875049	86	392	0.407	0.407	-0.0202423
Citrulline/Carnitine	Attainment walk	Attainment of waling was achieved normally, delayed, or not yet achieved	478	1	0.512	0.873172	-0.00119673	delayed	-0.0214551	normal	-0.0696023	86	392	0.512	0.512	0.0703055
Citrulline/Glutarylcarnitine	Attainment walk	Attainment of waling was achieved normally, delayed, or not yet achieved	472	1	0.962	0.990675	-0.00212292	delayed	0.0885035	normal	0.0366117	86	386	0.963	0.963	0.000221289
Decanoylcarnitine/4-hydroxyproline	Attainment walk	Attainment of waling was achieved normally, delayed, or not yet achieved	471	1	0.106	0.665191	0.0034349	delayed	-0.121803	normal	0.0456006	86	385	0.106	0.106	-0.262504
Decanoylcarnitine/Carnitine	Attainment walk	Attainment of waling was achieved normally, delayed, or not yet achieved	472	1	0.217	0.761776	0.00111888	delayed	-0.0259846	normal	0.0549305	86	386	0.217	0.217	-0.126968
Decanoylcarnitine/Isoleucine	Attainment walk	Attainment of waling was achieved normally, delayed, or not yet achieved	472	1	0.0387	0.51728	0.00696726	delayed	-0.122293	normal	0.104683	86	386	0.039	0.039	-0.26234
Decanoylcarnitine/Leucine	Attainment walk	Attainment of waling was achieved normally, delayed, or not yet achieved	472	1	0.0964	0.652746	0.00375478	delayed	-0.0627233	normal	0.109793	86	386	0.096	0.096	-0.230617
Decanoylcarnitine/Phenylalanine	Attainment walk	Attainment of waling was achieved normally, delayed, or not yet achieved	472	1	0.111	0.665967	0.00326442	delayed	-0.0492186	normal	0.0848981	86	386	0.111	0.111	-0.217463
Decanoylcarnitine/Valine	Attainment walk	Attainment of waling was achieved normally, delayed, or not yet achieved	471	1	0.171	0.740462	0.00186798	delayed	0.0278465	normal	0.110041	85	386	0.171	0.171	-0.212941
Ethanolamine/4-hydroxyproline	Attainment walk	Attainment of waling was achieved normally, delayed, or not yet achieved	479	1	0.234	0.766553	0.000868537	delayed	-0.117466	normal	0.109435	87	392	0.235	0.235	-0.0437993
Ethanolamine/Carnitine	Attainment walk	Attainment of waling was achieved normally, delayed, or not yet achieved	478	1	0.879	0.976045	-0.00205193	delayed	0.0558659	normal	-0.0256014	86	392	0.879	0.879	0.0317006
Ethanolamine/Citrate	Attainment walk	Attainment of waling was achieved normally, delayed, or not yet achieved	478	1	0.76	0.942232	-0.00190409	delayed	0.122283	normal	0.112213	86	392	0.76	0.76	0.014871
Ethanolamine/Kynurenine	Attainment walk	Attainment of waling was achieved normally, delayed, or not yet achieved	480	1	0.152	0.719258	0.00219841	delayed	-0.0724496	normal	0.14749	87	393	0.152	0.152	-0.0863514
Ethanolamine/Malate	Attainment walk	Attainment of waling was achieved normally, delayed, or not yet achieved	478	1	0.223	0.761776	0.001025	delayed	-0.0238687	normal	0.0760327	86	392	0.223	0.223	-0.0604111
Ethanolamine/Urate	Attainment walk	Attainment of waling was achieved normally, delayed, or not yet achieved	478	1	0.767	0.944787	-0.00191717	delayed	0.0843988	normal	0.040881	86	392	0.768	0.768	-0.0121003
Ethanolamine/a-Ketoglutarate	Attainment walk	Attainment of waling was achieved normally, delayed, or not yet achieved	478	1	0.291	0.792432	0.000238089	delayed	0.0143819	normal	0.0880453	86	392	0.292	0.292	-0.0041245
Glutamic Acid/4-hydroxyproline	Attainment walk	Attainment of waling was achieved normally, delayed, or not yet achieved	479	1	0.0683	0.620349	0.00486931	delayed	0.158525	normal	-0.130131	87	392	0.068	0.068	0.217953
Glutamine	Attainment walk	Attainment of waling was achieved normally, delayed, or not yet achieved	480	1	0.0242	0.409619	0.00854301	delayed	-0.102234	normal	0.105757	87	393	0.024	0.024	-0.0584731
Glycine/Arginine	Attainment walk	Attainment of waling was achieved normally, delayed, or not yet achieved	479	1	0.997	0.999934	-0.0020964	delayed	0.0983389	normal	0.00649724	87	392	0.997	0.997	-0.00177772
Glycine/Asparagine	Attainment walk	Attainment of waling was achieved normally, delayed, or not yet achieved	480	1	0.885	0.976143	-0.00204819	delayed	0.109009	normal	0.037098	87	393	0.885	0.885	-0.00658222
Glycine/Carnitine	Attainment walk	Attainment of waling was achieved normally, delayed, or not yet achieved	478	1	0.969	0.994038	-0.00209768	delayed	-0.101197	normal	-0.0240744	86	392	0.969	0.969	0.0592009
Glycine/Citrate	Attainment walk	Attainment of waling was achieved normally, delayed, or not yet achieved	478	1	0.864	0.973195	-0.00203902	delayed	0.106113	normal	0.0963932	86	392	0.864	0.864	0.0248891
Glycine/Hexanoylcarnitine	Attainment walk	Attainment of waling was achieved normally, delayed, or not yet achieved	472	1	0.41	0.831123	-0.000684753	delayed	0.10398	normal	0.016432	86	386	0.41	0.41	0.167033
Glycine/Isoleucine	Attainment walk	Attainment of waling was achieved normally, delayed, or not yet achieved	480	1	0.325	0.808193	-6.44686e-05	delayed	0.0599831	normal	0.197561	87	393	0.325	0.325	-0.085778
Glycine/Leucine	Attainment walk	Attainment of waling was achieved normally, delayed, or not yet achieved	480	1	0.675	0.911941	-0.00172479	delayed	0.176726	normal	0.114842	87	393	0.676	0.676	-0.0448334
Glycine/Lysine	Attainment walk	Attainment of waling was achieved normally, delayed, or not yet achieved	479	1	0.379	0.817815	-0.000475532	delayed	-0.0692015	normal	0.0655957	87	392	0.379	0.379	-0.0186935
Glycine/Malate	Attainment walk	Attainment of waling was achieved normally, delayed, or not yet achieved	478	1	0.482	0.861547	-0.00106132	delayed	-0.14552	normal	0.116985	86	392	0.482	0.482	-0.0235311
Glycine/Methionine	Attainment walk	Attainment of waling was achieved normally, delayed, or not yet achieved	480	1	0.918	0.983201	-0.00206989	delayed	0.148951	normal	0.111754	87	393	0.918	0.918	0.00152033
Glycine/Phenylalanine	Attainment walk	Attainment of waling was achieved normally, delayed, or not yet achieved	480	1	0.484	0.861547	-0.00106688	delayed	-0.111328	normal	0.0818537	87	393	0.484	0.484	-0.0325654
Glycine/Valine	Attainment walk	Attainment of waling was achieved normally, delayed, or not yet achieved	479	1	0.633	0.90867	-0.00161706	delayed	0.132245	normal	0.107899	86	393	0.633	0.633	-0.0240189
Glycine/a-Ketoglutarate	Attainment walk	Attainment of waling was achieved normally, delayed, or not yet achieved	478	1	0.667	0.909237	-0.0017121	delayed	-0.0324158	normal	0.0728904	86	392	0.667	0.667	0.00816458
Hexanoylcarnitine/Leucine	Attainment walk	Attainment of waling was achieved normally, delayed, or not yet achieved	472	1	0.214	0.760974	0.00116037	delayed	-0.142236	normal	0.038361	86	386	0.214	0.214	-0.133994
Histidine/Leucine	Attainment walk	Attainment of waling was achieved normally, delayed, or not yet achieved	479	1	0.335	0.809898	-0.000151428	delayed	0.169247	normal	0.183684	87	392	0.336	0.336	-0.0400495
Homoserine/Carnitine	Attainment walk	Attainment of waling was achieved normally, delayed, or not yet achieved	478	1	0.18	0.744324	0.001679	delayed	0.0211734	normal	-0.0161011	86	392	0.18	0.18	0.106189
Homoserine/Citrate	Attainment walk	Attainment of waling was achieved normally, delayed, or not yet achieved	478	1	0.187	0.752234	0.00155852	delayed	0.120072	normal	0.0333845	86	392	0.187	0.187	0.0947836
Homoserine/Isoleucine	Attainment walk	Attainment of waling was achieved normally, delayed, or not yet achieved	480	1	0.938	0.985628	-0.00207927	delayed	0.110567	normal	0.139418	87	393	0.938	0.938	-0.00589646
Homoserine/Leucine	Attainment walk	Attainment of waling was achieved normally, delayed, or not yet achieved	480	1	0.557	0.886235	-0.00137054	delayed	0.209795	normal	0.0519272	87	393	0.557	0.557	0.0377305
Hypoxanthine/4-hydroxyproline	Attainment walk	Attainment of waling was achieved normally, delayed, or not yet achieved	448	1	0.785	0.945	-0.00207566	delayed	-0.0441379	normal	0.00181528	80	368	0.786	0.786	0.0715295
Hypoxanthine/Carnitine	Attainment walk	Attainment of waling was achieved normally, delayed, or not yet achieved	449	1	0.465	0.855206	-0.00104205	delayed	0.0830414	normal	-0.0308742	80	369	0.465	0.465	0.138498
Lactate	Attainment walk	Attainment of waling was achieved normally, delayed, or not yet achieved	478	1	0.535	0.885835	-0.00129152	delayed	-0.0723761	normal	-0.0927288	86	392	0.535	0.535	-0.0227577
Lactate/4-hydroxyproline	Attainment walk	Attainment of waling was achieved normally, delayed, or not yet achieved	477	1	0.891	0.978729	-0.00206553	delayed	0.134785	normal	-0.00547386	86	391	0.891	0.891	-0.0385473
Lactate/Alanine	Attainment walk	Attainment of waling was achieved normally, delayed, or not yet achieved	478	1	0.571	0.890162	-0.0014249	delayed	-0.157063	normal	-0.0920293	86	392	0.571	0.571	-0.015502
Lactate/Arginine	Attainment walk	Attainment of waling was achieved normally, delayed, or not yet achieved	477	1	0.543	0.885896	-0.00132628	delayed	-0.00252942	normal	-0.098083	86	391	0.543	0.543	-0.00266475
Lactate/Asparagine	Attainment walk	Attainment of waling was achieved normally, delayed, or not yet achieved	478	1	0.428	0.838939	-0.000779454	delayed	-0.05127	normal	-0.118206	86	392	0.428	0.428	-0.00470693
Lactate/Aspartic Acid	Attainment walk	Attainment of waling was achieved normally, delayed, or not yet achieved	478	1	0.392	0.827274	-0.000561436	delayed	0.0830985	normal	0.119293	86	392	0.392	0.392	-0.171918
Lactate/Carnitine	Attainment walk	Attainment of waling was achieved normally, delayed, or not yet achieved	478	1	0.276	0.783382	0.000389513	delayed	0.13444	normal	-0.0665372	86	392	0.276	0.276	0.0249499
Lactate/Citrate	Attainment walk	Attainment of waling was achieved normally, delayed, or not yet achieved	478	1	0.468	0.8568	-0.000996644	delayed	0.0727403	normal	0.00877954	86	392	0.469	0.469	0.0166318
Lactate/Citrulline	Attainment walk	Attainment of waling was achieved normally, delayed, or not yet achieved	478	1	0.878	0.976045	-0.00205138	delayed	-0.0551542	normal	-0.139204	86	392	0.878	0.878	0.0567996
Lactate/Decanoylcarnitine	Attainment walk	Attainment of waling was achieved normally, delayed, or not yet achieved	472	1	0.0861	0.650786	0.00413815	delayed	0.181776	normal	-0.049568	86	386	0.086	0.086	0.176327
Lactate/Ethanolamine	Attainment walk	Attainment of waling was achieved normally, delayed, or not yet achieved	478	1	0.249	0.775338	0.000689885	delayed	0.0238981	normal	-0.0631281	86	392	0.249	0.249	-0.00115517
Lactate/Glutamic Acid	Attainment walk	Attainment of waling was achieved normally, delayed, or not yet achieved	478	1	0.174	0.744324	0.00177679	delayed	-0.0188027	normal	0.124472	86	392	0.174	0.174	-0.264863
Lactate/Glutamine	Attainment walk	Attainment of waling was achieved normally, delayed, or not yet achieved	478	1	0.171	0.740462	0.00183607	delayed	0.0344998	normal	-0.114176	86	392	0.171	0.171	0.0376191
Lactate/Glutarylcarnitine	Attainment walk	Attainment of waling was achieved normally, delayed, or not yet achieved	472	1	0.664	0.909237	-0.00172601	delayed	0.214464	normal	0.0554385	86	386	0.664	0.664	-0.0827592
Lactate/Glycine	Attainment walk	Attainment of waling was achieved normally, delayed, or not yet achieved	478	1	0.416	0.831741	-0.000712558	delayed	-0.0567322	normal	-0.0977483	86	392	0.417	0.417	-0.0300476
Lactate/Hexanoylcarnitine	Attainment walk	Attainment of waling was achieved normally, delayed, or not yet achieved	472	1	0.308	0.796142	8.30597e-05	delayed	0.152909	normal	-0.0812153	86	386	0.308	0.308	0.191641
Lactate/Histidine	Attainment walk	Attainment of waling was achieved normally, delayed, or not yet achieved	477	1	0.39	0.827109	-0.000549188	delayed	0.0747558	normal	-0.0863696	86	391	0.39	0.39	-0.00904234
Lactate/Homocitrulline	Attainment walk	Attainment of waling was achieved normally, delayed, or not yet achieved	478	1	0.0738	0.633175	0.00461456	delayed	-0.0698331	normal	0.00690903	86	392	0.074	0.074	-0.243519
Lactate/Homoserine	Attainment walk	Attainment of waling was achieved normally, delayed, or not yet achieved	478	1	0.689	0.912137	-0.00176472	delayed	-0.019419	normal	-0.00443272	86	392	0.689	0.689	-0.0608321
Lactate/Isoleucine	Attainment walk	Attainment of waling was achieved normally, delayed, or not yet achieved	478	1	0.707	0.921346	-0.00180407	delayed	0.00058339	normal	0.0284265	86	392	0.707	0.707	-0.0734349
Lactate/Kynurenine	Attainment walk	Attainment of waling was achieved normally, delayed, or not yet achieved	478	1	0.935	0.985628	-0.00208705	delayed	0.0939555	normal	0.00332978	86	392	0.936	0.936	-0.120698
Lactate/Leucine	Attainment walk	Attainment of waling was achieved normally, delayed, or not yet achieved	478	1	0.898	0.980145	-0.00206664	delayed	0.053068	normal	-0.000125454	86	392	0.899	0.899	-0.0372455
Lactate/Lysine	Attainment walk	Attainment of waling was achieved normally, delayed, or not yet achieved	477	1	0.915	0.983201	-0.00208148	delayed	0.0354444	normal	-0.0776131	86	391	0.916	0.916	-0.019279
Lactate/Malate	Attainment walk	Attainment of waling was achieved normally, delayed, or not yet achieved	478	1	0.914	0.983201	-0.00207605	delayed	0.102729	normal	0.0239885	86	392	0.914	0.914	-0.0292161
Lactate/Methionine	Attainment walk	Attainment of waling was achieved normally, delayed, or not yet achieved	478	1	0.448	0.849218	-0.00088911	delayed	0.0564544	normal	-0.105033	86	392	0.448	0.448	-0.00645594
Lactate/Octanoylcarnitine	Attainment walk	Attainment of waling was achieved normally, delayed, or not yet achieved	472	1	0.145	0.710191	0.0023964	delayed	0.104015	normal	0.025603	86	386	0.145	0.145	0.191403
Lactate/Ornithine	Attainment walk	Attainment of waling was achieved normally, delayed, or not yet achieved	478	1	0.601	0.900659	-0.00152562	delayed	-0.0977693	normal	-0.083586	86	392	0.601	0.601	-0.0666629
Lactate/Palmitoylcarnitine	Attainment walk	Attainment of waling was achieved normally, delayed, or not yet achieved	472	1	0.324	0.808193	-5.50172e-05	delayed	0.239946	normal	-0.0215625	86	386	0.324	0.324	0.0589395
Lactate/Phenylalanine	Attainment walk	Attainment of waling was achieved normally, delayed, or not yet achieved	478	1	0.634	0.90867	-0.00162514	delayed	0.0862826	normal	-0.0157824	86	392	0.634	0.634	-0.0376764
Lactate/Proline	Attainment walk	Attainment of waling was achieved normally, delayed, or not yet achieved	478	1	0.665	0.909237	-0.00170585	delayed	-0.00623894	normal	-0.0260505	86	392	0.665	0.665	-0.0720561
Lactate/Sarcosine	Attainment walk	Attainment of waling was achieved normally, delayed, or not yet achieved	478	1	0.448	0.849218	-0.00088911	delayed	-0.10635	normal	0.00504335	86	392	0.448	0.448	-0.109482
Lactate/Serine	Attainment walk	Attainment of waling was achieved normally, delayed, or not yet achieved	478	1	0.347	0.810693	-0.000239184	delayed	0.0330814	normal	-0.0976489	86	392	0.347	0.347	-0.0316387
Lactate/Taurine	Attainment walk	Attainment of waling was achieved normally, delayed, or not yet achieved	478	1	0.492	0.86288	-0.00110667	delayed	0.00828362	normal	-0.00887907	86	392	0.492	0.492	-0.139134
Lactate/Threonine	Attainment walk	Attainment of waling was achieved normally, delayed, or not yet achieved	478	1	0.334	0.809308	-0.000138992	delayed	0.166055	normal	-0.0656943	86	392	0.334	0.334	0.00459364
Lactate/Tyrosine	Attainment walk	Attainment of waling was achieved normally, delayed, or not yet achieved	478	1	0.953	0.989413	-0.00209362	delayed	0.00405811	normal	0.0246912	86	392	0.954	0.954	-0.0333189
Lactate/Urate	Attainment walk	Attainment of waling was achieved normally, delayed, or not yet achieved	478	1	0.387	0.826749	-0.000527141	delayed	0.224702	normal	-0.0630513	86	392	0.387	0.387	-0.0170362
Lactate/Valine	Attainment walk	Attainment of waling was achieved normally, delayed, or not yet achieved	477	1	0.894	0.980014	-0.00206765	delayed	0.0561548	normal	-0.012461	85	392	0.894	0.894	-0.0356879
Lactate/Xanthine	Attainment walk	Attainment of waling was achieved normally, delayed, or not yet achieved	449	1	0.361	0.812175	-0.000370793	delayed	0.11429	normal	-0.0365633	80	369	0.361	0.361	0.0152493
Lactate/a-Ketoglutarate	Attainment walk	Attainment of waling was achieved normally, delayed, or not yet achieved	478	1	0.687	0.911941	-0.0017589	delayed	0.0504349	normal	-0.0401833	86	392	0.687	0.687	0.0106017
Leucine	Attainment walk	Attainment of waling was achieved normally, delayed, or not yet achieved	480	1	0.683	0.911941	-0.00174254	delayed	-0.0282915	normal	-0.0854125	87	393	0.683	0.683	0.050084
Leucine/Carnitine	Attainment walk	Attainment of waling was achieved normally, delayed, or not yet achieved	478	1	0.621	0.90867	-0.00158826	delayed	-0.148116	normal	-0.10035	86	392	0.622	0.622	0.135494
Leucine/Glutarylcarnitine	Attainment walk	Attainment of waling was achieved normally, delayed, or not yet achieved	472	1	0.778	0.944787	-0.00195906	delayed	-0.100817	normal	0.00179215	86	386	0.779	0.779	0.0446779
Leucine/Valine	Attainment walk	Attainment of waling was achieved normally, delayed, or not yet achieved	479	1	0.663	0.909237	-0.0016994	delayed	-0.060437	normal	0.0205244	86	393	0.664	0.664	-0.00781286
Lysine/Glutamine	Attainment walk	Attainment of waling was achieved normally, delayed, or not yet achieved	479	1	0.0269	0.409619	0.00816484	delayed	0.291498	normal	-0.0453187	87	392	0.027	0.027	0.0933428
Lysine/Phenylalanine	Attainment walk	Attainment of waling was achieved normally, delayed, or not yet achieved	479	1	0.908	0.98181	-0.00206843	delayed	0.104187	normal	0.0518727	87	392	0.908	0.908	0.00425354
Lysine/a-Ketoglutarate	Attainment walk	Attainment of waling was achieved normally, delayed, or not yet achieved	477	1	0.474	0.859817	-0.00102769	delayed	0.216022	normal	0.0385655	86	391	0.475	0.475	0.0503019
Malate/4-hydroxyproline	Attainment walk	Attainment of waling was achieved normally, delayed, or not yet achieved	477	1	0.979	0.994234	-0.00210385	delayed	0.170572	normal	-0.00577934	86	391	0.98	0.98	0.00275948
Malate/Carnitine	Attainment walk	Attainment of waling was achieved normally, delayed, or not yet achieved	478	1	0.223	0.761776	0.00102059	delayed	0.15662	normal	-0.160407	86	392	0.223	0.223	0.0910628
Malate/Homoserine	Attainment walk	Attainment of waling was achieved normally, delayed, or not yet achieved	478	1	0.756	0.941484	-0.00189851	delayed	-0.0127692	normal	-0.103077	86	392	0.757	0.757	-0.00730179
Malate/Proline	Attainment walk	Attainment of waling was achieved normally, delayed, or not yet achieved	478	1	0.717	0.925149	-0.00182545	delayed	0.0480507	normal	0.03856	86	392	0.718	0.718	-0.00190536
Methionine/Carnitine	Attainment walk	Attainment of waling was achieved normally, delayed, or not yet achieved	478	1	0.961	0.990675	-0.00209577	delayed	-0.215221	normal	-0.0494783	86	392	0.961	0.961	0.100996
Methionine/Leucine	Attainment walk	Attainment of waling was achieved normally, delayed, or not yet achieved	480	1	0.654	0.909237	-0.00167211	delayed	0.273759	normal	0.108797	87	393	0.654	0.654	-0.0284166
Octanoylcarnitine/4-hydroxyproline	Attainment walk	Attainment of waling was achieved normally, delayed, or not yet achieved	471	1	0.149	0.716672	0.00230894	delayed	-0.06912	normal	0.0808053	86	385	0.149	0.149	-0.237539
Octanoylcarnitine/Asparagine	Attainment walk	Attainment of waling was achieved normally, delayed, or not yet achieved	472	1	0.395	0.827274	-0.000588222	delayed	0.0510526	normal	0.0267463	86	386	0.395	0.395	-0.182
Octanoylcarnitine/Carnitine	Attainment walk	Attainment of waling was achieved normally, delayed, or not yet achieved	472	1	0.298	0.794584	0.000175004	delayed	0.00608622	normal	0.0488682	86	386	0.298	0.298	-0.116195
Octanoylcarnitine/Citrate	Attainment walk	Attainment of waling was achieved normally, delayed, or not yet achieved	472	1	0.254	0.777437	0.000641561	delayed	0.0990621	normal	0.0808575	86	386	0.254	0.254	-0.173557
Octanoylcarnitine/Glutamic Acid	Attainment walk	Attainment of waling was achieved normally, delayed, or not yet achieved	472	1	0.0144	0.33966	0.0106206	delayed	-0.155964	normal	0.125355	86	386	0.014	0.014	-0.371737
Octanoylcarnitine/Isoleucine	Attainment walk	Attainment of waling was achieved normally, delayed, or not yet achieved	472	1	0.0912	0.650786	0.00394181	delayed	-0.120246	normal	0.0681138	86	386	0.091	0.091	-0.239292
Octanoylcarnitine/Leucine	Attainment walk	Attainment of waling was achieved normally, delayed, or not yet achieved	472	1	0.18	0.744324	0.00169871	delayed	-0.0851582	normal	0.0717089	86	386	0.18	0.18	-0.207242
Octanoylcarnitine/Sarcosine	Attainment walk	Attainment of waling was achieved normally, delayed, or not yet achieved	472	1	0.106	0.665191	0.00344355	delayed	0.0760034	normal	0.105766	86	386	0.106	0.106	-0.297301
Octanoylcarnitine/Valine	Attainment walk	Attainment of waling was achieved normally, delayed, or not yet achieved	471	1	0.3	0.795954	0.000156632	delayed	0.0507798	normal	0.0852097	85	386	0.3	0.3	-0.189232
Ornithine/Carnitine	Attainment walk	Attainment of waling was achieved normally, delayed, or not yet achieved	478	1	0.177	0.744324	0.00172774	delayed	0.0437603	normal	-0.0501452	86	392	0.177	0.177	0.162082
Ornithine/Citrate	Attainment walk	Attainment of waling was achieved normally, delayed, or not yet achieved	478	1	0.165	0.732244	0.00194088	delayed	0.17123	normal	0.0135845	86	392	0.166	0.166	0.149771
Ornithine/Lysine	Attainment walk	Attainment of waling was achieved normally, delayed, or not yet achieved	479	1	0.654	0.909237	-0.00167608	delayed	-0.0247712	normal	-0.023078	87	392	0.655	0.655	0.070641
Ornithine/Phenylalanine	Attainment walk	Attainment of waling was achieved normally, delayed, or not yet achieved	480	1	0.526	0.880228	-0.00125275	delayed	0.0376781	normal	0.00843404	87	393	0.527	0.527	0.0576512
Ornithine/a-Ketoglutarate	Attainment walk	Attainment of waling was achieved normally, delayed, or not yet achieved	478	1	0.152	0.719258	0.00220634	delayed	0.32349	normal	0.00492359	86	392	0.152	0.152	0.121232
Phenylalanine/Citrate	Attainment walk	Attainment of waling was achieved normally, delayed, or not yet achieved	478	1	0.402	0.829028	-0.000625858	delayed	0.0221364	normal	-0.0358779	86	392	0.402	0.402	0.0396078
Pyruvate/4-hydroxyproline	Attainment walk	Attainment of waling was achieved normally, delayed, or not yet achieved	477	1	0.922	0.983201	-0.00208484	delayed	0.222378	normal	0.0878153	86	391	0.922	0.922	-0.008641
Pyruvate/Aspartic Acid	Attainment walk	Attainment of waling was achieved normally, delayed, or not yet achieved	478	1	0.121	0.674953	0.0029574	delayed	-0.0886533	normal	0.105092	86	392	0.121	0.121	-0.124491
Pyruvate/Carnitine	Attainment walk	Attainment of waling was achieved normally, delayed, or not yet achieved	478	1	0.284	0.792094	0.000315149	delayed	0.187971	normal	0.0547817	86	392	0.284	0.284	0.0598849
Pyruvate/Glutamic Acid	Attainment walk	Attainment of waling was achieved normally, delayed, or not yet achieved	478	1	0.0539	0.580274	0.00570461	delayed	-0.0686465	normal	0.14284	86	392	0.054	0.054	-0.184909
Pyruvate/Hexanoylcarnitine	Attainment walk	Attainment of waling was achieved normally, delayed, or not yet achieved	472	1	0.408	0.829686	-0.000669395	delayed	0.230386	normal	-0.0485203	86	386	0.408	0.408	0.237308
Pyruvate/Homocitrulline	Attainment walk	Attainment of waling was achieved normally, delayed, or not yet achieved	478	1	0.0196	0.388238	0.00934774	delayed	-0.143257	normal	0.100295	86	392	0.02	0.02	-0.209138
Pyruvate/Homoserine	Attainment walk	Attainment of waling was achieved normally, delayed, or not yet achieved	478	1	0.566	0.888669	-0.00140837	delayed	0.0846763	normal	0.118198	86	392	0.566	0.566	-0.0467644
Pyruvate/Kynurenine	Attainment walk	Attainment of waling was achieved normally, delayed, or not yet achieved	478	1	0.413	0.831741	-0.000691871	delayed	-0.145051	normal	0.135585	86	392	0.413	0.413	-0.0877412
Pyruvate/Octanoylcarnitine	Attainment walk	Attainment of waling was achieved normally, delayed, or not yet achieved	472	1	0.259	0.777726	0.000582463	delayed	8.25244e-05	normal	-0.0612634	86	386	0.259	0.259	0.258085
Pyruvate/Palmitoylcarnitine	Attainment walk	Attainment of waling was achieved normally, delayed, or not yet achieved	472	1	0.483	0.861547	-0.00107916	delayed	0.221908	normal	0.0430724	86	386	0.483	0.483	0.0874696
Pyruvate/Phenylalanine	Attainment walk	Attainment of waling was achieved normally, delayed, or not yet achieved	478	1	0.873	0.975295	-0.00204741	delayed	0.219808	normal	0.0668129	86	392	0.874	0.874	-0.0143165
Pyruvate/Proline	Attainment walk	Attainment of waling was achieved normally, delayed, or not yet achieved	478	1	0.306	0.796119	0.000102528	delayed	-0.0286424	normal	0.0892011	86	392	0.306	0.306	-0.0514601
Pyruvate/Sarcosine	Attainment walk	Attainment of waling was achieved normally, delayed, or not yet achieved	478	1	0.276	0.783382	0.000389513	delayed	-0.00792686	normal	0.0506541	86	392	0.276	0.276	-0.0898092
Pyruvate/a-Ketoglutarate	Attainment walk	Attainment of waling was achieved normally, delayed, or not yet achieved	478	1	0.931	0.985278	-0.00208491	delayed	0.147031	normal	0.0872501	86	392	0.931	0.931	0.0117342
Serine/Citrate	Attainment walk	Attainment of waling was achieved normally, delayed, or not yet achieved	478	1	0.609	0.907147	-0.00155185	delayed	0.0946869	normal	0.0615957	86	392	0.61	0.61	0.0286421
Serine/Isoleucine	Attainment walk	Attainment of waling was achieved normally, delayed, or not yet achieved	480	1	0.198	0.752294	0.0013724	delayed	0.0685514	normal	0.137996	87	393	0.198	0.198	-0.0792949
Serine/Leucine	Attainment walk	Attainment of waling was achieved normally, delayed, or not yet achieved	480	1	0.563	0.888031	-0.00139344	delayed	0.031084	normal	0.142401	87	393	0.564	0.564	-0.0382799
Serine/Urate	Attainment walk	Attainment of waling was achieved normally, delayed, or not yet achieved	478	1	0.781	0.944787	-0.00193897	delayed	0.0413303	normal	0.0169604	86	392	0.782	0.782	0.0194307
Taurine/4-hydroxyproline	Attainment walk	Attainment of waling was achieved normally, delayed, or not yet achieved	479	1	0.278	0.788362	0.000370566	delayed	0.114418	normal	-0.0414172	87	392	0.278	0.278	0.13757
Taurine/Carnitine	Attainment walk	Attainment of waling was achieved normally, delayed, or not yet achieved	478	1	0.0522	0.576353	0.00581671	delayed	0.0868309	normal	-0.0799869	86	392	0.052	0.052	0.146982
Taurine/Citrate	Attainment walk	Attainment of waling was achieved normally, delayed, or not yet achieved	478	1	0.0516	0.576353	0.00585896	delayed	0.153016	normal	0.00549307	86	392	0.052	0.052	0.133294
Taurine/Ethanolamine	Attainment walk	Attainment of waling was achieved normally, delayed, or not yet achieved	480	1	3.73e-05	0.0218484	0.0334826	delayed	0.444496	normal	-0.0771432	87	393	3.74e-05	3.74e-05	0.153879
Taurine/Malate	Attainment walk	Attainment of waling was achieved normally, delayed, or not yet achieved	478	1	0.188	0.752234	0.00153942	delayed	0.165082	normal	0.0101744	86	392	0.188	0.188	0.0542672
Taurine/Palmitoylcarnitine	Attainment walk	Attainment of waling was achieved normally, delayed, or not yet achieved	472	1	0.00427	0.207681	0.015249	delayed	0.395326	normal	-0.00992768	86	386	0.004	0.004	0.150639
Taurine/Phenylalanine	Attainment walk	Attainment of waling was achieved normally, delayed, or not yet achieved	480	1	0.0596	0.602185	0.00533319	delayed	0.108818	normal	-0.0314323	87	393	0.06	0.06	0.10354
Taurine/a-Ketoglutarate	Attainment walk	Attainment of waling was achieved normally, delayed, or not yet achieved	478	1	0.144	0.70962	0.0023739	delayed	0.0611388	normal	-0.104005	86	392	0.145	0.145	0.121812
Threonine/Valine	Attainment walk	Attainment of waling was achieved normally, delayed, or not yet achieved	479	1	0.347	0.810693	-0.00024049	delayed	0.11836	normal	0.138379	86	393	0.347	0.347	-0.0667272
Tryptophan/a-Ketoglutarate	Attainment walk	Attainment of waling was achieved normally, delayed, or not yet achieved	478	1	0.634	0.90867	-0.00162342	delayed	0.12629	normal	0.087195	86	392	0.634	0.634	0.0522215
Xanthine/4-hydroxyproline	Attainment walk	Attainment of waling was achieved normally, delayed, or not yet achieved	448	1	0.381	0.821028	-0.000523084	delayed	-0.00479008	normal	0.0744439	80	368	0.381	0.381	-0.01051
Xanthine/Carnitine	Attainment walk	Attainment of waling was achieved normally, delayed, or not yet achieved	449	1	0.904	0.980936	-0.00220454	delayed	-0.0528476	normal	-0.0351528	80	369	0.904	0.904	0.0746461
Xanthine/Histidine	Attainment walk	Attainment of waling was achieved normally, delayed, or not yet achieved	448	1	0.557	0.886235	-0.00146728	delayed	-0.096057	normal	-0.0127715	80	368	0.557	0.557	0.0394355
Xanthine/Palmitoylcarnitine	Attainment walk	Attainment of waling was achieved normally, delayed, or not yet achieved	443	1	0.815	0.954298	-0.00214296	delayed	-0.0314318	normal	0.0361035	80	363	0.815	0.815	0.0546513
a-Ketoglutarate/Valine	Attainment walk	Attainment of waling was achieved normally, delayed, or not yet achieved	477	1	0.515	0.875504	-0.00121303	delayed	-0.0570557	normal	0.069653	85	392	0.515	0.515	0.00816445
gamma-Aminobutyric Acid/Hexanoylcarnitine	Attainment walk	Attainment of waling was achieved normally, delayed, or not yet achieved	472	1	0.133	0.690354	0.00268288	delayed	0.210452	normal	-0.0844416	86	386	0.133	0.133	0.164616
Alanine/Carnitine	Developmental regression	Past or current signs of developmental regression	463	1	0.303	0.796119	0.000135037	No	-0.0609059	Yes	0.00184191	284	179	0.303	0.303	-0.0622902
Alanine/Kynurenine	Developmental regression	Past or current signs of developmental regression	465	1	0.0612	0.612572	0.00540785	No	0.126585	Yes	-0.0924896	285	180	0.061	0.061	0.0871913
Alanine/Lysine	Developmental regression	Past or current signs of developmental regression	464	1	0.798	0.948623	-0.0020222	No	-0.0479995	Yes	-0.0957868	285	179	0.798	0.798	0.00868332
Alanine/Phenylalanine	Developmental regression	Past or current signs of developmental regression	465	1	0.192	0.752294	0.00152271	No	-0.0771953	Yes	-0.103648	285	180	0.192	0.192	0.0484511
Alanine/Tyrosine	Developmental regression	Past or current signs of developmental regression	465	1	0.988	0.996131	-0.00215935	No	-0.0545915	Yes	-0.0070933	285	180	0.988	0.988	-0.00488454
Alanine/Valine	Developmental regression	Past or current signs of developmental regression	464	1	0.0682	0.620349	0.00503574	No	0.0508945	Yes	-0.0447532	284	180	0.068	0.068	0.0680632
Alanine/a-Ketoglutarate	Developmental regression	Past or current signs of developmental regression	463	1	0.203	0.752294	0.00134695	No	-0.00104742	Yes	-0.0480135	284	179	0.203	0.203	0.0681755
Arginine/4-hydroxyproline	Developmental regression	Past or current signs of developmental regression	464	1	0.0892	0.650786	0.00408748	No	0.225867	Yes	-0.0034551	284	180	0.089	0.089	0.043859
Arginine/Carnitine	Developmental regression	Past or current signs of developmental regression	462	1	0.282	0.791366	0.000347038	No	-0.0795323	Yes	0.00412239	283	179	0.282	0.282	-0.077392
Arginine/Citrate	Developmental regression	Past or current signs of developmental regression	462	1	0.374	0.815725	-0.000454047	No	0.0971591	Yes	0.0174204	283	179	0.374	0.374	0.0243372
Arginine/Leucine	Developmental regression	Past or current signs of developmental regression	464	1	0.119	0.674953	0.00310009	No	0.157069	Yes	-0.0265094	284	180	0.119	0.119	0.055678
Arginine/Phenylalanine	Developmental regression	Past or current signs of developmental regression	464	1	0.108	0.665967	0.0034165	No	0.116924	Yes	-0.0839578	284	180	0.108	0.108	0.0428588
Arginine/Tyrosine	Developmental regression	Past or current signs of developmental regression	464	1	0.864	0.973195	-0.00210104	No	0.0470547	Yes	0.0717524	284	180	0.864	0.864	-0.0127929
Citrate	Developmental regression	Past or current signs of developmental regression	463	1	0.777	0.944787	-0.00199439	No	-0.00415709	Yes	-0.0314877	284	179	0.777	0.777	-0.00854216
Citrulline/Carnitine	Developmental regression	Past or current signs of developmental regression	463	1	0.0252	0.409619	0.00870441	No	-0.110835	Yes	0.0981797	284	179	0.025	0.025	-0.124873
Citrulline/Glutarylcarnitine	Developmental regression	Past or current signs of developmental regression	460	1	0.339	0.810693	-0.000187153	No	0.0300497	Yes	0.130565	284	176	0.339	0.339	-0.0482173
Decanoylcarnitine/4-hydroxyproline	Developmental regression	Past or current signs of developmental regression	459	1	0.752	0.939415	-0.00196932	No	0.0789776	Yes	-0.0130255	283	176	0.752	0.752	0.0779606
Decanoylcarnitine/Carnitine	Developmental regression	Past or current signs of developmental regression	460	1	0.395	0.827274	-0.000605524	No	0.0386884	Yes	0.0156389	284	176	0.395	0.395	-0.0212383
Decanoylcarnitine/Isoleucine	Developmental regression	Past or current signs of developmental regression	460	1	0.212	0.759371	0.00121577	No	0.101265	Yes	-0.0329649	284	176	0.212	0.212	0.0536504
Decanoylcarnitine/Leucine	Developmental regression	Past or current signs of developmental regression	460	1	0.334	0.809308	-0.000147789	No	0.0924071	Yes	-0.0180732	284	176	0.334	0.334	0.0496988
Decanoylcarnitine/Phenylalanine	Developmental regression	Past or current signs of developmental regression	460	1	0.623	0.90867	-0.00165608	No	0.069458	Yes	0.00340724	284	176	0.623	0.623	0.0502622
Decanoylcarnitine/Valine	Developmental regression	Past or current signs of developmental regression	459	1	0.327	0.808193	-9.01924e-05	No	0.131339	Yes	0.0070171	283	176	0.328	0.328	0.0663653
Ethanolamine/4-hydroxyproline	Developmental regression	Past or current signs of developmental regression	464	1	0.799	0.948623	-0.00202446	No	0.0699021	Yes	0.0813299	284	180	0.799	0.799	-0.0143781
Ethanolamine/Carnitine	Developmental regression	Past or current signs of developmental regression	463	1	0.00993	0.284867	0.0122522	No	-0.127391	Yes	0.151388	284	179	0.01	0.01	-0.119421
Ethanolamine/Citrate	Developmental regression	Past or current signs of developmental regression	463	1	0.16	0.726964	0.00210487	No	-0.00473737	Yes	0.168273	284	179	0.161	0.161	-0.0236767
Ethanolamine/Kynurenine	Developmental regression	Past or current signs of developmental regression	465	1	0.794	0.94802	-0.002013	No	0.0291094	Yes	0.122546	285	180	0.795	0.795	0.0276113
Ethanolamine/Malate	Developmental regression	Past or current signs of developmental regression	463	1	0.319	0.805776	-1.24201e-05	No	0.0442992	Yes	0.216017	284	179	0.319	0.319	-0.0117611
Ethanolamine/Urate	Developmental regression	Past or current signs of developmental regression	463	1	0.875	0.976045	-0.00211579	No	-0.00498644	Yes	0.0820817	284	179	0.876	0.876	0.0376203
Ethanolamine/a-Ketoglutarate	Developmental regression	Past or current signs of developmental regression	463	1	0.636	0.90867	-0.00168411	No	0.0652206	Yes	0.0608307	284	179	0.637	0.637	0.00785183
Glutamic Acid/4-hydroxyproline	Developmental regression	Past or current signs of developmental regression	464	1	0.983	0.994837	-0.00216352	No	-0.0963658	Yes	-0.103538	284	180	0.983	0.983	0.0193261
Glutamine	Developmental regression	Past or current signs of developmental regression	465	1	0.945	0.986932	-0.00214963	No	0.0172155	Yes	0.125271	285	180	0.945	0.945	0.00430014
Glycine/Arginine	Developmental regression	Past or current signs of developmental regression	464	1	0.544	0.885896	-0.00136945	No	-0.0251636	Yes	0.0446734	284	180	0.545	0.545	-0.0360862
Glycine/Asparagine	Developmental regression	Past or current signs of developmental regression	465	1	0.981	0.994307	-0.00215865	No	0.0440331	Yes	-0.0417264	285	180	0.982	0.982	-0.00753085
Glycine/Carnitine	Developmental regression	Past or current signs of developmental regression	463	1	0.114	0.665967	0.00324017	No	-0.180108	Yes	0.0843354	284	179	0.114	0.114	-0.107792
Glycine/Citrate	Developmental regression	Past or current signs of developmental regression	463	1	0.956	0.989571	-0.00216265	No	0.0996214	Yes	0.0680487	284	179	0.956	0.956	-0.008646
Glycine/Hexanoylcarnitine	Developmental regression	Past or current signs of developmental regression	460	1	0.711	0.922993	-0.001883	No	0.0186671	Yes	-0.0119144	284	176	0.711	0.711	0.00193436
Glycine/Isoleucine	Developmental regression	Past or current signs of developmental regression	465	1	0.305	0.796119	0.000113354	No	0.201215	Yes	0.0709905	285	180	0.305	0.305	0.0331926
Glycine/Leucine	Developmental regression	Past or current signs of developmental regression	465	1	0.396	0.827274	-0.000601225	No	0.119498	Yes	0.054086	285	180	0.396	0.396	0.0211293
Glycine/Lysine	Developmental regression	Past or current signs of developmental regression	464	1	0.659	0.909237	-0.00174293	No	-0.0145876	Yes	0.0679658	285	179	0.659	0.659	-0.0312947
Glycine/Malate	Developmental regression	Past or current signs of developmental regression	463	1	0.987	0.996131	-0.00216866	No	0.092191	Yes	0.143722	284	179	0.988	0.988	0.0238237
Glycine/Methionine	Developmental regression	Past or current signs of developmental regression	465	1	0.782	0.944929	-0.00199493	No	0.0869109	Yes	0.0246794	285	180	0.783	0.783	-0.00370822
Glycine/Phenylalanine	Developmental regression	Past or current signs of developmental regression	465	1	0.462	0.854345	-0.000991696	No	0.0872069	Yes	-0.0107214	285	180	0.462	0.462	0.0178612
Glycine/Valine	Developmental regression	Past or current signs of developmental regression	464	1	0.348	0.810693	-0.00025772	No	0.118516	Yes	0.076998	284	180	0.348	0.348	0.0294106
Glycine/a-Ketoglutarate	Developmental regression	Past or current signs of developmental regression	463	1	0.639	0.90867	-0.0016914	No	0.0613307	Yes	0.0515029	284	179	0.639	0.639	0.0219158
Hexanoylcarnitine/Leucine	Developmental regression	Past or current signs of developmental regression	460	1	0.832	0.961588	-0.00208512	No	0.0195388	Yes	0.0034483	284	176	0.832	0.832	0.0148072
Histidine/Leucine	Developmental regression	Past or current signs of developmental regression	464	1	0.329	0.809308	-9.89044e-05	No	0.18707	Yes	0.138367	285	179	0.329	0.329	0.0326711
Homoserine/Carnitine	Developmental regression	Past or current signs of developmental regression	463	1	0.134	0.69219	0.00269281	No	-0.0818387	Yes	0.0730304	284	179	0.134	0.134	-0.0897161
Homoserine/Citrate	Developmental regression	Past or current signs of developmental regression	463	1	0.88	0.976045	-0.00212007	No	0.0495341	Yes	0.057812	284	179	0.881	0.881	0.00394061
Homoserine/Isoleucine	Developmental regression	Past or current signs of developmental regression	465	1	0.121	0.674953	0.00303046	No	0.185294	Yes	0.0205245	285	180	0.121	0.121	0.0598672
Homoserine/Leucine	Developmental regression	Past or current signs of developmental regression	465	1	0.117	0.670091	0.00315455	No	0.169989	Yes	-0.065481	285	180	0.117	0.117	0.0465022
Hypoxanthine/4-hydroxyproline	Developmental regression	Past or current signs of developmental regression	433	1	0.693	0.915546	-0.0019586	No	-0.0302809	Yes	-0.0205437	263	170	0.693	0.693	-0.0292768
Hypoxanthine/Carnitine	Developmental regression	Past or current signs of developmental regression	434	1	0.176	0.744324	0.00191902	No	-0.0555608	Yes	0.0470993	264	170	0.176	0.176	-0.12511
Lactate	Developmental regression	Past or current signs of developmental regression	463	1	0.729	0.929475	-0.00190854	No	-0.116336	Yes	0.049251	284	179	0.729	0.729	-0.00528333
Lactate/4-hydroxyproline	Developmental regression	Past or current signs of developmental regression	462	1	0.751	0.939415	-0.00195415	No	-0.0160757	Yes	0.123314	283	179	0.751	0.751	0.0287566
Lactate/Alanine	Developmental regression	Past or current signs of developmental regression	463	1	0.175	0.744324	0.0018188	No	-0.144027	Yes	-0.0463802	284	179	0.175	0.175	-0.00898085
Lactate/Arginine	Developmental regression	Past or current signs of developmental regression	462	1	0.203	0.752294	0.00134816	No	-0.110011	Yes	0.0439816	283	179	0.203	0.203	-0.0139624
Lactate/Asparagine	Developmental regression	Past or current signs of developmental regression	463	1	0.256	0.777437	0.000627704	No	-0.141256	Yes	0.0198329	284	179	0.256	0.256	0.0228041
Lactate/Aspartic Acid	Developmental regression	Past or current signs of developmental regression	463	1	0.8	0.948623	-0.00203012	No	0.110624	Yes	0.145096	284	179	0.8	0.8	-0.0532842
Lactate/Carnitine	Developmental regression	Past or current signs of developmental regression	463	1	0.0657	0.620349	0.00517646	No	-0.106261	Yes	0.136295	284	179	0.066	0.066	-0.0604951
Lactate/Citrate	Developmental regression	Past or current signs of developmental regression	463	1	0.861	0.973195	-0.00210242	No	0.0684624	Yes	0.00339729	284	179	0.861	0.861	-0.0166385
Lactate/Citrulline	Developmental regression	Past or current signs of developmental regression	463	1	0.766	0.944787	-0.0019773	No	-0.128223	Yes	-0.0680082	284	179	0.766	0.766	0.077849
Lactate/Decanoylcarnitine	Developmental regression	Past or current signs of developmental regression	460	1	0.932	0.985628	-0.0021673	No	0.0503105	Yes	-0.0545055	284	176	0.932	0.932	-0.19201
Lactate/Ethanolamine	Developmental regression	Past or current signs of developmental regression	463	1	0.93	0.985193	-0.0021525	No	-0.0220241	Yes	-0.048546	284	179	0.93	0.93	0.0402748
Lactate/Glutamic Acid	Developmental regression	Past or current signs of developmental regression	463	1	0.79	0.946762	-0.00201566	No	0.107916	Yes	0.08944	284	179	0.79	0.79	-0.0312713
Lactate/Glutamine	Developmental regression	Past or current signs of developmental regression	463	1	0.518	0.875504	-0.00126337	No	-0.111172	Yes	-0.0152553	284	179	0.518	0.518	-0.00886191
Lactate/Glutarylcarnitine	Developmental regression	Past or current signs of developmental regression	460	1	0.701	0.918	-0.00186159	No	0.0449791	Yes	0.162225	284	176	0.701	0.701	-0.0468761
Lactate/Glycine	Developmental regression	Past or current signs of developmental regression	463	1	0.562	0.886889	-0.00144158	No	-0.110356	Yes	-0.0327177	284	179	0.563	0.563	-0.0108486
Lactate/Hexanoylcarnitine	Developmental regression	Past or current signs of developmental regression	460	1	0.623	0.90867	-0.00165608	No	-0.0216241	Yes	-0.107213	284	176	0.623	0.623	-0.11805
Lactate/Histidine	Developmental regression	Past or current signs of developmental regression	462	1	0.721	0.925149	-0.0018975	No	-0.0951585	Yes	-0.00295264	284	178	0.722	0.722	0.0191623
Lactate/Homocitrulline	Developmental regression	Past or current signs of developmental regression	463	1	0.888	0.97677	-0.00212637	No	0.00986467	Yes	0.00741219	284	179	0.889	0.889	0.0253874
Lactate/Homoserine	Developmental regression	Past or current signs of developmental regression	463	1	0.52	0.876579	-0.00127135	No	-0.0368457	Yes	0.0395701	284	179	0.52	0.52	-0.00525096
Lactate/Isoleucine	Developmental regression	Past or current signs of developmental regression	463	1	0.419	0.832558	-0.000755085	No	0.0482531	Yes	-0.0790821	284	179	0.42	0.42	0.0510772
Lactate/Kynurenine	Developmental regression	Past or current signs of developmental regression	463	1	0.627	0.90867	-0.00165591	No	0.0134303	Yes	0.0509589	284	179	0.627	0.627	0.0672568
Lactate/Leucine	Developmental regression	Past or current signs of developmental regression	463	1	0.536	0.885835	-0.00133967	No	0.0406419	Yes	-0.0428934	284	179	0.537	0.537	0.0445021
Lactate/Lysine	Developmental regression	Past or current signs of developmental regression	462	1	0.196	0.752294	0.00146541	No	-0.0904677	Yes	0.0732082	284	178	0.196	0.196	-0.00182777
Lactate/Malate	Developmental regression	Past or current signs of developmental regression	463	1	0.828	0.958344	-0.00206654	No	0.056152	Yes	0.0146908	284	179	0.828	0.828	0.00688373
Lactate/Methionine	Developmental regression	Past or current signs of developmental regression	463	1	0.425	0.837232	-0.000787378	No	-0.105584	Yes	-0.00423973	284	179	0.425	0.425	0.0299216
Lactate/Octanoylcarnitine	Developmental regression	Past or current signs of developmental regression	460	1	0.635	0.90867	-0.0016911	No	0.0757147	Yes	0.031725	284	176	0.635	0.635	-0.185132
Lactate/Ornithine	Developmental regression	Past or current signs of developmental regression	463	1	0.251	0.776939	0.000687755	No	-0.0919584	Yes	-0.0246118	284	179	0.251	0.251	-0.065947
Lactate/Palmitoylcarnitine	Developmental regression	Past or current signs of developmental regression	460	1	0.27	0.780837	0.000467912	No	0.0605245	Yes	-0.0619691	284	176	0.271	0.271	0.0290628
Lactate/Phenylalanine	Developmental regression	Past or current signs of developmental regression	463	1	0.936	0.985628	-0.00215511	No	-0.0104499	Yes	0.0152816	284	179	0.936	0.936	0.0200747
Lactate/Proline	Developmental regression	Past or current signs of developmental regression	463	1	0.59	0.894855	-0.00153848	No	-0.0320482	Yes	0.0531395	284	179	0.59	0.59	0.0141204
Lactate/Sarcosine	Developmental regression	Past or current signs of developmental regression	463	1	0.708	0.921346	-0.00186503	No	-0.0220996	Yes	0.0170203	284	179	0.708	0.708	0.0834304
Lactate/Serine	Developmental regression	Past or current signs of developmental regression	463	1	0.524	0.88009	-0.0012872	No	-0.164201	Yes	-0.0159338	284	179	0.524	0.524	0.00942015
Lactate/Taurine	Developmental regression	Past or current signs of developmental regression	463	1	0.941	0.985795	-0.00215749	No	0.0212738	Yes	0.0492797	284	179	0.942	0.942	0.00648554
Lactate/Threonine	Developmental regression	Past or current signs of developmental regression	463	1	0.267	0.780675	0.000499208	No	-0.113325	Yes	0.115119	284	179	0.268	0.268	0.0227057
Lactate/Tyrosine	Developmental regression	Past or current signs of developmental regression	463	1	0.207	0.757507	0.0012842	No	0.0135232	Yes	0.0513186	284	179	0.207	0.207	0.005279
Lactate/Urate	Developmental regression	Past or current signs of developmental regression	463	1	0.274	0.783311	0.000427622	No	0.0597302	Yes	-0.118977	284	179	0.274	0.274	0.0228279
Lactate/Valine	Developmental regression	Past or current signs of developmental regression	462	1	0.459	0.853453	-0.000983592	No	0.0181105	Yes	-0.0516299	283	179	0.46	0.46	0.0605438
Lactate/Xanthine	Developmental regression	Past or current signs of developmental regression	434	1	0.487	0.862196	-0.00119789	No	0.00454679	Yes	0.0374435	264	170	0.488	0.488	-8.05404e-05
Lactate/a-Ketoglutarate	Developmental regression	Past or current signs of developmental regression	463	1	0.864	0.973195	-0.00210563	No	0.0624796	Yes	-0.059724	284	179	0.864	0.864	0.0353805
Leucine	Developmental regression	Past or current signs of developmental regression	465	1	0.0864	0.650786	0.0041895	No	-0.0891633	Yes	-0.0245299	285	180	0.086	0.086	-0.0400224
Leucine/Carnitine	Developmental regression	Past or current signs of developmental regression	463	1	0.00497	0.212915	0.0149444	No	-0.196869	Yes	0.0899657	284	179	0.005	0.005	-0.136312
Leucine/Glutarylcarnitine	Developmental regression	Past or current signs of developmental regression	460	1	0.0673	0.620349	0.0051236	No	-0.0721264	Yes	0.0560433	284	176	0.067	0.067	-0.079254
Leucine/Valine	Developmental regression	Past or current signs of developmental regression	464	1	0.553	0.886235	-0.00140265	No	0.0287845	Yes	-0.027564	284	180	0.553	0.553	0.00968073
Lysine/Glutamine	Developmental regression	Past or current signs of developmental regression	464	1	0.252	0.77704	0.000671917	No	0.0671018	Yes	-0.0300753	285	179	0.252	0.252	0.0250368
Lysine/Phenylalanine	Developmental regression	Past or current signs of developmental regression	464	1	0.0225	0.409619	0.00910025	No	0.175263	Yes	-0.13304	285	179	0.023	0.023	0.0518985
Lysine/a-Ketoglutarate	Developmental regression	Past or current signs of developmental regression	462	1	0.161	0.726964	0.00209469	No	0.184622	Yes	-0.00590284	284	178	0.161	0.161	0.0586299
Malate/4-hydroxyproline	Developmental regression	Past or current signs of developmental regression	462	1	0.72	0.925149	-0.00189418	No	0.00821305	Yes	-0.00577934	283	179	0.72	0.72	0.0347072
Malate/Carnitine	Developmental regression	Past or current signs of developmental regression	463	1	0.0694	0.620349	0.00498412	No	-0.15874	Yes	-0.0117249	284	179	0.069	0.069	-0.0685427
Malate/Homoserine	Developmental regression	Past or current signs of developmental regression	463	1	0.706	0.921346	-0.00186155	No	-0.176451	Yes	-0.0991431	284	179	0.707	0.707	-0.0161331
Malate/Proline	Developmental regression	Past or current signs of developmental regression	463	1	0.893	0.979921	-0.00213019	No	0.028625	Yes	0.0461822	284	179	0.894	0.894	-0.00496717
Methionine/Carnitine	Developmental regression	Past or current signs of developmental regression	463	1	0.0964	0.652746	0.00382699	No	-0.139273	Yes	0.0154738	284	179	0.096	0.096	-0.0864738
Methionine/Leucine	Developmental regression	Past or current signs of developmental regression	465	1	0.544	0.885896	-0.00136356	No	0.116426	Yes	0.0873967	285	180	0.544	0.544	0.0356016
Octanoylcarnitine/4-hydroxyproline	Developmental regression	Past or current signs of developmental regression	459	1	0.534	0.885835	-0.00134056	No	0.0808053	Yes	-0.00106258	283	176	0.534	0.534	0.0739488
Octanoylcarnitine/Asparagine	Developmental regression	Past or current signs of developmental regression	460	1	0.697	0.916689	-0.00185307	No	0.0758195	Yes	-0.0265559	284	176	0.698	0.698	0.0305115
Octanoylcarnitine/Carnitine	Developmental regression	Past or current signs of developmental regression	460	1	0.471	0.857407	-0.00104634	No	0.0422911	Yes	0.0723504	284	176	0.471	0.471	-0.0300422
Octanoylcarnitine/Citrate	Developmental regression	Past or current signs of developmental regression	460	1	0.511	0.872856	-0.00124181	No	0.11073	Yes	0.0766878	284	176	0.512	0.512	0.0317673
Octanoylcarnitine/Glutamic Acid	Developmental regression	Past or current signs of developmental regression	460	1	0.734	0.930312	-0.00193116	No	0.0852527	Yes	0.0872169	284	176	0.734	0.734	-0.00875133
Octanoylcarnitine/Isoleucine	Developmental regression	Past or current signs of developmental regression	460	1	0.105	0.664104	0.00355763	No	0.106215	Yes	-0.102008	284	176	0.105	0.105	0.0473577
Octanoylcarnitine/Leucine	Developmental regression	Past or current signs of developmental regression	460	1	0.202	0.752294	0.00137085	No	0.108173	Yes	-0.0348308	284	176	0.202	0.202	0.0429298
Octanoylcarnitine/Sarcosine	Developmental regression	Past or current signs of developmental regression	460	1	0.511	0.872856	-0.00124181	No	0.0497031	Yes	0.0627316	284	176	0.512	0.512	0.108432
Octanoylcarnitine/Valine	Developmental regression	Past or current signs of developmental regression	459	1	0.188	0.752234	0.0016122	No	0.142233	Yes	0.0129205	283	176	0.188	0.188	0.0585134
Ornithine/Carnitine	Developmental regression	Past or current signs of developmental regression	463	1	0.728	0.928937	-0.00190747	No	-0.103754	Yes	0.000746932	284	179	0.729	0.729	-0.0441376
Ornithine/Citrate	Developmental regression	Past or current signs of developmental regression	463	1	0.43	0.839872	-0.000819299	No	0.0323253	Yes	0.00465864	284	179	0.43	0.43	0.0622237
Ornithine/Lysine	Developmental regression	Past or current signs of developmental regression	464	1	0.533	0.885028	-0.00132332	No	0.0353695	Yes	-0.105262	285	179	0.533	0.533	0.0330576
Ornithine/Phenylalanine	Developmental regression	Past or current signs of developmental regression	465	1	0.0681	0.620349	0.00502889	No	0.0999561	Yes	-0.0796592	285	180	0.068	0.068	0.0753401
Ornithine/a-Ketoglutarate	Developmental regression	Past or current signs of developmental regression	463	1	0.184	0.75146	0.00166096	No	0.112471	Yes	-0.013137	284	179	0.184	0.184	0.0947819
Phenylalanine/Citrate	Developmental regression	Past or current signs of developmental regression	463	1	0.631	0.90867	-0.00166937	No	-0.044113	Yes	0.0200749	284	179	0.631	0.631	-0.00980402
Pyruvate/4-hydroxyproline	Developmental regression	Past or current signs of developmental regression	462	1	0.583	0.894855	-0.00151703	No	0.136854	Yes	0.127298	283	179	0.583	0.583	0.0672452
Pyruvate/Aspartic Acid	Developmental regression	Past or current signs of developmental regression	463	1	0.469	0.857043	-0.00103005	No	0.171939	Yes	0.028893	284	179	0.469	0.469	0.0222902
Pyruvate/Carnitine	Developmental regression	Past or current signs of developmental regression	463	1	0.204	0.75426	0.00133121	No	0.0482302	Yes	0.236068	284	179	0.204	0.204	-0.0347812
Pyruvate/Glutamic Acid	Developmental regression	Past or current signs of developmental regression	463	1	0.541	0.885896	-0.00136059	No	0.141984	Yes	0.0560745	284	179	0.542	0.542	0.0321142
Pyruvate/Hexanoylcarnitine	Developmental regression	Past or current signs of developmental regression	460	1	0.355	0.811248	-0.000317533	No	-0.0071419	Yes	-0.0851867	284	176	0.355	0.355	-0.0229741
Pyruvate/Homocitrulline	Developmental regression	Past or current signs of developmental regression	463	1	0.546	0.886235	-0.00137937	No	0.0497657	Yes	0.0548967	284	179	0.546	0.546	0.0582557
Pyruvate/Homoserine	Developmental regression	Past or current signs of developmental regression	463	1	0.696	0.916689	-0.0018378	No	0.132843	Yes	0.0931283	284	179	0.696	0.696	0.0314274
Pyruvate/Kynurenine	Developmental regression	Past or current signs of developmental regression	463	1	0.109	0.665967	0.00339766	No	0.182047	Yes	0.0501511	284	179	0.109	0.109	0.112103
Pyruvate/Octanoylcarnitine	Developmental regression	Past or current signs of developmental regression	460	1	0.921	0.983201	-0.00216175	No	0.0339303	Yes	-0.0695717	284	176	0.921	0.921	-0.110271
Pyruvate/Palmitoylcarnitine	Developmental regression	Past or current signs of developmental regression	460	1	0.0673	0.620349	0.0051236	No	0.0893906	Yes	0.00698996	284	176	0.067	0.067	0.102608
Pyruvate/Phenylalanine	Developmental regression	Past or current signs of developmental regression	463	1	0.274	0.783311	0.000424237	No	0.142767	Yes	-0.0178642	284	179	0.274	0.274	0.0634106
Pyruvate/Proline	Developmental regression	Past or current signs of developmental regression	463	1	0.8	0.948623	-0.00202934	No	0.0747779	Yes	0.137149	284	179	0.8	0.8	0.0345978
Pyruvate/Sarcosine	Developmental regression	Past or current signs of developmental regression	463	1	0.224	0.761776	0.00103884	No	0.0434183	Yes	0.0482513	284	179	0.224	0.224	0.113355
Pyruvate/a-Ketoglutarate	Developmental regression	Past or current signs of developmental regression	463	1	0.198	0.752294	0.00143017	No	0.16867	Yes	0.0661055	284	179	0.198	0.198	0.0737222
Serine/Citrate	Developmental regression	Past or current signs of developmental regression	463	1	0.687	0.911941	-0.00181816	No	0.0680753	Yes	0.122602	284	179	0.688	0.688	-0.0148418
Serine/Isoleucine	Developmental regression	Past or current signs of developmental regression	465	1	0.41	0.831123	-0.000695935	No	0.105254	Yes	0.175814	285	180	0.411	0.411	0.0422081
Serine/Leucine	Developmental regression	Past or current signs of developmental regression	465	1	0.49	0.862196	-0.0011313	No	0.110056	Yes	0.12524	285	180	0.49	0.49	0.0308978
Serine/Urate	Developmental regression	Past or current signs of developmental regression	463	1	0.328	0.809308	-9.79494e-05	No	0.0312475	Yes	0.0181893	284	179	0.329	0.329	0.0619255
Taurine/4-hydroxyproline	Developmental regression	Past or current signs of developmental regression	464	1	0.618	0.90867	-0.00162756	No	-0.020322	Yes	-0.0084935	284	180	0.619	0.619	0.0272314
Taurine/Carnitine	Developmental regression	Past or current signs of developmental regression	463	1	0.0793	0.640178	0.00450903	No	-0.0889118	Yes	0.0313537	284	179	0.079	0.079	-0.082585
Taurine/Citrate	Developmental regression	Past or current signs of developmental regression	463	1	0.579	0.894855	-0.00150295	No	0.00447179	Yes	0.0369405	284	179	0.58	0.58	0.0196493
Taurine/Ethanolamine	Developmental regression	Past or current signs of developmental regression	465	1	0.343	0.810693	-0.000215998	No	0.0390699	Yes	-0.0710997	285	180	0.343	0.343	0.0407952
Taurine/Malate	Developmental regression	Past or current signs of developmental regression	463	1	0.972	0.994038	-0.00216644	No	0.00610593	Yes	0.0370235	284	179	0.972	0.972	0.0198048
Taurine/Palmitoylcarnitine	Developmental regression	Past or current signs of developmental regression	460	1	0.318	0.805776	-8.56169e-06	No	0.0614131	Yes	-0.0744746	284	176	0.318	0.318	0.0851717
Taurine/Phenylalanine	Developmental regression	Past or current signs of developmental regression	465	1	0.946	0.986932	-0.00214984	No	-0.03063	Yes	0.0171528	285	180	0.946	0.946	0.0431891
Taurine/a-Ketoglutarate	Developmental regression	Past or current signs of developmental regression	463	1	0.842	0.964473	-0.0020833	No	-0.0763672	Yes	-0.0882862	284	179	0.843	0.843	0.0418306
Threonine/Valine	Developmental regression	Past or current signs of developmental regression	464	1	0.155	0.723859	0.00221499	No	0.135004	Yes	0.094865	284	180	0.155	0.155	0.0489785
Tryptophan/a-Ketoglutarate	Developmental regression	Past or current signs of developmental regression	463	1	0.429	0.838939	-0.000814412	No	0.176074	Yes	0.0442085	284	179	0.43	0.43	0.0206246
Xanthine/4-hydroxyproline	Developmental regression	Past or current signs of developmental regression	433	1	0.297	0.793894	0.000198891	No	0.0201531	Yes	0.0447285	263	170	0.298	0.298	-0.0560304
Xanthine/Carnitine	Developmental regression	Past or current signs of developmental regression	434	1	0.0157	0.35524	0.0111916	No	-0.117107	Yes	0.117616	264	170	0.016	0.016	-0.153166
Xanthine/Histidine	Developmental regression	Past or current signs of developmental regression	433	1	0.251	0.776939	0.000736415	No	-0.0363544	Yes	-0.0588098	264	169	0.251	0.251	-0.0583364
Xanthine/Palmitoylcarnitine	Developmental regression	Past or current signs of developmental regression	431	1	0.918	0.983201	-0.00230656	No	-0.0118119	Yes	0.0291668	264	167	0.919	0.919	0.00998544
a-Ketoglutarate/Valine	Developmental regression	Past or current signs of developmental regression	462	1	0.415	0.831741	-0.000732233	No	-0.00336033	Yes	0.0435639	283	179	0.416	0.416	0.0267029
gamma-Aminobutyric Acid/Hexanoylcarnitine	Developmental regression	Past or current signs of developmental regression	460	1	0.871	0.974416	-0.00212584	No	-0.0849941	Yes	0.0138216	284	176	0.871	0.871	-0.0602179
Alanine/Carnitine	First phrases	Attainment of spoken phrases was achieved normally, delayed, or not yet achieved	486	2	0.0847	0.650786	0.00608077	delayed	-0.191588	normal	-0.0766939	159	93	0.62	0.62	-0.063835
Alanine/Carnitine	First phrases	Attainment of spoken phrases was achieved normally, delayed, or not yet achieved	486	2	0.0847	0.650786	0.00608077	delayed	-0.191588	not yet achieved	0.0768191	159	234	0.029	0.087	-0.115957
Alanine/Carnitine	First phrases	Attainment of spoken phrases was achieved normally, delayed, or not yet achieved	486	2	0.0847	0.650786	0.00608077	normal	-0.0766939	not yet achieved	0.0768191	93	234	0.235	0.352	-0.0521215
Alanine/Kynurenine	First phrases	Attainment of spoken phrases was achieved normally, delayed, or not yet achieved	488	2	0.293	0.792432	0.000931742	delayed	-0.0393012	normal	0.184742	160	94	0.198	0.297	-0.0537793
Alanine/Kynurenine	First phrases	Attainment of spoken phrases was achieved normally, delayed, or not yet achieved	488	2	0.293	0.792432	0.000931742	delayed	-0.0393012	not yet achieved	0.13737	160	234	0.161	0.297	-0.0888327
Alanine/Kynurenine	First phrases	Attainment of spoken phrases was achieved normally, delayed, or not yet achieved	488	2	0.293	0.792432	0.000931742	normal	0.184742	not yet achieved	0.13737	94	234	0.943	0.943	-0.0350534
Alanine/Lysine	First phrases	Attainment of spoken phrases was achieved normally, delayed, or not yet achieved	487	2	0.0471	0.56168	0.00849507	delayed	-0.171039	normal	-0.120969	159	94	0.504	0.504	-0.0419748
Alanine/Lysine	First phrases	Attainment of spoken phrases was achieved normally, delayed, or not yet achieved	487	2	0.0471	0.56168	0.00849507	delayed	-0.171039	not yet achieved	0.0391705	159	234	0.017	0.051	-0.126778
Alanine/Lysine	First phrases	Attainment of spoken phrases was achieved normally, delayed, or not yet achieved	487	2	0.0471	0.56168	0.00849507	normal	-0.120969	not yet achieved	0.0391705	94	234	0.166	0.249	-0.0848033
Alanine/Phenylalanine	First phrases	Attainment of spoken phrases was achieved normally, delayed, or not yet achieved	488	2	0.208	0.757714	0.00235084	delayed	-0.146236	normal	-0.132496	160	94	0.601	0.601	-0.0205808
Alanine/Phenylalanine	First phrases	Attainment of spoken phrases was achieved normally, delayed, or not yet achieved	488	2	0.208	0.757714	0.00235084	delayed	-0.146236	not yet achieved	-0.00245481	160	234	0.085	0.256	-0.103364
Alanine/Phenylalanine	First phrases	Attainment of spoken phrases was achieved normally, delayed, or not yet achieved	488	2	0.208	0.757714	0.00235084	normal	-0.132496	not yet achieved	-0.00245481	94	234	0.344	0.516	-0.0827836
Alanine/Tyrosine	First phrases	Attainment of spoken phrases was achieved normally, delayed, or not yet achieved	488	2	0.0433	0.547728	0.00882058	delayed	-0.161468	normal	-0.021219	160	94	0.2	0.3	-0.0343436
Alanine/Tyrosine	First phrases	Attainment of spoken phrases was achieved normally, delayed, or not yet achieved	488	2	0.0433	0.547728	0.00882058	delayed	-0.161468	not yet achieved	0.13277	160	234	0.013	0.039	-0.0949789
Alanine/Tyrosine	First phrases	Attainment of spoken phrases was achieved normally, delayed, or not yet achieved	488	2	0.0433	0.547728	0.00882058	normal	-0.021219	not yet achieved	0.13277	94	234	0.419	0.419	-0.0606353
Alanine/Valine	First phrases	Attainment of spoken phrases was achieved normally, delayed, or not yet achieved	487	2	0.308	0.796142	0.000737903	delayed	-0.0335291	normal	0.00863317	160	93	0.648	0.648	-0.00785853
Alanine/Valine	First phrases	Attainment of spoken phrases was achieved normally, delayed, or not yet achieved	487	2	0.308	0.796142	0.000737903	delayed	-0.0335291	not yet achieved	0.0965307	160	234	0.133	0.399	-0.111116
Alanine/Valine	First phrases	Attainment of spoken phrases was achieved normally, delayed, or not yet achieved	487	2	0.308	0.796142	0.000737903	normal	0.00863317	not yet achieved	0.0965307	93	234	0.432	0.648	-0.103257
Alanine/a-Ketoglutarate	First phrases	Attainment of spoken phrases was achieved normally, delayed, or not yet achieved	486	2	0.527	0.880526	-0.00148723	delayed	-0.0686484	normal	0.0664332	159	93	0.361	0.541	-0.0548337
Alanine/a-Ketoglutarate	First phrases	Attainment of spoken phrases was achieved normally, delayed, or not yet achieved	486	2	0.527	0.880526	-0.00148723	delayed	-0.0686484	not yet achieved	-0.00385187	159	234	0.305	0.541	-0.0897683
Alanine/a-Ketoglutarate	First phrases	Attainment of spoken phrases was achieved normally, delayed, or not yet achieved	486	2	0.527	0.880526	-0.00148723	normal	0.0664332	not yet achieved	-0.00385187	93	234	0.955	0.955	-0.0349346
Arginine/4-hydroxyproline	First phrases	Attainment of spoken phrases was achieved normally, delayed, or not yet achieved	487	2	0.121	0.674953	0.00460819	delayed	0.300123	normal	0.0166426	159	94	0.07	0.142	0.100751
Arginine/4-hydroxyproline	First phrases	Attainment of spoken phrases was achieved normally, delayed, or not yet achieved	487	2	0.121	0.674953	0.00460819	delayed	0.300123	not yet achieved	-0.00311207	159	234	0.095	0.142	0.0461378
Arginine/4-hydroxyproline	First phrases	Attainment of spoken phrases was achieved normally, delayed, or not yet achieved	487	2	0.121	0.674953	0.00460819	normal	0.0166426	not yet achieved	-0.00311207	94	234	0.53	0.53	-0.0546129
Arginine/Carnitine	First phrases	Attainment of spoken phrases was achieved normally, delayed, or not yet achieved	485	2	0.454	0.851706	-0.00087688	delayed	-0.100272	normal	0.0256376	158	93	0.952	0.952	-0.000503451
Arginine/Carnitine	First phrases	Attainment of spoken phrases was achieved normally, delayed, or not yet achieved	485	2	0.454	0.851706	-0.00087688	delayed	-0.100272	not yet achieved	-0.00430656	158	234	0.29	0.479	-0.0709536
Arginine/Carnitine	First phrases	Attainment of spoken phrases was achieved normally, delayed, or not yet achieved	485	2	0.454	0.851706	-0.00087688	normal	0.0256376	not yet achieved	-0.00430656	93	234	0.319	0.479	-0.0704502
Arginine/Citrate	First phrases	Attainment of spoken phrases was achieved normally, delayed, or not yet achieved	485	2	0.815	0.954298	-0.00329803	delayed	0.00959428	normal	0.0182349	158	93	0.811	0.811	0.0525236
Arginine/Citrate	First phrases	Attainment of spoken phrases was achieved normally, delayed, or not yet achieved	485	2	0.815	0.954298	-0.00329803	delayed	0.00959428	not yet achieved	0.0591552	158	234	0.707	0.811	-0.00372923
Arginine/Citrate	First phrases	Attainment of spoken phrases was achieved normally, delayed, or not yet achieved	485	2	0.815	0.954298	-0.00329803	normal	0.0182349	not yet achieved	0.0591552	93	234	0.53	0.811	-0.0562528
Arginine/Leucine	First phrases	Attainment of spoken phrases was achieved normally, delayed, or not yet achieved	487	2	0.408	0.829686	-0.000430647	delayed	0.0495424	normal	0.108019	159	94	0.989	0.989	0.0464229
Arginine/Leucine	First phrases	Attainment of spoken phrases was achieved normally, delayed, or not yet achieved	487	2	0.408	0.829686	-0.000430647	delayed	0.0495424	not yet achieved	0.140473	159	234	0.277	0.416	-0.0451329
Arginine/Leucine	First phrases	Attainment of spoken phrases was achieved normally, delayed, or not yet achieved	487	2	0.408	0.829686	-0.000430647	normal	0.108019	not yet achieved	0.140473	94	234	0.263	0.416	-0.0915558
Arginine/Phenylalanine	First phrases	Attainment of spoken phrases was achieved normally, delayed, or not yet achieved	487	2	0.321	0.807653	0.000563768	delayed	0.069005	normal	-0.0756172	159	94	0.563	0.563	0.0518834
Arginine/Phenylalanine	First phrases	Attainment of spoken phrases was achieved normally, delayed, or not yet achieved	487	2	0.321	0.807653	0.000563768	delayed	0.069005	not yet achieved	0.13961	159	234	0.357	0.535	-0.030157
Arginine/Phenylalanine	First phrases	Attainment of spoken phrases was achieved normally, delayed, or not yet achieved	487	2	0.321	0.807653	0.000563768	normal	-0.0756172	not yet achieved	0.13961	94	234	0.148	0.444	-0.0820405
Arginine/Tyrosine	First phrases	Attainment of spoken phrases was achieved normally, delayed, or not yet achieved	487	2	0.551	0.886235	-0.00166713	delayed	0.0431644	normal	0.0261086	159	94	0.814	0.814	0.0215291
Arginine/Tyrosine	First phrases	Attainment of spoken phrases was achieved normally, delayed, or not yet achieved	487	2	0.551	0.886235	-0.00166713	delayed	0.0431644	not yet achieved	0.0922921	159	234	0.416	0.624	-0.0342804
Arginine/Tyrosine	First phrases	Attainment of spoken phrases was achieved normally, delayed, or not yet achieved	487	2	0.551	0.886235	-0.00166713	normal	0.0261086	not yet achieved	0.0922921	94	234	0.334	0.624	-0.0558095
Citrate	First phrases	Attainment of spoken phrases was achieved normally, delayed, or not yet achieved	486	2	0.447	0.848824	-0.000807462	delayed	0.0727113	normal	-0.19279	159	93	0.298	0.447	0.0236887
Citrate	First phrases	Attainment of spoken phrases was achieved normally, delayed, or not yet achieved	486	2	0.447	0.848824	-0.000807462	delayed	0.0727113	not yet achieved	-0.00415709	159	234	0.855	0.855	-0.0194101
Citrate	First phrases	Attainment of spoken phrases was achieved normally, delayed, or not yet achieved	486	2	0.447	0.848824	-0.000807462	normal	-0.19279	not yet achieved	-0.00415709	93	234	0.219	0.447	-0.0430987
Citrulline/Carnitine	First phrases	Attainment of spoken phrases was achieved normally, delayed, or not yet achieved	486	2	0.538	0.885835	-0.0015738	delayed	-0.0879339	normal	0.084814	159	93	0.237	0.63	-0.0615411
Citrulline/Carnitine	First phrases	Attainment of spoken phrases was achieved normally, delayed, or not yet achieved	486	2	0.538	0.885835	-0.0015738	delayed	-0.0879339	not yet achieved	-0.0746935	159	234	0.752	0.752	-0.0289573
Citrulline/Carnitine	First phrases	Attainment of spoken phrases was achieved normally, delayed, or not yet achieved	486	2	0.538	0.885835	-0.0015738	normal	0.084814	not yet achieved	-0.0746935	93	234	0.42	0.63	0.0325837
Citrulline/Glutarylcarnitine	First phrases	Attainment of spoken phrases was achieved normally, delayed, or not yet achieved	480	2	0.668	0.909647	-0.00250401	delayed	-0.0376782	normal	0.0236837	156	93	0.922	0.922	0.0170342
Citrulline/Glutarylcarnitine	First phrases	Attainment of spoken phrases was achieved normally, delayed, or not yet achieved	480	2	0.668	0.909647	-0.00250401	delayed	-0.0376782	not yet achieved	0.0779669	156	231	0.429	0.76	-0.0528436
Citrulline/Glutarylcarnitine	First phrases	Attainment of spoken phrases was achieved normally, delayed, or not yet achieved	480	2	0.668	0.909647	-0.00250401	normal	0.0236837	not yet achieved	0.0779669	93	231	0.507	0.76	-0.0698778
Decanoylcarnitine/4-hydroxyproline	First phrases	Attainment of spoken phrases was achieved normally, delayed, or not yet achieved	479	2	0.023	0.409619	0.011657	delayed	0.188853	normal	-0.0277399	155	93	0.063	0.094	0.209945
Decanoylcarnitine/4-hydroxyproline	First phrases	Attainment of spoken phrases was achieved normally, delayed, or not yet achieved	479	2	0.023	0.409619	0.011657	delayed	0.188853	not yet achieved	-0.0466716	155	231	0.008	0.023	0.220819
Decanoylcarnitine/4-hydroxyproline	First phrases	Attainment of spoken phrases was achieved normally, delayed, or not yet achieved	479	2	0.023	0.409619	0.011657	normal	-0.0277399	not yet achieved	-0.0466716	93	231	0.907	0.907	0.0108735
Decanoylcarnitine/Carnitine	First phrases	Attainment of spoken phrases was achieved normally, delayed, or not yet achieved	480	2	0.414	0.831741	-0.000497795	delayed	0.0648652	normal	0.0569469	156	93	0.23	0.417	0.0806885
Decanoylcarnitine/Carnitine	First phrases	Attainment of spoken phrases was achieved normally, delayed, or not yet achieved	480	2	0.414	0.831741	-0.000497795	delayed	0.0648652	not yet achieved	-0.0185434	156	231	0.278	0.417	0.0702864
Decanoylcarnitine/Carnitine	First phrases	Attainment of spoken phrases was achieved normally, delayed, or not yet achieved	480	2	0.414	0.831741	-0.000497795	normal	0.0569469	not yet achieved	-0.0185434	93	231	0.761	0.761	-0.0104021
Decanoylcarnitine/Isoleucine	First phrases	Attainment of spoken phrases was achieved normally, delayed, or not yet achieved	480	2	0.0765	0.633514	0.00658235	delayed	0.134425	normal	-0.0220628	156	93	0.135	0.202	0.105067
Decanoylcarnitine/Isoleucine	First phrases	Attainment of spoken phrases was achieved normally, delayed, or not yet achieved	480	2	0.0765	0.633514	0.00658235	delayed	0.134425	not yet achieved	-0.0438548	156	231	0.028	0.085	0.122218
Decanoylcarnitine/Isoleucine	First phrases	Attainment of spoken phrases was achieved normally, delayed, or not yet achieved	480	2	0.0765	0.633514	0.00658235	normal	-0.0220628	not yet achieved	-0.0438548	93	231	0.712	0.712	0.0171514
Decanoylcarnitine/Leucine	First phrases	Attainment of spoken phrases was achieved normally, delayed, or not yet achieved	480	2	0.142	0.704083	0.00398075	delayed	0.182475	normal	0.0813646	156	93	0.15	0.225	0.111073
Decanoylcarnitine/Leucine	First phrases	Attainment of spoken phrases was achieved normally, delayed, or not yet achieved	480	2	0.142	0.704083	0.00398075	delayed	0.182475	not yet achieved	-0.00933956	156	231	0.062	0.186	0.118482
Decanoylcarnitine/Leucine	First phrases	Attainment of spoken phrases was achieved normally, delayed, or not yet achieved	480	2	0.142	0.704083	0.00398075	normal	0.0813646	not yet achieved	-0.00933956	93	231	0.9	0.9	0.00740912
Decanoylcarnitine/Phenylalanine	First phrases	Attainment of spoken phrases was achieved normally, delayed, or not yet achieved	480	2	0.0913	0.650786	0.00584462	delayed	0.170586	normal	-0.0250792	156	93	0.086	0.129	0.0904264
Decanoylcarnitine/Phenylalanine	First phrases	Attainment of spoken phrases was achieved normally, delayed, or not yet achieved	480	2	0.0913	0.650786	0.00584462	delayed	0.170586	not yet achieved	-0.0395558	156	231	0.045	0.129	0.102385
Decanoylcarnitine/Phenylalanine	First phrases	Attainment of spoken phrases was achieved normally, delayed, or not yet achieved	480	2	0.0913	0.650786	0.00584462	normal	-0.0250792	not yet achieved	-0.0395558	93	231	0.915	0.915	0.0119584
Decanoylcarnitine/Valine	First phrases	Attainment of spoken phrases was achieved normally, delayed, or not yet achieved	479	2	0.157	0.725814	0.00356848	delayed	0.15569	normal	-0.0219234	156	92	0.154	0.231	0.123756
Decanoylcarnitine/Valine	First phrases	Attainment of spoken phrases was achieved normally, delayed, or not yet achieved	479	2	0.157	0.725814	0.00356848	delayed	0.15569	not yet achieved	-0.0106556	156	231	0.071	0.212	0.122359
Decanoylcarnitine/Valine	First phrases	Attainment of spoken phrases was achieved normally, delayed, or not yet achieved	479	2	0.157	0.725814	0.00356848	normal	-0.0219234	not yet achieved	-0.0106556	92	231	0.965	0.965	-0.00139762
Ethanolamine/4-hydroxyproline	First phrases	Attainment of spoken phrases was achieved normally, delayed, or not yet achieved	487	2	0.238	0.768188	0.00180371	delayed	0.250111	normal	-0.012703	159	94	0.094	0.284	0.126102
Ethanolamine/4-hydroxyproline	First phrases	Attainment of spoken phrases was achieved normally, delayed, or not yet achieved	487	2	0.238	0.768188	0.00180371	delayed	0.250111	not yet achieved	0.0425372	159	234	0.362	0.362	0.0424094
Ethanolamine/4-hydroxyproline	First phrases	Attainment of spoken phrases was achieved normally, delayed, or not yet achieved	487	2	0.238	0.768188	0.00180371	normal	-0.012703	not yet achieved	0.0425372	94	234	0.293	0.362	-0.0836923
Ethanolamine/Carnitine	First phrases	Attainment of spoken phrases was achieved normally, delayed, or not yet achieved	486	2	0.337	0.810693	0.000362593	delayed	-0.059176	normal	-0.0867524	159	93	0.816	0.816	-0.0327082
Ethanolamine/Carnitine	First phrases	Attainment of spoken phrases was achieved normally, delayed, or not yet achieved	486	2	0.337	0.810693	0.000362593	delayed	-0.059176	not yet achieved	0.062691	159	234	0.216	0.369	-0.089447
Ethanolamine/Carnitine	First phrases	Attainment of spoken phrases was achieved normally, delayed, or not yet achieved	486	2	0.337	0.810693	0.000362593	normal	-0.0867524	not yet achieved	0.062691	93	234	0.246	0.369	-0.0567388
Ethanolamine/Citrate	First phrases	Attainment of spoken phrases was achieved normally, delayed, or not yet achieved	486	2	0.402	0.829028	-0.00036463	delayed	-0.022408	normal	0.0526455	159	93	0.983	0.983	0.0196395
Ethanolamine/Citrate	First phrases	Attainment of spoken phrases was achieved normally, delayed, or not yet achieved	486	2	0.402	0.829028	-0.00036463	delayed	-0.022408	not yet achieved	0.175034	159	234	0.207	0.556	-0.0260164
Ethanolamine/Citrate	First phrases	Attainment of spoken phrases was achieved normally, delayed, or not yet achieved	486	2	0.402	0.829028	-0.00036463	normal	0.0526455	not yet achieved	0.175034	93	234	0.371	0.556	-0.0456559
Ethanolamine/Kynurenine	First phrases	Attainment of spoken phrases was achieved normally, delayed, or not yet achieved	488	2	0.681	0.911941	-0.00254063	delayed	-0.0225095	normal	0.083612	160	94	0.524	0.786	-0.015562
Ethanolamine/Kynurenine	First phrases	Attainment of spoken phrases was achieved normally, delayed, or not yet achieved	488	2	0.681	0.911941	-0.00254063	delayed	-0.0225095	not yet achieved	0.0949039	160	234	0.408	0.786	-0.0441144
Ethanolamine/Kynurenine	First phrases	Attainment of spoken phrases was achieved normally, delayed, or not yet achieved	488	2	0.681	0.911941	-0.00254063	normal	0.083612	not yet achieved	0.0949039	94	234	0.981	0.981	-0.0285524
Ethanolamine/Malate	First phrases	Attainment of spoken phrases was achieved normally, delayed, or not yet achieved	486	2	0.3	0.795954	0.000846078	delayed	0.0303742	normal	0.249463	159	93	0.244	0.366	-0.0464241
Ethanolamine/Malate	First phrases	Attainment of spoken phrases was achieved normally, delayed, or not yet achieved	486	2	0.3	0.795954	0.000846078	delayed	0.0303742	not yet achieved	0.0605539	159	234	0.67	0.67	0.0347799
Ethanolamine/Malate	First phrases	Attainment of spoken phrases was achieved normally, delayed, or not yet achieved	486	2	0.3	0.795954	0.000846078	normal	0.249463	not yet achieved	0.0605539	93	234	0.128	0.366	0.0812041
Ethanolamine/Urate	First phrases	Attainment of spoken phrases was achieved normally, delayed, or not yet achieved	486	2	0.397	0.828286	-0.000316306	delayed	-0.0853259	normal	0.0443756	159	93	0.83	0.83	-0.0115042
Ethanolamine/Urate	First phrases	Attainment of spoken phrases was achieved normally, delayed, or not yet achieved	486	2	0.397	0.828286	-0.000316306	delayed	-0.0853259	not yet achieved	0.0997893	159	234	0.181	0.543	-0.0284628
Ethanolamine/Urate	First phrases	Attainment of spoken phrases was achieved normally, delayed, or not yet achieved	486	2	0.397	0.828286	-0.000316306	normal	0.0443756	not yet achieved	0.0997893	93	234	0.455	0.682	-0.0169586
Ethanolamine/a-Ketoglutarate	First phrases	Attainment of spoken phrases was achieved normally, delayed, or not yet achieved	486	2	0.342	0.810693	0.000296991	delayed	-0.0317407	normal	-0.0043167	159	93	0.762	0.762	-0.00814399
Ethanolamine/a-Ketoglutarate	First phrases	Attainment of spoken phrases was achieved normally, delayed, or not yet achieved	486	2	0.342	0.810693	0.000296991	delayed	-0.0317407	not yet achieved	0.152447	159	234	0.17	0.51	-0.0375945
Ethanolamine/a-Ketoglutarate	First phrases	Attainment of spoken phrases was achieved normally, delayed, or not yet achieved	486	2	0.342	0.810693	0.000296991	normal	-0.0043167	not yet achieved	0.152447	93	234	0.356	0.534	-0.0294505
Glutamic Acid/4-hydroxyproline	First phrases	Attainment of spoken phrases was achieved normally, delayed, or not yet achieved	487	2	0.954	0.989413	-0.0039393	delayed	-0.113115	normal	-0.195805	159	94	0.797	0.91	-0.0438603
Glutamic Acid/4-hydroxyproline	First phrases	Attainment of spoken phrases was achieved normally, delayed, or not yet achieved	487	2	0.954	0.989413	-0.0039393	delayed	-0.113115	not yet achieved	-0.000179972	159	234	0.91	0.91	-0.076167
Glutamic Acid/4-hydroxyproline	First phrases	Attainment of spoken phrases was achieved normally, delayed, or not yet achieved	487	2	0.954	0.989413	-0.0039393	normal	-0.195805	not yet achieved	-0.000179972	94	234	0.785	0.91	-0.0323068
Glutamine	First phrases	Attainment of spoken phrases was achieved normally, delayed, or not yet achieved	488	2	0.699	0.916689	-0.00264567	delayed	0.0373866	normal	0.0428837	160	94	0.944	0.944	0.000259823
Glutamine	First phrases	Attainment of spoken phrases was achieved normally, delayed, or not yet achieved	488	2	0.699	0.916689	-0.00264567	delayed	0.0373866	not yet achieved	0.119631	160	234	0.466	0.774	-0.0239474
Glutamine	First phrases	Attainment of spoken phrases was achieved normally, delayed, or not yet achieved	488	2	0.699	0.916689	-0.00264567	normal	0.0428837	not yet achieved	0.119631	94	234	0.516	0.774	-0.0242072
Glycine/Arginine	First phrases	Attainment of spoken phrases was achieved normally, delayed, or not yet achieved	487	2	0.475	0.859817	-0.00105844	delayed	-0.0466551	normal	0.0828891	159	94	0.222	0.499	-0.0656835
Glycine/Arginine	First phrases	Attainment of spoken phrases was achieved normally, delayed, or not yet achieved	487	2	0.475	0.859817	-0.00105844	delayed	-0.0466551	not yet achieved	0.030391	159	234	0.481	0.499	-0.0251065
Glycine/Arginine	First phrases	Attainment of spoken phrases was achieved normally, delayed, or not yet achieved	487	2	0.475	0.859817	-0.00105844	normal	0.0828891	not yet achieved	0.030391	94	234	0.499	0.499	0.040577
Glycine/Asparagine	First phrases	Attainment of spoken phrases was achieved normally, delayed, or not yet achieved	488	2	0.406	0.829227	-0.000402425	delayed	0.0271755	normal	-0.0926073	160	94	0.774	0.774	-0.048268
Glycine/Asparagine	First phrases	Attainment of spoken phrases was achieved normally, delayed, or not yet achieved	488	2	0.406	0.829227	-0.000402425	delayed	0.0271755	not yet achieved	0.142246	160	234	0.174	0.522	-0.0525994
Glycine/Asparagine	First phrases	Attainment of spoken phrases was achieved normally, delayed, or not yet achieved	488	2	0.406	0.829227	-0.000402425	normal	-0.0926073	not yet achieved	0.142246	94	234	0.52	0.774	-0.00433141
Glycine/Carnitine	First phrases	Attainment of spoken phrases was achieved normally, delayed, or not yet achieved	486	2	0.489	0.862196	-0.00117901	delayed	-0.129977	normal	0.00295799	159	93	0.549	0.753	-0.0661549
Glycine/Carnitine	First phrases	Attainment of spoken phrases was achieved normally, delayed, or not yet achieved	486	2	0.489	0.862196	-0.00117901	delayed	-0.129977	not yet achieved	0.0215641	159	234	0.228	0.684	-0.0890025
Glycine/Carnitine	First phrases	Attainment of spoken phrases was achieved normally, delayed, or not yet achieved	486	2	0.489	0.862196	-0.00117901	normal	0.00295799	not yet achieved	0.0215641	93	234	0.753	0.753	-0.0228476
Glycine/Citrate	First phrases	Attainment of spoken phrases was achieved normally, delayed, or not yet achieved	486	2	0.837	0.96252	-0.00340292	delayed	0.0224626	normal	0.123741	159	93	0.649	0.945	-0.00811677
Glycine/Citrate	First phrases	Attainment of spoken phrases was achieved normally, delayed, or not yet achieved	486	2	0.837	0.96252	-0.00340292	delayed	0.0224626	not yet achieved	0.108802	159	234	0.582	0.945	-0.0356603
Glycine/Citrate	First phrases	Attainment of spoken phrases was achieved normally, delayed, or not yet achieved	486	2	0.837	0.96252	-0.00340292	normal	0.123741	not yet achieved	0.108802	93	234	0.945	0.945	-0.0275436
Glycine/Hexanoylcarnitine	First phrases	Attainment of spoken phrases was achieved normally, delayed, or not yet achieved	480	2	0.657	0.909237	-0.00242939	delayed	-0.0330932	normal	0.146218	156	93	0.414	0.658	-0.0620865
Glycine/Hexanoylcarnitine	First phrases	Attainment of spoken phrases was achieved normally, delayed, or not yet achieved	480	2	0.657	0.909237	-0.00242939	delayed	-0.0330932	not yet achieved	0.045667	156	231	0.439	0.658	-0.145083
Glycine/Hexanoylcarnitine	First phrases	Attainment of spoken phrases was achieved normally, delayed, or not yet achieved	480	2	0.657	0.909237	-0.00242939	normal	0.146218	not yet achieved	0.045667	93	231	0.895	0.895	-0.0829963
Glycine/Isoleucine	First phrases	Attainment of spoken phrases was achieved normally, delayed, or not yet achieved	488	2	0.662	0.909237	-0.00242447	delayed	0.0952499	normal	0.1288	160	94	0.584	0.847	-0.0312573
Glycine/Isoleucine	First phrases	Attainment of spoken phrases was achieved normally, delayed, or not yet achieved	488	2	0.662	0.909237	-0.00242447	delayed	0.0952499	not yet achieved	0.144708	160	234	0.373	0.847	-0.0708575
Glycine/Isoleucine	First phrases	Attainment of spoken phrases was achieved normally, delayed, or not yet achieved	488	2	0.662	0.909237	-0.00242447	normal	0.1288	not yet achieved	0.144708	94	234	0.847	0.847	-0.0396002
Glycine/Leucine	First phrases	Attainment of spoken phrases was achieved normally, delayed, or not yet achieved	488	2	0.538	0.885835	-0.00156888	delayed	0.0804325	normal	0.0832697	160	94	0.595	0.701	-0.0245221
Glycine/Leucine	First phrases	Attainment of spoken phrases was achieved normally, delayed, or not yet achieved	488	2	0.538	0.885835	-0.00156888	delayed	0.0804325	not yet achieved	0.130123	160	234	0.268	0.701	-0.0831833
Glycine/Leucine	First phrases	Attainment of spoken phrases was achieved normally, delayed, or not yet achieved	488	2	0.538	0.885835	-0.00156888	normal	0.0832697	not yet achieved	0.130123	94	234	0.701	0.701	-0.0586612
Glycine/Lysine	First phrases	Attainment of spoken phrases was achieved normally, delayed, or not yet achieved	487	2	0.366	0.812584	2.12347e-05	delayed	-0.121916	normal	-0.0390592	159	94	0.445	0.667	-0.0435014
Glycine/Lysine	First phrases	Attainment of spoken phrases was achieved normally, delayed, or not yet achieved	487	2	0.366	0.812584	2.12347e-05	delayed	-0.121916	not yet achieved	0.120819	159	234	0.159	0.477	-0.0856253
Glycine/Lysine	First phrases	Attainment of spoken phrases was achieved normally, delayed, or not yet achieved	487	2	0.366	0.812584	2.12347e-05	normal	-0.0390592	not yet achieved	0.120819	94	234	0.692	0.692	-0.0421238
Glycine/Malate	First phrases	Attainment of spoken phrases was achieved normally, delayed, or not yet achieved	486	2	0.212	0.759371	0.0022809	delayed	-9.13637e-05	normal	0.278181	159	93	0.142	0.213	-0.0633032
Glycine/Malate	First phrases	Attainment of spoken phrases was achieved normally, delayed, or not yet achieved	486	2	0.212	0.759371	0.0022809	delayed	-9.13637e-05	not yet achieved	0.0758622	159	234	0.712	0.712	0.0116673
Glycine/Malate	First phrases	Attainment of spoken phrases was achieved normally, delayed, or not yet achieved	486	2	0.212	0.759371	0.0022809	normal	0.278181	not yet achieved	0.0758622	93	234	0.095	0.213	0.0749704
Glycine/Methionine	First phrases	Attainment of spoken phrases was achieved normally, delayed, or not yet achieved	488	2	0.305	0.796119	0.000775494	delayed	-0.100255	normal	0.0780325	160	94	0.24	0.36	-0.0526296
Glycine/Methionine	First phrases	Attainment of spoken phrases was achieved normally, delayed, or not yet achieved	488	2	0.305	0.796119	0.000775494	delayed	-0.100255	not yet achieved	0.154043	160	234	0.153	0.36	-0.0452911
Glycine/Methionine	First phrases	Attainment of spoken phrases was achieved normally, delayed, or not yet achieved	488	2	0.305	0.796119	0.000775494	normal	0.0780325	not yet achieved	0.154043	94	234	0.96	0.96	0.00733849
Glycine/Phenylalanine	First phrases	Attainment of spoken phrases was achieved normally, delayed, or not yet achieved	488	2	0.665	0.909237	-0.00243834	delayed	0.000548607	normal	-0.0997128	160	94	0.947	0.947	-0.0161296
Glycine/Phenylalanine	First phrases	Attainment of spoken phrases was achieved normally, delayed, or not yet achieved	488	2	0.665	0.909237	-0.00243834	delayed	0.000548607	not yet achieved	0.162963	160	234	0.393	0.843	-0.0668675
Glycine/Phenylalanine	First phrases	Attainment of spoken phrases was achieved normally, delayed, or not yet achieved	488	2	0.665	0.909237	-0.00243834	normal	-0.0997128	not yet achieved	0.162963	94	234	0.562	0.843	-0.0507379
Glycine/Valine	First phrases	Attainment of spoken phrases was achieved normally, delayed, or not yet achieved	487	2	0.672	0.911028	-0.0024878	delayed	0.0873352	normal	0.0662511	160	93	0.701	0.737	-0.0244649
Glycine/Valine	First phrases	Attainment of spoken phrases was achieved normally, delayed, or not yet achieved	487	2	0.672	0.911028	-0.0024878	delayed	0.0873352	not yet achieved	0.130454	160	234	0.373	0.737	-0.0797624
Glycine/Valine	First phrases	Attainment of spoken phrases was achieved normally, delayed, or not yet achieved	487	2	0.672	0.911028	-0.0024878	normal	0.0662511	not yet achieved	0.130454	93	234	0.737	0.737	-0.0552975
Glycine/a-Ketoglutarate	First phrases	Attainment of spoken phrases was achieved normally, delayed, or not yet achieved	486	2	0.765	0.944637	-0.00303224	delayed	0.0184245	normal	0.105126	159	93	0.466	0.704	-0.0332658
Glycine/a-Ketoglutarate	First phrases	Attainment of spoken phrases was achieved normally, delayed, or not yet achieved	486	2	0.765	0.944637	-0.00303224	delayed	0.0184245	not yet achieved	0.0515603	159	234	0.704	0.704	-0.0453068
Glycine/a-Ketoglutarate	First phrases	Attainment of spoken phrases was achieved normally, delayed, or not yet achieved	486	2	0.765	0.944637	-0.00303224	normal	0.105126	not yet achieved	0.0515603	93	234	0.647	0.704	-0.0120409
Hexanoylcarnitine/Leucine	First phrases	Attainment of spoken phrases was achieved normally, delayed, or not yet achieved	480	2	0.788	0.946484	-0.00319653	delayed	0.0136846	normal	0.0448527	156	93	0.512	0.703	-0.0518122
Hexanoylcarnitine/Leucine	First phrases	Attainment of spoken phrases was achieved normally, delayed, or not yet achieved	480	2	0.788	0.946484	-0.00319653	delayed	0.0136846	not yet achieved	0.00230048	156	231	0.703	0.703	-0.044461
Hexanoylcarnitine/Leucine	First phrases	Attainment of spoken phrases was achieved normally, delayed, or not yet achieved	480	2	0.788	0.946484	-0.00319653	normal	0.0448527	not yet achieved	0.00230048	93	231	0.656	0.703	0.00735126
Histidine/Leucine	First phrases	Attainment of spoken phrases was achieved normally, delayed, or not yet achieved	487	2	0.39	0.827109	-0.000242771	delayed	0.0749232	normal	0.207739	160	94	0.315	0.473	-0.0283218
Histidine/Leucine	First phrases	Attainment of spoken phrases was achieved normally, delayed, or not yet achieved	487	2	0.39	0.827109	-0.000242771	delayed	0.0749232	not yet achieved	0.261032	160	233	0.198	0.473	-0.0415844
Histidine/Leucine	First phrases	Attainment of spoken phrases was achieved normally, delayed, or not yet achieved	487	2	0.39	0.827109	-0.000242771	normal	0.207739	not yet achieved	0.261032	94	233	0.867	0.867	-0.0132626
Homoserine/Carnitine	First phrases	Attainment of spoken phrases was achieved normally, delayed, or not yet achieved	486	2	0.43	0.839872	-0.00064403	delayed	-0.124719	normal	0.00766189	159	93	0.645	0.645	-0.026028
Homoserine/Carnitine	First phrases	Attainment of spoken phrases was achieved normally, delayed, or not yet achieved	486	2	0.43	0.839872	-0.00064403	delayed	-0.124719	not yet achieved	0.0601719	159	234	0.188	0.564	-0.0537756
Homoserine/Carnitine	First phrases	Attainment of spoken phrases was achieved normally, delayed, or not yet achieved	486	2	0.43	0.839872	-0.00064403	normal	0.00766189	not yet achieved	0.0601719	93	234	0.605	0.645	-0.0277476
Homoserine/Citrate	First phrases	Attainment of spoken phrases was achieved normally, delayed, or not yet achieved	486	2	0.963	0.99107	-0.00398582	delayed	-0.0131534	normal	0.12821	159	93	0.865	0.948	-0.00835078
Homoserine/Citrate	First phrases	Attainment of spoken phrases was achieved normally, delayed, or not yet achieved	486	2	0.963	0.99107	-0.00398582	delayed	-0.0131534	not yet achieved	0.10412	159	234	0.791	0.948	-0.000874997
Homoserine/Citrate	First phrases	Attainment of spoken phrases was achieved normally, delayed, or not yet achieved	486	2	0.963	0.99107	-0.00398582	normal	0.12821	not yet achieved	0.10412	93	234	0.948	0.948	0.00747578
Homoserine/Isoleucine	First phrases	Attainment of spoken phrases was achieved normally, delayed, or not yet achieved	488	2	0.72	0.925149	-0.00277055	delayed	0.088615	normal	0.192754	160	94	0.794	0.794	-0.0126661
Homoserine/Isoleucine	First phrases	Attainment of spoken phrases was achieved normally, delayed, or not yet achieved	488	2	0.72	0.925149	-0.00277055	delayed	0.088615	not yet achieved	0.134395	160	234	0.42	0.794	-0.0430413
Homoserine/Isoleucine	First phrases	Attainment of spoken phrases was achieved normally, delayed, or not yet achieved	488	2	0.72	0.925149	-0.00277055	normal	0.192754	not yet achieved	0.134395	94	234	0.708	0.794	-0.0303752
Homoserine/Leucine	First phrases	Attainment of spoken phrases was achieved normally, delayed, or not yet achieved	488	2	0.402	0.829028	-0.000364637	delayed	-0.0138098	normal	0.0808098	160	94	0.589	0.589	-0.00485546
Homoserine/Leucine	First phrases	Attainment of spoken phrases was achieved normally, delayed, or not yet achieved	488	2	0.402	0.829028	-0.000364637	delayed	-0.0138098	not yet achieved	0.147064	160	234	0.187	0.561	-0.0528212
Homoserine/Leucine	First phrases	Attainment of spoken phrases was achieved normally, delayed, or not yet achieved	488	2	0.402	0.829028	-0.000364637	normal	0.0808098	not yet achieved	0.147064	94	234	0.53	0.589	-0.0479657
Hypoxanthine/4-hydroxyproline	First phrases	Attainment of spoken phrases was achieved normally, delayed, or not yet achieved	456	2	0.884	0.976045	-0.00387068	delayed	0.074578	normal	-0.0374468	153	85	0.67	0.957	0.117154
Hypoxanthine/4-hydroxyproline	First phrases	Attainment of spoken phrases was achieved normally, delayed, or not yet achieved	456	2	0.884	0.976045	-0.00387068	delayed	0.074578	not yet achieved	-0.004582	153	218	0.957	0.957	-0.0542726
Hypoxanthine/4-hydroxyproline	First phrases	Attainment of spoken phrases was achieved normally, delayed, or not yet achieved	456	2	0.884	0.976045	-0.00387068	normal	-0.0374468	not yet achieved	-0.004582	85	218	0.636	0.957	-0.171427
Hypoxanthine/Carnitine	First phrases	Attainment of spoken phrases was achieved normally, delayed, or not yet achieved	457	2	0.282	0.791366	0.00117657	delayed	-0.0259356	normal	-0.110913	154	85	0.814	0.814	-0.0880847
Hypoxanthine/Carnitine	First phrases	Attainment of spoken phrases was achieved normally, delayed, or not yet achieved	457	2	0.282	0.791366	0.00117657	delayed	-0.0259356	not yet achieved	0.0734013	154	218	0.175	0.327	-0.206499
Hypoxanthine/Carnitine	First phrases	Attainment of spoken phrases was achieved normally, delayed, or not yet achieved	457	2	0.282	0.791366	0.00117657	normal	-0.110913	not yet achieved	0.0734013	85	218	0.218	0.327	-0.118415
Lactate	First phrases	Attainment of spoken phrases was achieved normally, delayed, or not yet achieved	486	2	9.24e-06	0.0218484	0.0438581	delayed	-0.189232	normal	-0.310207	159	93	0.381	0.381	0.0123736
Lactate	First phrases	Attainment of spoken phrases was achieved normally, delayed, or not yet achieved	486	2	9.24e-06	0.0218484	0.0438581	delayed	-0.189232	not yet achieved	0.174559	159	234	0.000101	0.000152	-0.270158
Lactate	First phrases	Attainment of spoken phrases was achieved normally, delayed, or not yet achieved	486	2	9.24e-06	0.0218484	0.0438581	normal	-0.310207	not yet achieved	0.174559	93	234	7.48e-05	0.000152	-0.282531
Lactate/4-hydroxyproline	First phrases	Attainment of spoken phrases was achieved normally, delayed, or not yet achieved	485	2	0.00238	0.14161	0.0209096	delayed	-0.0510876	normal	-0.184948	158	93	0.267	0.267	0.137469
Lactate/4-hydroxyproline	First phrases	Attainment of spoken phrases was achieved normally, delayed, or not yet achieved	485	2	0.00238	0.14161	0.0209096	delayed	-0.0510876	not yet achieved	0.146968	158	234	0.024	0.036	-0.152282
Lactate/4-hydroxyproline	First phrases	Attainment of spoken phrases was achieved normally, delayed, or not yet achieved	485	2	0.00238	0.14161	0.0209096	normal	-0.184948	not yet achieved	0.146968	93	234	0.000997	0.003	-0.289751
Lactate/Alanine	First phrases	Attainment of spoken phrases was achieved normally, delayed, or not yet achieved	486	2	0.00419	0.207609	0.0185281	delayed	-0.170175	normal	-0.233374	159	93	0.84	0.84	0.0427073
Lactate/Alanine	First phrases	Attainment of spoken phrases was achieved normally, delayed, or not yet achieved	486	2	0.00419	0.207609	0.0185281	delayed	-0.170175	not yet achieved	0.0804057	159	234	0.005	0.014	-0.166047
Lactate/Alanine	First phrases	Attainment of spoken phrases was achieved normally, delayed, or not yet achieved	486	2	0.00419	0.207609	0.0185281	normal	-0.233374	not yet achieved	0.0804057	93	234	0.009	0.014	-0.208755
Lactate/Arginine	First phrases	Attainment of spoken phrases was achieved normally, delayed, or not yet achieved	485	2	0.00564	0.229328	0.0173384	delayed	-0.183783	normal	-0.146226	158	93	0.861	0.861	-0.0274006
Lactate/Arginine	First phrases	Attainment of spoken phrases was achieved normally, delayed, or not yet achieved	485	2	0.00564	0.229328	0.0173384	delayed	-0.183783	not yet achieved	0.0955276	158	234	0.004	0.011	-0.220575
Lactate/Arginine	First phrases	Attainment of spoken phrases was achieved normally, delayed, or not yet achieved	485	2	0.00564	0.229328	0.0173384	normal	-0.146226	not yet achieved	0.0955276	93	234	0.022	0.032	-0.193174
Lactate/Asparagine	First phrases	Attainment of spoken phrases was achieved normally, delayed, or not yet achieved	486	2	0.000122	0.0340578	0.0331797	delayed	-0.197149	normal	-0.229821	159	93	0.823	0.823	-0.00315274
Lactate/Asparagine	First phrases	Attainment of spoken phrases was achieved normally, delayed, or not yet achieved	486	2	0.000122	0.0340578	0.0331797	delayed	-0.197149	not yet achieved	0.147556	159	234	0.000257	0.000771	-0.238999
Lactate/Asparagine	First phrases	Attainment of spoken phrases was achieved normally, delayed, or not yet achieved	486	2	0.000122	0.0340578	0.0331797	normal	-0.229821	not yet achieved	0.147556	93	234	0.001	0.002	-0.235847
Lactate/Aspartic Acid	First phrases	Attainment of spoken phrases was achieved normally, delayed, or not yet achieved	486	2	0.00224	0.14026	0.0211214	delayed	0.0464157	normal	-0.134615	159	93	0.161	0.161	0.136975
Lactate/Aspartic Acid	First phrases	Attainment of spoken phrases was achieved normally, delayed, or not yet achieved	486	2	0.00224	0.14026	0.0211214	delayed	0.0464157	not yet achieved	0.20207	159	234	0.044	0.065	-0.151072
Lactate/Aspartic Acid	First phrases	Attainment of spoken phrases was achieved normally, delayed, or not yet achieved	486	2	0.00224	0.14026	0.0211214	normal	-0.134615	not yet achieved	0.20207	93	234	0.000618	0.002	-0.288047
Lactate/Carnitine	First phrases	Attainment of spoken phrases was achieved normally, delayed, or not yet achieved	486	2	5.94e-05	0.0238565	0.0361573	delayed	-0.188374	normal	-0.318965	159	93	0.803	0.803	-0.0687408
Lactate/Carnitine	First phrases	Attainment of spoken phrases was achieved normally, delayed, or not yet achieved	486	2	5.94e-05	0.0238565	0.0361573	delayed	-0.188374	not yet achieved	0.224147	159	234	0.000207	0.000621	-0.282827
Lactate/Carnitine	First phrases	Attainment of spoken phrases was achieved normally, delayed, or not yet achieved	486	2	5.94e-05	0.0238565	0.0361573	normal	-0.318965	not yet achieved	0.224147	93	234	0.000449	0.000674	-0.214086
Lactate/Citrate	First phrases	Attainment of spoken phrases was achieved normally, delayed, or not yet achieved	486	2	0.000266	0.040698	0.0299443	delayed	-0.0867615	normal	-0.14688	159	93	0.78	0.78	-0.00821599
Lactate/Citrate	First phrases	Attainment of spoken phrases was achieved normally, delayed, or not yet achieved	486	2	0.000266	0.040698	0.0299443	delayed	-0.0867615	not yet achieved	0.211278	159	234	0.00051	0.002	-0.261461
Lactate/Citrate	First phrases	Attainment of spoken phrases was achieved normally, delayed, or not yet achieved	486	2	0.000266	0.040698	0.0299443	normal	-0.14688	not yet achieved	0.211278	93	234	0.002	0.003	-0.253245
Lactate/Citrulline	First phrases	Attainment of spoken phrases was achieved normally, delayed, or not yet achieved	486	2	4.02e-05	0.0218484	0.0377756	delayed	-0.249641	normal	-0.292959	159	93	0.7	0.7	0.082741
Lactate/Citrulline	First phrases	Attainment of spoken phrases was achieved normally, delayed, or not yet achieved	486	2	4.02e-05	0.0218484	0.0377756	delayed	-0.249641	not yet achieved	0.150356	159	234	0.000148	0.000444	-0.219144
Lactate/Citrulline	First phrases	Attainment of spoken phrases was achieved normally, delayed, or not yet achieved	486	2	4.02e-05	0.0218484	0.0377756	normal	-0.292959	not yet achieved	0.150356	93	234	0.000377	0.000566	-0.301885
Lactate/Decanoylcarnitine	First phrases	Attainment of spoken phrases was achieved normally, delayed, or not yet achieved	480	2	0.00181	0.129234	0.022279	delayed	-0.160547	normal	-0.126766	156	93	0.437	0.437	-0.208766
Lactate/Decanoylcarnitine	First phrases	Attainment of spoken phrases was achieved normally, delayed, or not yet achieved	480	2	0.00181	0.129234	0.022279	delayed	-0.160547	not yet achieved	0.178805	156	231	0.000508	0.002	-0.577894
Lactate/Decanoylcarnitine	First phrases	Attainment of spoken phrases was achieved normally, delayed, or not yet achieved	480	2	0.00181	0.129234	0.022279	normal	-0.126766	not yet achieved	0.178805	93	231	0.051	0.077	-0.369128
Lactate/Ethanolamine	First phrases	Attainment of spoken phrases was achieved normally, delayed, or not yet achieved	486	2	0.000291	0.0424992	0.0295801	delayed	-0.180446	normal	-0.215443	159	93	0.929	0.929	-0.027376
Lactate/Ethanolamine	First phrases	Attainment of spoken phrases was achieved normally, delayed, or not yet achieved	486	2	0.000291	0.0424992	0.0295801	delayed	-0.180446	not yet achieved	0.21056	159	234	0.000411	0.001	-0.194866
Lactate/Ethanolamine	First phrases	Attainment of spoken phrases was achieved normally, delayed, or not yet achieved	486	2	0.000291	0.0424992	0.0295801	normal	-0.215443	not yet achieved	0.21056	93	234	0.002	0.004	-0.16749
Lactate/Glutamic Acid	First phrases	Attainment of spoken phrases was achieved normally, delayed, or not yet achieved	486	2	0.0718	0.627838	0.00676467	delayed	0.0914578	normal	-0.0733731	159	93	0.281	0.281	0.123717
Lactate/Glutamic Acid	First phrases	Attainment of spoken phrases was achieved normally, delayed, or not yet achieved	486	2	0.0718	0.627838	0.00676467	delayed	0.0914578	not yet achieved	0.170091	159	234	0.221	0.281	-0.120426
Lactate/Glutamic Acid	First phrases	Attainment of spoken phrases was achieved normally, delayed, or not yet achieved	486	2	0.0718	0.627838	0.00676467	normal	-0.0733731	not yet achieved	0.170091	93	234	0.024	0.071	-0.244143
Lactate/Glutamine	First phrases	Attainment of spoken phrases was achieved normally, delayed, or not yet achieved	486	2	0.00046	0.052785	0.0276791	delayed	-0.163988	normal	-0.310539	159	93	0.429	0.429	-0.00916229
Lactate/Glutamine	First phrases	Attainment of spoken phrases was achieved normally, delayed, or not yet achieved	486	2	0.00046	0.052785	0.0276791	delayed	-0.163988	not yet achieved	0.116937	159	234	0.002	0.003	-0.264638
Lactate/Glutamine	First phrases	Attainment of spoken phrases was achieved normally, delayed, or not yet achieved	486	2	0.00046	0.052785	0.0276791	normal	-0.310539	not yet achieved	0.116937	93	234	0.000961	0.003	-0.255476
Lactate/Glutarylcarnitine	First phrases	Attainment of spoken phrases was achieved normally, delayed, or not yet achieved	480	2	1.45e-05	0.0218484	0.0425245	delayed	-0.0767577	normal	-0.214242	156	93	0.5	0.5	0.0454933
Lactate/Glutarylcarnitine	First phrases	Attainment of spoken phrases was achieved normally, delayed, or not yet achieved	480	2	1.45e-05	0.0218484	0.0425245	delayed	-0.0767577	not yet achieved	0.347881	156	231	0.000112	0.000178	-0.304535
Lactate/Glutarylcarnitine	First phrases	Attainment of spoken phrases was achieved normally, delayed, or not yet achieved	480	2	1.45e-05	0.0218484	0.0425245	normal	-0.214242	not yet achieved	0.347881	93	231	0.000119	0.000178	-0.350029
Lactate/Glycine	First phrases	Attainment of spoken phrases was achieved normally, delayed, or not yet achieved	486	2	0.00596	0.233922	0.017071	delayed	-0.185731	normal	-0.12982	159	93	0.808	0.808	0.046194
Lactate/Glycine	First phrases	Attainment of spoken phrases was achieved normally, delayed, or not yet achieved	486	2	0.00596	0.233922	0.017071	delayed	-0.185731	not yet achieved	0.124648	159	234	0.009	0.013	-0.223191
Lactate/Glycine	First phrases	Attainment of spoken phrases was achieved normally, delayed, or not yet achieved	486	2	0.00596	0.233922	0.017071	normal	-0.12982	not yet achieved	0.124648	93	234	0.008	0.013	-0.269385
Lactate/Hexanoylcarnitine	First phrases	Attainment of spoken phrases was achieved normally, delayed, or not yet achieved	480	2	0.0347	0.493323	0.00990075	delayed	-0.0998973	normal	-0.150622	156	93	0.982	0.982	-0.120484
Lactate/Hexanoylcarnitine	First phrases	Attainment of spoken phrases was achieved normally, delayed, or not yet achieved	480	2	0.0347	0.493323	0.00990075	delayed	-0.0998973	not yet achieved	0.151736	156	231	0.018	0.053	-0.398928
Lactate/Hexanoylcarnitine	First phrases	Attainment of spoken phrases was achieved normally, delayed, or not yet achieved	480	2	0.0347	0.493323	0.00990075	normal	-0.150622	not yet achieved	0.151736	93	231	0.073	0.11	-0.278444
Lactate/Histidine	First phrases	Attainment of spoken phrases was achieved normally, delayed, or not yet achieved	485	2	0.000149	0.0340578	0.0324264	delayed	-0.211101	normal	-0.241498	159	93	0.608	0.608	0.00432836
Lactate/Histidine	First phrases	Attainment of spoken phrases was achieved normally, delayed, or not yet achieved	485	2	0.000149	0.0340578	0.0324264	delayed	-0.211101	not yet achieved	0.203086	159	233	0.000413	0.001	-0.242511
Lactate/Histidine	First phrases	Attainment of spoken phrases was achieved normally, delayed, or not yet achieved	485	2	0.000149	0.0340578	0.0324264	normal	-0.241498	not yet achieved	0.203086	93	233	0.000905	0.001	-0.24684
Lactate/Homocitrulline	First phrases	Attainment of spoken phrases was achieved normally, delayed, or not yet achieved	486	2	0.00172	0.12852	0.0222143	delayed	-0.0898669	normal	-0.251183	159	93	0.346	0.346	0.0439024
Lactate/Homocitrulline	First phrases	Attainment of spoken phrases was achieved normally, delayed, or not yet achieved	486	2	0.00172	0.12852	0.0222143	delayed	-0.0898669	not yet achieved	0.164101	159	234	0.007	0.011	-0.232318
Lactate/Homocitrulline	First phrases	Attainment of spoken phrases was achieved normally, delayed, or not yet achieved	486	2	0.00172	0.12852	0.0222143	normal	-0.251183	not yet achieved	0.164101	93	234	0.002	0.006	-0.27622
Lactate/Homoserine	First phrases	Attainment of spoken phrases was achieved normally, delayed, or not yet achieved	486	2	0.00129	0.112021	0.0234002	delayed	-0.183924	normal	0.0368447	159	93	0.92	0.92	-0.000247203
Lactate/Homoserine	First phrases	Attainment of spoken phrases was achieved normally, delayed, or not yet achieved	486	2	0.00129	0.112021	0.0234002	delayed	-0.183924	not yet achieved	0.0863221	159	234	0.000906	0.003	-0.23479
Lactate/Homoserine	First phrases	Attainment of spoken phrases was achieved normally, delayed, or not yet achieved	486	2	0.00129	0.112021	0.0234002	normal	0.0368447	not yet achieved	0.0863221	93	234	0.011	0.016	-0.234543
Lactate/Isoleucine	First phrases	Attainment of spoken phrases was achieved normally, delayed, or not yet achieved	486	2	0.0002	0.0344975	0.0311255	delayed	-0.241392	normal	-0.123718	159	93	0.957	0.957	-0.0189511
Lactate/Isoleucine	First phrases	Attainment of spoken phrases was achieved normally, delayed, or not yet achieved	486	2	0.0002	0.0344975	0.0311255	delayed	-0.241392	not yet achieved	0.239625	159	234	0.00021	0.00063	-0.256528
Lactate/Isoleucine	First phrases	Attainment of spoken phrases was achieved normally, delayed, or not yet achieved	486	2	0.0002	0.0344975	0.0311255	normal	-0.123718	not yet achieved	0.239625	93	234	0.003	0.005	-0.237577
Lactate/Kynurenine	First phrases	Attainment of spoken phrases was achieved normally, delayed, or not yet achieved	486	2	0.0012	0.112021	0.0237004	delayed	-0.123055	normal	-0.154987	159	93	0.923	0.923	-0.0734801
Lactate/Kynurenine	First phrases	Attainment of spoken phrases was achieved normally, delayed, or not yet achieved	486	2	0.0012	0.112021	0.0237004	delayed	-0.123055	not yet achieved	0.190129	159	234	0.001	0.004	-0.246285
Lactate/Kynurenine	First phrases	Attainment of spoken phrases was achieved normally, delayed, or not yet achieved	486	2	0.0012	0.112021	0.0237004	normal	-0.154987	not yet achieved	0.190129	93	234	0.006	0.009	-0.172804
Lactate/Leucine	First phrases	Attainment of spoken phrases was achieved normally, delayed, or not yet achieved	486	2	5.88e-05	0.0238565	0.0361948	delayed	-0.196566	normal	-0.170196	159	93	0.98	0.98	-0.0260971
Lactate/Leucine	First phrases	Attainment of spoken phrases was achieved normally, delayed, or not yet achieved	486	2	5.88e-05	0.0238565	0.0361948	delayed	-0.196566	not yet achieved	0.268208	159	234	8.37e-05	0.000251	-0.265298
Lactate/Leucine	First phrases	Attainment of spoken phrases was achieved normally, delayed, or not yet achieved	486	2	5.88e-05	0.0238565	0.0361948	normal	-0.170196	not yet achieved	0.268208	93	234	0.001	0.002	-0.239201
Lactate/Lysine	First phrases	Attainment of spoken phrases was achieved normally, delayed, or not yet achieved	485	2	3.89e-05	0.0218484	0.0379886	delayed	-0.179958	normal	-0.2062	158	93	0.94	0.94	-0.00825068
Lactate/Lysine	First phrases	Attainment of spoken phrases was achieved normally, delayed, or not yet achieved	485	2	3.89e-05	0.0218484	0.0379886	delayed	-0.179958	not yet achieved	0.191409	158	234	7.87e-05	0.000236	-0.267349
Lactate/Lysine	First phrases	Attainment of spoken phrases was achieved normally, delayed, or not yet achieved	485	2	3.89e-05	0.0218484	0.0379886	normal	-0.2062	not yet achieved	0.191409	93	234	0.000733	0.001	-0.259099
Lactate/Malate	First phrases	Attainment of spoken phrases was achieved normally, delayed, or not yet achieved	486	2	0.0147	0.33966	0.0133297	delayed	-0.00831103	normal	-0.0631725	159	93	0.68	0.68	-0.0599266
Lactate/Malate	First phrases	Attainment of spoken phrases was achieved normally, delayed, or not yet achieved	486	2	0.0147	0.33966	0.0133297	delayed	-0.00831103	not yet achieved	0.154389	159	234	0.005	0.016	-0.181253
Lactate/Malate	First phrases	Attainment of spoken phrases was achieved normally, delayed, or not yet achieved	486	2	0.0147	0.33966	0.0133297	normal	-0.0631725	not yet achieved	0.154389	93	234	0.078	0.117	-0.121327
Lactate/Methionine	First phrases	Attainment of spoken phrases was achieved normally, delayed, or not yet achieved	486	2	0.000239	0.0383954	0.0303901	delayed	-0.18747	normal	-0.248065	159	93	0.815	0.815	-0.0117975
Lactate/Methionine	First phrases	Attainment of spoken phrases was achieved normally, delayed, or not yet achieved	486	2	0.000239	0.0383954	0.0303901	delayed	-0.18747	not yet achieved	0.121021	159	234	0.000214	0.000642	-0.230986
Lactate/Methionine	First phrases	Attainment of spoken phrases was achieved normally, delayed, or not yet achieved	486	2	0.000239	0.0383954	0.0303901	normal	-0.248065	not yet achieved	0.121021	93	234	0.004	0.006	-0.219188
Lactate/Octanoylcarnitine	First phrases	Attainment of spoken phrases was achieved normally, delayed, or not yet achieved	480	2	0.00688	0.251198	0.0166848	delayed	-0.096195	normal	-0.216691	156	93	0.567	0.567	-0.159445
Lactate/Octanoylcarnitine	First phrases	Attainment of spoken phrases was achieved normally, delayed, or not yet achieved	480	2	0.00688	0.251198	0.0166848	delayed	-0.096195	not yet achieved	0.168132	156	231	0.002	0.006	-0.497239
Lactate/Octanoylcarnitine	First phrases	Attainment of spoken phrases was achieved normally, delayed, or not yet achieved	480	2	0.00688	0.251198	0.0166848	normal	-0.216691	not yet achieved	0.168132	93	231	0.071	0.107	-0.337794
Lactate/Ornithine	First phrases	Attainment of spoken phrases was achieved normally, delayed, or not yet achieved	486	2	0.000108	0.0340578	0.0336762	delayed	-0.226969	normal	-0.266201	159	93	0.599	0.599	0.0515718
Lactate/Ornithine	First phrases	Attainment of spoken phrases was achieved normally, delayed, or not yet achieved	486	2	0.000108	0.0340578	0.0336762	delayed	-0.226969	not yet achieved	0.135271	159	234	0.000439	0.000775	-0.293896
Lactate/Ornithine	First phrases	Attainment of spoken phrases was achieved normally, delayed, or not yet achieved	486	2	0.000108	0.0340578	0.0336762	normal	-0.266201	not yet achieved	0.135271	93	234	0.000517	0.000775	-0.345468
Lactate/Palmitoylcarnitine	First phrases	Attainment of spoken phrases was achieved normally, delayed, or not yet achieved	480	2	0.000891	0.0987167	0.025255	delayed	-0.11722	normal	-0.201749	156	93	0.865	0.865	-0.0340348
Lactate/Palmitoylcarnitine	First phrases	Attainment of spoken phrases was achieved normally, delayed, or not yet achieved	480	2	0.000891	0.0987167	0.025255	delayed	-0.11722	not yet achieved	0.226724	156	231	0.000804	0.002	-0.292569
Lactate/Palmitoylcarnitine	First phrases	Attainment of spoken phrases was achieved normally, delayed, or not yet achieved	480	2	0.000891	0.0987167	0.025255	normal	-0.201749	not yet achieved	0.226724	93	231	0.007	0.01	-0.258534
Lactate/Phenylalanine	First phrases	Attainment of spoken phrases was achieved normally, delayed, or not yet achieved	486	2	4.08e-05	0.0218484	0.0377139	delayed	-0.131777	normal	-0.199797	159	93	0.96	0.96	-0.0359777
Lactate/Phenylalanine	First phrases	Attainment of spoken phrases was achieved normally, delayed, or not yet achieved	486	2	4.08e-05	0.0218484	0.0377139	delayed	-0.131777	not yet achieved	0.211508	159	234	4.9e-05	0.000147	-0.279368
Lactate/Phenylalanine	First phrases	Attainment of spoken phrases was achieved normally, delayed, or not yet achieved	486	2	4.08e-05	0.0218484	0.0377139	normal	-0.199797	not yet achieved	0.211508	93	234	0.001	0.002	-0.24339
Lactate/Proline	First phrases	Attainment of spoken phrases was achieved normally, delayed, or not yet achieved	486	2	0.000103	0.0340578	0.0338644	delayed	-0.16573	normal	-0.19232	159	93	0.929	0.929	0.0249292
Lactate/Proline	First phrases	Attainment of spoken phrases was achieved normally, delayed, or not yet achieved	486	2	0.000103	0.0340578	0.0338644	delayed	-0.16573	not yet achieved	0.138134	159	234	0.000171	0.000513	-0.22936
Lactate/Proline	First phrases	Attainment of spoken phrases was achieved normally, delayed, or not yet achieved	486	2	0.000103	0.0340578	0.0338644	normal	-0.19232	not yet achieved	0.138134	93	234	0.001	0.002	-0.254289
Lactate/Sarcosine	First phrases	Attainment of spoken phrases was achieved normally, delayed, or not yet achieved	486	2	0.000394	0.0506369	0.0283215	delayed	-0.178148	normal	-0.202683	159	93	0.879	0.879	0.0455135
Lactate/Sarcosine	First phrases	Attainment of spoken phrases was achieved normally, delayed, or not yet achieved	486	2	0.000394	0.0506369	0.0283215	delayed	-0.178148	not yet achieved	0.248657	159	234	0.000765	0.002	-0.266952
Lactate/Sarcosine	First phrases	Attainment of spoken phrases was achieved normally, delayed, or not yet achieved	486	2	0.000394	0.0506369	0.0283215	normal	-0.202683	not yet achieved	0.248657	93	234	0.002	0.003	-0.312466
Lactate/Serine	First phrases	Attainment of spoken phrases was achieved normally, delayed, or not yet achieved	486	2	0.00315	0.171542	0.0197084	delayed	-0.145341	normal	-0.241992	159	93	0.688	0.688	0.0083277
Lactate/Serine	First phrases	Attainment of spoken phrases was achieved normally, delayed, or not yet achieved	486	2	0.00315	0.171542	0.0197084	delayed	-0.145341	not yet achieved	0.0657101	159	234	0.005	0.009	-0.231909
Lactate/Serine	First phrases	Attainment of spoken phrases was achieved normally, delayed, or not yet achieved	486	2	0.00315	0.171542	0.0197084	normal	-0.241992	not yet achieved	0.0657101	93	234	0.006	0.009	-0.240237
Lactate/Taurine	First phrases	Attainment of spoken phrases was achieved normally, delayed, or not yet achieved	486	2	0.00444	0.207681	0.0182861	delayed	-0.0858147	normal	-0.119089	159	93	0.883	0.883	-0.00245777
Lactate/Taurine	First phrases	Attainment of spoken phrases was achieved normally, delayed, or not yet achieved	486	2	0.00444	0.207681	0.0182861	delayed	-0.0858147	not yet achieved	0.168204	159	234	0.003	0.01	-0.170607
Lactate/Taurine	First phrases	Attainment of spoken phrases was achieved normally, delayed, or not yet achieved	486	2	0.00444	0.207681	0.0182861	normal	-0.119089	not yet achieved	0.168204	93	234	0.016	0.025	-0.168149
Lactate/Threonine	First phrases	Attainment of spoken phrases was achieved normally, delayed, or not yet achieved	486	2	0.00127	0.112021	0.02348	delayed	-0.118482	normal	-0.205369	159	93	0.987	0.987	0.0340231
Lactate/Threonine	First phrases	Attainment of spoken phrases was achieved normally, delayed, or not yet achieved	486	2	0.00127	0.112021	0.02348	delayed	-0.118482	not yet achieved	0.140354	159	234	0.001	0.004	-0.21621
Lactate/Threonine	First phrases	Attainment of spoken phrases was achieved normally, delayed, or not yet achieved	486	2	0.00127	0.112021	0.02348	normal	-0.205369	not yet achieved	0.140354	93	234	0.006	0.008	-0.250233
Lactate/Tyrosine	First phrases	Attainment of spoken phrases was achieved normally, delayed, or not yet achieved	486	2	0.000154	0.0340578	0.0322055	delayed	-0.151441	normal	-0.0667026	159	93	0.856	0.856	-0.00650992
Lactate/Tyrosine	First phrases	Attainment of spoken phrases was achieved normally, delayed, or not yet achieved	486	2	0.000154	0.0340578	0.0322055	delayed	-0.151441	not yet achieved	0.179203	159	234	0.000151	0.000453	-0.241843
Lactate/Tyrosine	First phrases	Attainment of spoken phrases was achieved normally, delayed, or not yet achieved	486	2	0.000154	0.0340578	0.0322055	normal	-0.0667026	not yet achieved	0.179203	93	234	0.003	0.005	-0.235333
Lactate/Urate	First phrases	Attainment of spoken phrases was achieved normally, delayed, or not yet achieved	486	2	0.00138	0.113258	0.0231385	delayed	-0.134634	normal	-0.130286	159	93	0.895	0.895	-0.0476098
Lactate/Urate	First phrases	Attainment of spoken phrases was achieved normally, delayed, or not yet achieved	486	2	0.00138	0.113258	0.0231385	delayed	-0.134634	not yet achieved	0.157528	159	234	0.001	0.004	-0.270402
Lactate/Urate	First phrases	Attainment of spoken phrases was achieved normally, delayed, or not yet achieved	486	2	0.00138	0.113258	0.0231385	normal	-0.130286	not yet achieved	0.157528	93	234	0.007	0.01	-0.222792
Lactate/Valine	First phrases	Attainment of spoken phrases was achieved normally, delayed, or not yet achieved	485	2	0.000204	0.0344975	0.0311194	delayed	-0.0910319	normal	-0.234775	159	92	0.913	0.913	-0.0116914
Lactate/Valine	First phrases	Attainment of spoken phrases was achieved normally, delayed, or not yet achieved	485	2	0.000204	0.0344975	0.0311194	delayed	-0.0910319	not yet achieved	0.31727	159	234	0.000351	0.001	-0.266984
Lactate/Valine	First phrases	Attainment of spoken phrases was achieved normally, delayed, or not yet achieved	485	2	0.000204	0.0344975	0.0311194	normal	-0.234775	not yet achieved	0.31727	92	234	0.002	0.003	-0.255293
Lactate/Xanthine	First phrases	Attainment of spoken phrases was achieved normally, delayed, or not yet achieved	457	2	0.00849	0.27465	0.016603	delayed	-0.0933914	normal	-0.279138	154	85	0.503	0.503	0.0254252
Lactate/Xanthine	First phrases	Attainment of spoken phrases was achieved normally, delayed, or not yet achieved	457	2	0.00849	0.27465	0.016603	delayed	-0.0933914	not yet achieved	0.187039	154	218	0.02	0.031	-0.180958
Lactate/Xanthine	First phrases	Attainment of spoken phrases was achieved normally, delayed, or not yet achieved	457	2	0.00849	0.27465	0.016603	normal	-0.279138	not yet achieved	0.187039	85	218	0.006	0.019	-0.206383
Lactate/a-Ketoglutarate	First phrases	Attainment of spoken phrases was achieved normally, delayed, or not yet achieved	486	2	0.000195	0.0344975	0.0312372	delayed	-0.198568	normal	-0.237011	159	93	0.99	0.99	-0.0145908
Lactate/a-Ketoglutarate	First phrases	Attainment of spoken phrases was achieved normally, delayed, or not yet achieved	486	2	0.000195	0.0344975	0.0312372	delayed	-0.198568	not yet achieved	0.237761	159	234	0.000201	0.000603	-0.258388
Lactate/a-Ketoglutarate	First phrases	Attainment of spoken phrases was achieved normally, delayed, or not yet achieved	486	2	0.000195	0.0344975	0.0312372	normal	-0.237011	not yet achieved	0.237761	93	234	0.003	0.005	-0.243797
Leucine	First phrases	Attainment of spoken phrases was achieved normally, delayed, or not yet achieved	488	2	0.517	0.875504	-0.00140299	delayed	-0.0086629	normal	-0.110888	160	94	0.287	0.537	0.0272756
Leucine	First phrases	Attainment of spoken phrases was achieved normally, delayed, or not yet achieved	488	2	0.517	0.875504	-0.00140299	delayed	-0.0086629	not yet achieved	-0.0992186	160	234	0.358	0.537	0.0229536
Leucine	First phrases	Attainment of spoken phrases was achieved normally, delayed, or not yet achieved	488	2	0.517	0.875504	-0.00140299	normal	-0.110888	not yet achieved	-0.0992186	94	234	0.789	0.789	-0.004322
Leucine/Carnitine	First phrases	Attainment of spoken phrases was achieved normally, delayed, or not yet achieved	486	2	0.991	0.997207	-0.00410372	delayed	-0.0933335	normal	-0.157122	159	93	0.979	0.979	-0.0110952
Leucine/Carnitine	First phrases	Attainment of spoken phrases was achieved normally, delayed, or not yet achieved	486	2	0.991	0.997207	-0.00410372	delayed	-0.0933335	not yet achieved	-0.0883456	159	234	0.89	0.979	-0.0153823
Leucine/Carnitine	First phrases	Attainment of spoken phrases was achieved normally, delayed, or not yet achieved	486	2	0.991	0.997207	-0.00410372	normal	-0.157122	not yet achieved	-0.0883456	93	234	0.955	0.979	-0.00428713
Leucine/Glutarylcarnitine	First phrases	Attainment of spoken phrases was achieved normally, delayed, or not yet achieved	480	2	0.363	0.812175	5.80724e-05	delayed	-0.0754888	normal	-0.193539	156	93	0.463	0.463	0.0108647
Leucine/Glutarylcarnitine	First phrases	Attainment of spoken phrases was achieved normally, delayed, or not yet achieved	480	2	0.363	0.812175	5.80724e-05	delayed	-0.0754888	not yet achieved	0.0170331	156	231	0.421	0.463	-0.0456109
Leucine/Glutarylcarnitine	First phrases	Attainment of spoken phrases was achieved normally, delayed, or not yet achieved	480	2	0.363	0.812175	5.80724e-05	normal	-0.193539	not yet achieved	0.0170331	93	231	0.178	0.463	-0.0564757
Leucine/Valine	First phrases	Attainment of spoken phrases was achieved normally, delayed, or not yet achieved	487	2	0.505	0.87141	-0.00131099	delayed	-0.0437752	normal	-0.079087	160	93	0.263	0.477	0.0238017
Leucine/Valine	First phrases	Attainment of spoken phrases was achieved normally, delayed, or not yet achieved	487	2	0.505	0.87141	-0.00131099	delayed	-0.0437752	not yet achieved	0.0446114	160	234	0.821	0.821	0.0110026
Leucine/Valine	First phrases	Attainment of spoken phrases was achieved normally, delayed, or not yet achieved	487	2	0.505	0.87141	-0.00131099	normal	-0.079087	not yet achieved	0.0446114	93	234	0.318	0.477	-0.0127991
Lysine/Glutamine	First phrases	Attainment of spoken phrases was achieved normally, delayed, or not yet achieved	487	2	0.368	0.812584	-2.81806e-06	delayed	0.0482548	normal	0.139994	159	94	0.53	0.584	0.029874
Lysine/Glutamine	First phrases	Attainment of spoken phrases was achieved normally, delayed, or not yet achieved	487	2	0.368	0.812584	-2.81806e-06	delayed	0.0482548	not yet achieved	-0.0630676	159	234	0.161	0.483	0.0406675
Lysine/Glutamine	First phrases	Attainment of spoken phrases was achieved normally, delayed, or not yet achieved	487	2	0.368	0.812584	-2.81806e-06	normal	0.139994	not yet achieved	-0.0630676	94	234	0.584	0.584	0.0107935
Lysine/Phenylalanine	First phrases	Attainment of spoken phrases was achieved normally, delayed, or not yet achieved	487	2	0.657	0.909237	-0.00239728	delayed	0.131357	normal	0.00705906	159	94	0.682	0.699	0.0183528
Lysine/Phenylalanine	First phrases	Attainment of spoken phrases was achieved normally, delayed, or not yet achieved	487	2	0.657	0.909237	-0.00239728	delayed	0.131357	not yet achieved	0.0505595	159	234	0.369	0.699	0.0250092
Lysine/Phenylalanine	First phrases	Attainment of spoken phrases was achieved normally, delayed, or not yet achieved	487	2	0.657	0.909237	-0.00239728	normal	0.00705906	not yet achieved	0.0505595	94	234	0.699	0.699	0.00665638
Lysine/a-Ketoglutarate	First phrases	Attainment of spoken phrases was achieved normally, delayed, or not yet achieved	485	2	0.429	0.838939	-0.000636815	delayed	0.136937	normal	0.222724	158	93	0.605	0.605	-0.0140835
Lysine/a-Ketoglutarate	First phrases	Attainment of spoken phrases was achieved normally, delayed, or not yet achieved	485	2	0.429	0.838939	-0.000636815	delayed	0.136937	not yet achieved	-0.0134094	158	234	0.411	0.605	0.0408176
Lysine/a-Ketoglutarate	First phrases	Attainment of spoken phrases was achieved normally, delayed, or not yet achieved	485	2	0.429	0.838939	-0.000636815	normal	0.222724	not yet achieved	-0.0134094	93	234	0.222	0.605	0.0549011
Malate/4-hydroxyproline	First phrases	Attainment of spoken phrases was achieved normally, delayed, or not yet achieved	485	2	0.103	0.664104	0.00527054	delayed	0.0683511	normal	-0.189665	158	93	0.06	0.09	0.176087
Malate/4-hydroxyproline	First phrases	Attainment of spoken phrases was achieved normally, delayed, or not yet achieved	485	2	0.103	0.664104	0.00527054	delayed	0.0683511	not yet achieved	0.0748343	158	234	0.94	0.94	0.0310003
Malate/4-hydroxyproline	First phrases	Attainment of spoken phrases was achieved normally, delayed, or not yet achieved	485	2	0.103	0.664104	0.00527054	normal	-0.189665	not yet achieved	0.0748343	93	234	0.046	0.09	-0.145087
Malate/Carnitine	First phrases	Attainment of spoken phrases was achieved normally, delayed, or not yet achieved	486	2	0.0447	0.549753	0.00873003	delayed	-0.197764	normal	-0.261464	159	93	0.442	0.442	0.0233876
Malate/Carnitine	First phrases	Attainment of spoken phrases was achieved normally, delayed, or not yet achieved	486	2	0.0447	0.549753	0.00873003	delayed	-0.197764	not yet achieved	0.0323697	159	234	0.096	0.144	-0.113593
Malate/Carnitine	First phrases	Attainment of spoken phrases was achieved normally, delayed, or not yet achieved	486	2	0.0447	0.549753	0.00873003	normal	-0.261464	not yet achieved	0.0323697	93	234	0.02	0.059	-0.136981
Malate/Homoserine	First phrases	Attainment of spoken phrases was achieved normally, delayed, or not yet achieved	486	2	0.117	0.670091	0.00475068	delayed	-0.113049	normal	-0.327122	159	93	0.194	0.291	0.0695586
Malate/Homoserine	First phrases	Attainment of spoken phrases was achieved normally, delayed, or not yet achieved	486	2	0.117	0.670091	0.00475068	delayed	-0.113049	not yet achieved	0.0297	159	234	0.442	0.442	-0.0578153
Malate/Homoserine	First phrases	Attainment of spoken phrases was achieved normally, delayed, or not yet achieved	486	2	0.117	0.670091	0.00475068	normal	-0.327122	not yet achieved	0.0297	93	234	0.037	0.11	-0.127374
Malate/Proline	First phrases	Attainment of spoken phrases was achieved normally, delayed, or not yet achieved	486	2	0.0937	0.650786	0.00566486	delayed	-0.0492675	normal	-0.106271	159	93	0.324	0.324	0.0886387
Malate/Proline	First phrases	Attainment of spoken phrases was achieved normally, delayed, or not yet achieved	486	2	0.0937	0.650786	0.00566486	delayed	-0.0492675	not yet achieved	0.0977036	159	234	0.204	0.306	-0.0741282
Malate/Proline	First phrases	Attainment of spoken phrases was achieved normally, delayed, or not yet achieved	486	2	0.0937	0.650786	0.00566486	normal	-0.106271	not yet achieved	0.0977036	93	234	0.037	0.112	-0.162767
Methionine/Carnitine	First phrases	Attainment of spoken phrases was achieved normally, delayed, or not yet achieved	486	2	0.659	0.909237	-0.00241424	delayed	-0.135791	normal	-0.164316	159	93	0.869	0.869	-0.00524181
Methionine/Carnitine	First phrases	Attainment of spoken phrases was achieved normally, delayed, or not yet achieved	486	2	0.659	0.909237	-0.00241424	delayed	-0.135791	not yet achieved	-0.025755	159	234	0.465	0.698	-0.0401606
Methionine/Carnitine	First phrases	Attainment of spoken phrases was achieved normally, delayed, or not yet achieved	486	2	0.659	0.909237	-0.00241424	normal	-0.164316	not yet achieved	-0.025755	93	234	0.449	0.698	-0.0349188
Methionine/Leucine	First phrases	Attainment of spoken phrases was achieved normally, delayed, or not yet achieved	488	2	0.585	0.894855	-0.00191539	delayed	0.123175	normal	0.0577623	160	94	0.925	0.925	0.0279687
Methionine/Leucine	First phrases	Attainment of spoken phrases was achieved normally, delayed, or not yet achieved	488	2	0.585	0.894855	-0.00191539	delayed	0.123175	not yet achieved	0.158248	160	234	0.397	0.596	-0.0303414
Methionine/Leucine	First phrases	Attainment of spoken phrases was achieved normally, delayed, or not yet achieved	488	2	0.585	0.894855	-0.00191539	normal	0.0577623	not yet achieved	0.158248	94	234	0.395	0.596	-0.0583101
Octanoylcarnitine/4-hydroxyproline	First phrases	Attainment of spoken phrases was achieved normally, delayed, or not yet achieved	479	2	0.0655	0.620349	0.00725032	delayed	0.141177	normal	0.0190085	155	93	0.073	0.109	0.152944
Octanoylcarnitine/4-hydroxyproline	First phrases	Attainment of spoken phrases was achieved normally, delayed, or not yet achieved	479	2	0.0655	0.620349	0.00725032	delayed	0.141177	not yet achieved	-0.0136085	155	231	0.03	0.091	0.163957
Octanoylcarnitine/4-hydroxyproline	First phrases	Attainment of spoken phrases was achieved normally, delayed, or not yet achieved	479	2	0.0655	0.620349	0.00725032	normal	0.0190085	not yet achieved	-0.0136085	93	231	0.962	0.962	0.0110129
Octanoylcarnitine/Asparagine	First phrases	Attainment of spoken phrases was achieved normally, delayed, or not yet achieved	480	2	0.37	0.812584	-2.24075e-05	delayed	0.119628	normal	-0.130376	156	93	0.206	0.38	0.0586868
Octanoylcarnitine/Asparagine	First phrases	Attainment of spoken phrases was achieved normally, delayed, or not yet achieved	480	2	0.37	0.812584	-2.24075e-05	delayed	0.119628	not yet achieved	-0.00835483	156	231	0.253	0.38	0.0567744
Octanoylcarnitine/Asparagine	First phrases	Attainment of spoken phrases was achieved normally, delayed, or not yet achieved	480	2	0.37	0.812584	-2.24075e-05	normal	-0.130376	not yet achieved	-0.00835483	93	231	0.697	0.697	-0.00191246
Octanoylcarnitine/Carnitine	First phrases	Attainment of spoken phrases was achieved normally, delayed, or not yet achieved	480	2	0.615	0.90867	-0.00215457	delayed	0.0685133	normal	0.0138668	156	93	0.362	0.666	0.0386534
Octanoylcarnitine/Carnitine	First phrases	Attainment of spoken phrases was achieved normally, delayed, or not yet achieved	480	2	0.615	0.90867	-0.00215457	delayed	0.0685133	not yet achieved	0.0322881	156	231	0.474	0.666	0.0206928
Octanoylcarnitine/Carnitine	First phrases	Attainment of spoken phrases was achieved normally, delayed, or not yet achieved	480	2	0.615	0.90867	-0.00215457	normal	0.0138668	not yet achieved	0.0322881	93	231	0.666	0.666	-0.0179606
Octanoylcarnitine/Citrate	First phrases	Attainment of spoken phrases was achieved normally, delayed, or not yet achieved	480	2	0.331	0.809308	0.000441232	delayed	0.0950027	normal	-0.00429422	156	93	0.22	0.33	0.0816796
Octanoylcarnitine/Citrate	First phrases	Attainment of spoken phrases was achieved normally, delayed, or not yet achieved	480	2	0.331	0.809308	0.000441232	delayed	0.0950027	not yet achieved	0.110129	156	231	0.188	0.33	0.0945447
Octanoylcarnitine/Citrate	First phrases	Attainment of spoken phrases was achieved normally, delayed, or not yet achieved	480	2	0.331	0.809308	0.000441232	normal	-0.00429422	not yet achieved	0.110129	93	231	0.831	0.831	0.0128651
Octanoylcarnitine/Glutamic Acid	First phrases	Attainment of spoken phrases was achieved normally, delayed, or not yet achieved	480	2	0.106	0.665191	0.00522635	delayed	0.21585	normal	-0.0434512	156	93	0.086	0.13	0.0441556
Octanoylcarnitine/Glutamic Acid	First phrases	Attainment of spoken phrases was achieved normally, delayed, or not yet achieved	480	2	0.106	0.665191	0.00522635	delayed	0.21585	not yet achieved	-0.0350672	156	231	0.058	0.13	0.174156
Octanoylcarnitine/Glutamic Acid	First phrases	Attainment of spoken phrases was achieved normally, delayed, or not yet achieved	480	2	0.106	0.665191	0.00522635	normal	-0.0434512	not yet achieved	-0.0350672	93	231	0.764	0.764	0.13
Octanoylcarnitine/Isoleucine	First phrases	Attainment of spoken phrases was achieved normally, delayed, or not yet achieved	480	2	0.222	0.761776	0.00211393	delayed	0.17746	normal	-0.0309274	156	93	0.179	0.268	0.0576323
Octanoylcarnitine/Isoleucine	First phrases	Attainment of spoken phrases was achieved normally, delayed, or not yet achieved	480	2	0.222	0.761776	0.00211393	delayed	0.17746	not yet achieved	-0.000829374	156	231	0.109	0.268	0.0662392
Octanoylcarnitine/Isoleucine	First phrases	Attainment of spoken phrases was achieved normally, delayed, or not yet achieved	480	2	0.222	0.761776	0.00211393	normal	-0.0309274	not yet achieved	-0.000829374	93	231	0.918	0.918	0.0086069
Octanoylcarnitine/Leucine	First phrases	Attainment of spoken phrases was achieved normally, delayed, or not yet achieved	480	2	0.364	0.812175	4.7343e-05	delayed	0.102648	normal	0.0363477	156	93	0.235	0.352	0.0647155
Octanoylcarnitine/Leucine	First phrases	Attainment of spoken phrases was achieved normally, delayed, or not yet achieved	480	2	0.364	0.812175	4.7343e-05	delayed	0.102648	not yet achieved	-0.01098	156	231	0.21	0.352	0.0629501
Octanoylcarnitine/Leucine	First phrases	Attainment of spoken phrases was achieved normally, delayed, or not yet achieved	480	2	0.364	0.812175	4.7343e-05	normal	0.0363477	not yet achieved	-0.01098	93	231	0.863	0.863	-0.00176538
Octanoylcarnitine/Sarcosine	First phrases	Attainment of spoken phrases was achieved normally, delayed, or not yet achieved	480	2	0.416	0.831741	-0.0005116	delayed	0.12814	normal	-0.056555	156	93	0.19	0.46	0.0614342
Octanoylcarnitine/Sarcosine	First phrases	Attainment of spoken phrases was achieved normally, delayed, or not yet achieved	480	2	0.416	0.831741	-0.0005116	delayed	0.12814	not yet achieved	0.0409949	156	231	0.435	0.46	0.0629552
Octanoylcarnitine/Sarcosine	First phrases	Attainment of spoken phrases was achieved normally, delayed, or not yet achieved	480	2	0.416	0.831741	-0.0005116	normal	-0.056555	not yet achieved	0.0409949	93	231	0.46	0.46	0.00152103
Octanoylcarnitine/Valine	First phrases	Attainment of spoken phrases was achieved normally, delayed, or not yet achieved	479	2	0.336	0.810693	0.00038554	delayed	0.144902	normal	-0.0483405	156	92	0.201	0.302	0.0791653
Octanoylcarnitine/Valine	First phrases	Attainment of spoken phrases was achieved normally, delayed, or not yet achieved	479	2	0.336	0.810693	0.00038554	delayed	0.144902	not yet achieved	0.0837706	156	231	0.201	0.302	0.0669279
Octanoylcarnitine/Valine	First phrases	Attainment of spoken phrases was achieved normally, delayed, or not yet achieved	479	2	0.336	0.810693	0.00038554	normal	-0.0483405	not yet achieved	0.0837706	92	231	0.879	0.879	-0.0122374
Ornithine/Carnitine	First phrases	Attainment of spoken phrases was achieved normally, delayed, or not yet achieved	486	2	0.734	0.930312	-0.00286089	delayed	-0.00443015	normal	0.0159721	159	93	0.541	0.736	-0.0685687
Ornithine/Carnitine	First phrases	Attainment of spoken phrases was achieved normally, delayed, or not yet achieved	486	2	0.734	0.930312	-0.00286089	delayed	-0.00443015	not yet achieved	-0.124651	159	234	0.736	0.736	-0.0308767
Ornithine/Carnitine	First phrases	Attainment of spoken phrases was achieved normally, delayed, or not yet achieved	486	2	0.734	0.930312	-0.00286089	normal	0.0159721	not yet achieved	-0.124651	93	234	0.476	0.736	0.0376921
Ornithine/Citrate	First phrases	Attainment of spoken phrases was achieved normally, delayed, or not yet achieved	486	2	0.486	0.861765	-0.00115203	delayed	0.0292281	normal	0.207686	159	93	0.514	0.514	-0.0181681
Ornithine/Citrate	First phrases	Attainment of spoken phrases was achieved normally, delayed, or not yet achieved	486	2	0.486	0.861765	-0.00115203	delayed	0.0292281	not yet achieved	-0.0974243	159	234	0.474	0.514	0.0276732
Ornithine/Citrate	First phrases	Attainment of spoken phrases was achieved normally, delayed, or not yet achieved	486	2	0.486	0.861765	-0.00115203	normal	0.207686	not yet achieved	-0.0974243	93	234	0.271	0.514	0.0458413
Ornithine/Lysine	First phrases	Attainment of spoken phrases was achieved normally, delayed, or not yet achieved	487	2	0.582	0.894855	-0.00189253	delayed	-0.0492675	normal	0.194222	159	94	0.294	0.628	-0.0419428
Ornithine/Lysine	First phrases	Attainment of spoken phrases was achieved normally, delayed, or not yet achieved	487	2	0.582	0.894855	-0.00189253	delayed	-0.0492675	not yet achieved	-0.0290458	159	234	0.77	0.77	-0.0141552
Ornithine/Lysine	First phrases	Attainment of spoken phrases was achieved normally, delayed, or not yet achieved	487	2	0.582	0.894855	-0.00189253	normal	0.194222	not yet achieved	-0.0290458	94	234	0.419	0.628	0.0277876
Ornithine/Phenylalanine	First phrases	Attainment of spoken phrases was achieved normally, delayed, or not yet achieved	488	2	0.538	0.885835	-0.00156463	delayed	0.115073	normal	0.108014	160	94	0.739	0.739	-0.0222881
Ornithine/Phenylalanine	First phrases	Attainment of spoken phrases was achieved normally, delayed, or not yet achieved	488	2	0.538	0.885835	-0.00156463	delayed	0.115073	not yet achieved	-0.0775568	160	234	0.446	0.669	0.00693086
Ornithine/Phenylalanine	First phrases	Attainment of spoken phrases was achieved normally, delayed, or not yet achieved	488	2	0.538	0.885835	-0.00156463	normal	0.108014	not yet achieved	-0.0775568	94	234	0.303	0.669	0.0292189
Ornithine/a-Ketoglutarate	First phrases	Attainment of spoken phrases was achieved normally, delayed, or not yet achieved	486	2	0.286	0.792432	0.00104841	delayed	0.0707658	normal	0.127051	159	93	0.327	0.437	-0.0387496
Ornithine/a-Ketoglutarate	First phrases	Attainment of spoken phrases was achieved normally, delayed, or not yet achieved	486	2	0.286	0.792432	0.00104841	delayed	0.0707658	not yet achieved	-0.017908	159	234	0.437	0.437	0.00871436
Ornithine/a-Ketoglutarate	First phrases	Attainment of spoken phrases was achieved normally, delayed, or not yet achieved	486	2	0.286	0.792432	0.00104841	normal	0.127051	not yet achieved	-0.017908	93	234	0.132	0.396	0.047464
Phenylalanine/Citrate	First phrases	Attainment of spoken phrases was achieved normally, delayed, or not yet achieved	486	2	0.826	0.957755	-0.00335018	delayed	-0.0437072	normal	0.0130845	159	93	0.833	0.833	0.0134537
Phenylalanine/Citrate	First phrases	Attainment of spoken phrases was achieved normally, delayed, or not yet achieved	486	2	0.826	0.957755	-0.00335018	delayed	-0.0437072	not yet achieved	-0.00706894	159	234	0.538	0.833	0.0324077
Phenylalanine/Citrate	First phrases	Attainment of spoken phrases was achieved normally, delayed, or not yet achieved	486	2	0.826	0.957755	-0.00335018	normal	0.0130845	not yet achieved	-0.00706894	93	234	0.783	0.833	0.018954
Pyruvate/4-hydroxyproline	First phrases	Attainment of spoken phrases was achieved normally, delayed, or not yet achieved	485	2	0.167	0.7344	0.00328734	delayed	0.0499094	normal	-0.0264148	158	93	0.329	0.366	0.0955874
Pyruvate/4-hydroxyproline	First phrases	Attainment of spoken phrases was achieved normally, delayed, or not yet achieved	485	2	0.167	0.7344	0.00328734	delayed	0.0499094	not yet achieved	0.269786	158	234	0.366	0.366	-0.0572278
Pyruvate/4-hydroxyproline	First phrases	Attainment of spoken phrases was achieved normally, delayed, or not yet achieved	485	2	0.167	0.7344	0.00328734	normal	-0.0264148	not yet achieved	0.269786	93	234	0.058	0.174	-0.152815
Pyruvate/Aspartic Acid	First phrases	Attainment of spoken phrases was achieved normally, delayed, or not yet achieved	486	2	0.145	0.710191	0.00385985	delayed	-0.0124392	normal	0.0118943	159	93	0.256	0.384	0.0933933
Pyruvate/Aspartic Acid	First phrases	Attainment of spoken phrases was achieved normally, delayed, or not yet achieved	486	2	0.145	0.710191	0.00385985	delayed	-0.0124392	not yet achieved	0.139444	159	234	0.444	0.444	-0.0442336
Pyruvate/Aspartic Acid	First phrases	Attainment of spoken phrases was achieved normally, delayed, or not yet achieved	486	2	0.145	0.710191	0.00385985	normal	0.0118943	not yet achieved	0.139444	93	234	0.044	0.133	-0.137627
Pyruvate/Carnitine	First phrases	Attainment of spoken phrases was achieved normally, delayed, or not yet achieved	486	2	0.0202	0.388238	0.0120076	delayed	0.0272113	normal	-0.107201	159	93	0.991	0.991	-0.082015
Pyruvate/Carnitine	First phrases	Attainment of spoken phrases was achieved normally, delayed, or not yet achieved	486	2	0.0202	0.388238	0.0120076	delayed	0.0272113	not yet achieved	0.17644	159	234	0.013	0.038	-0.176798
Pyruvate/Carnitine	First phrases	Attainment of spoken phrases was achieved normally, delayed, or not yet achieved	486	2	0.0202	0.388238	0.0120076	normal	-0.107201	not yet achieved	0.17644	93	234	0.043	0.064	-0.0947833
Pyruvate/Glutamic Acid	First phrases	Attainment of spoken phrases was achieved normally, delayed, or not yet achieved	486	2	0.66	0.909237	-0.00241905	delayed	0.140473	normal	0.101705	159	93	0.533	0.777	0.0966788
Pyruvate/Glutamic Acid	First phrases	Attainment of spoken phrases was achieved normally, delayed, or not yet achieved	486	2	0.66	0.909237	-0.00241905	delayed	0.140473	not yet achieved	0.0995212	159	234	0.777	0.777	-0.0142818
Pyruvate/Glutamic Acid	First phrases	Attainment of spoken phrases was achieved normally, delayed, or not yet achieved	486	2	0.66	0.909237	-0.00241905	normal	0.101705	not yet achieved	0.0995212	93	234	0.36	0.777	-0.110961
Pyruvate/Hexanoylcarnitine	First phrases	Attainment of spoken phrases was achieved normally, delayed, or not yet achieved	480	2	0.305	0.796119	0.000785463	delayed	-0.103043	normal	-0.0768497	156	93	0.67	0.67	-0.140595
Pyruvate/Hexanoylcarnitine	First phrases	Attainment of spoken phrases was achieved normally, delayed, or not yet achieved	480	2	0.305	0.796119	0.000785463	delayed	-0.103043	not yet achieved	0.176608	156	231	0.127	0.381	-0.254916
Pyruvate/Hexanoylcarnitine	First phrases	Attainment of spoken phrases was achieved normally, delayed, or not yet achieved	480	2	0.305	0.796119	0.000785463	normal	-0.0768497	not yet achieved	0.176608	93	231	0.443	0.664	-0.114321
Pyruvate/Homocitrulline	First phrases	Attainment of spoken phrases was achieved normally, delayed, or not yet achieved	486	2	0.0726	0.628743	0.00671845	delayed	-0.0502594	normal	-0.158479	159	93	0.335	0.335	0.022443
Pyruvate/Homocitrulline	First phrases	Attainment of spoken phrases was achieved normally, delayed, or not yet achieved	486	2	0.0726	0.628743	0.00671845	delayed	-0.0502594	not yet achieved	0.216426	159	234	0.114	0.171	-0.112981
Pyruvate/Homocitrulline	First phrases	Attainment of spoken phrases was achieved normally, delayed, or not yet achieved	486	2	0.0726	0.628743	0.00671845	normal	-0.158479	not yet achieved	0.216426	93	234	0.043	0.128	-0.135424
Pyruvate/Homoserine	First phrases	Attainment of spoken phrases was achieved normally, delayed, or not yet achieved	486	2	0.134	0.69219	0.00418467	delayed	-0.0960042	normal	0.0483784	159	93	0.714	0.714	-0.0327966
Pyruvate/Homoserine	First phrases	Attainment of spoken phrases was achieved normally, delayed, or not yet achieved	486	2	0.134	0.69219	0.00418467	delayed	-0.0960042	not yet achieved	0.220134	159	234	0.047	0.14	-0.118084
Pyruvate/Homoserine	First phrases	Attainment of spoken phrases was achieved normally, delayed, or not yet achieved	486	2	0.134	0.69219	0.00418467	normal	0.0483784	not yet achieved	0.220134	93	234	0.29	0.435	-0.0852875
Pyruvate/Kynurenine	First phrases	Attainment of spoken phrases was achieved normally, delayed, or not yet achieved	486	2	0.0931	0.650786	0.0056898	delayed	-0.0738993	normal	0.114741	159	93	0.552	0.552	-0.0851831
Pyruvate/Kynurenine	First phrases	Attainment of spoken phrases was achieved normally, delayed, or not yet achieved	486	2	0.0931	0.650786	0.0056898	delayed	-0.0738993	not yet achieved	0.196105	159	234	0.032	0.096	-0.121899
Pyruvate/Kynurenine	First phrases	Attainment of spoken phrases was achieved normally, delayed, or not yet achieved	486	2	0.0931	0.650786	0.0056898	normal	0.114741	not yet achieved	0.196105	93	234	0.264	0.396	-0.0367155
Pyruvate/Octanoylcarnitine	First phrases	Attainment of spoken phrases was achieved normally, delayed, or not yet achieved	480	2	0.0918	0.650786	0.00582004	delayed	-0.0923164	normal	-0.00902046	156	93	0.275	0.413	-0.184605
Pyruvate/Octanoylcarnitine	First phrases	Attainment of spoken phrases was achieved normally, delayed, or not yet achieved	480	2	0.0918	0.650786	0.00582004	delayed	-0.0923164	not yet achieved	0.0909936	156	231	0.029	0.086	-0.350619
Pyruvate/Octanoylcarnitine	First phrases	Attainment of spoken phrases was achieved normally, delayed, or not yet achieved	480	2	0.0918	0.650786	0.00582004	normal	-0.00902046	not yet achieved	0.0909936	93	231	0.516	0.516	-0.166014
Pyruvate/Palmitoylcarnitine	First phrases	Attainment of spoken phrases was achieved normally, delayed, or not yet achieved	480	2	0.0987	0.655161	0.00551448	delayed	-0.0495708	normal	-0.147438	156	93	0.882	0.882	-0.0852904
Pyruvate/Palmitoylcarnitine	First phrases	Attainment of spoken phrases was achieved normally, delayed, or not yet achieved	480	2	0.0987	0.655161	0.00551448	delayed	-0.0495708	not yet achieved	0.203948	156	231	0.041	0.122	-0.173119
Pyruvate/Palmitoylcarnitine	First phrases	Attainment of spoken phrases was achieved normally, delayed, or not yet achieved	480	2	0.0987	0.655161	0.00551448	normal	-0.147438	not yet achieved	0.203948	93	231	0.174	0.261	-0.0878284
Pyruvate/Phenylalanine	First phrases	Attainment of spoken phrases was achieved normally, delayed, or not yet achieved	486	2	0.0107	0.296372	0.0146595	delayed	-0.113408	normal	-0.0512963	159	93	0.558	0.558	-0.0607103
Pyruvate/Phenylalanine	First phrases	Attainment of spoken phrases was achieved normally, delayed, or not yet achieved	486	2	0.0107	0.296372	0.0146595	delayed	-0.113408	not yet achieved	0.229399	159	234	0.003	0.01	-0.154945
Pyruvate/Phenylalanine	First phrases	Attainment of spoken phrases was achieved normally, delayed, or not yet achieved	486	2	0.0107	0.296372	0.0146595	normal	-0.0512963	not yet achieved	0.229399	93	234	0.089	0.134	-0.0942349
Pyruvate/Proline	First phrases	Attainment of spoken phrases was achieved normally, delayed, or not yet achieved	486	2	0.04	0.524571	0.00918555	delayed	0.00642439	normal	-0.0524703	159	93	0.954	0.954	-0.00325577
Pyruvate/Proline	First phrases	Attainment of spoken phrases was achieved normally, delayed, or not yet achieved	486	2	0.04	0.524571	0.00918555	delayed	0.00642439	not yet achieved	0.248206	159	234	0.022	0.067	-0.125055
Pyruvate/Proline	First phrases	Attainment of spoken phrases was achieved normally, delayed, or not yet achieved	486	2	0.04	0.524571	0.00918555	normal	-0.0524703	not yet achieved	0.248206	93	234	0.07	0.105	-0.1218
Pyruvate/Sarcosine	First phrases	Attainment of spoken phrases was achieved normally, delayed, or not yet achieved	486	2	0.0449	0.549753	0.00871097	delayed	-0.0923675	normal	-0.141046	159	93	0.97	0.97	0.0071899
Pyruvate/Sarcosine	First phrases	Attainment of spoken phrases was achieved normally, delayed, or not yet achieved	486	2	0.0449	0.549753	0.00871097	delayed	-0.0923675	not yet achieved	0.171129	159	234	0.027	0.082	-0.144875
Pyruvate/Sarcosine	First phrases	Attainment of spoken phrases was achieved normally, delayed, or not yet achieved	486	2	0.0449	0.549753	0.00871097	normal	-0.141046	not yet achieved	0.171129	93	234	0.067	0.1	-0.152065
Pyruvate/a-Ketoglutarate	First phrases	Attainment of spoken phrases was achieved normally, delayed, or not yet achieved	486	2	0.038	0.5157	0.00940499	delayed	-0.0768924	normal	0.0165536	159	93	0.661	0.661	-0.0592721
Pyruvate/a-Ketoglutarate	First phrases	Attainment of spoken phrases was achieved normally, delayed, or not yet achieved	486	2	0.038	0.5157	0.00940499	delayed	-0.0768924	not yet achieved	0.246892	159	234	0.014	0.042	-0.132579
Pyruvate/a-Ketoglutarate	First phrases	Attainment of spoken phrases was achieved normally, delayed, or not yet achieved	486	2	0.038	0.5157	0.00940499	normal	0.0165536	not yet achieved	0.246892	93	234	0.13	0.195	-0.0733068
Serine/Citrate	First phrases	Attainment of spoken phrases was achieved normally, delayed, or not yet achieved	486	2	0.822	0.957755	-0.00332914	delayed	0.00929531	normal	0.0777039	159	93	0.736	0.886	-0.00819712
Serine/Citrate	First phrases	Attainment of spoken phrases was achieved normally, delayed, or not yet achieved	486	2	0.822	0.957755	-0.00332914	delayed	0.00929531	not yet achieved	0.131064	159	234	0.53	0.886	-0.0212816
Serine/Citrate	First phrases	Attainment of spoken phrases was achieved normally, delayed, or not yet achieved	486	2	0.822	0.957755	-0.00332914	normal	0.0777039	not yet achieved	0.131064	93	234	0.886	0.886	-0.0130845
Serine/Isoleucine	First phrases	Attainment of spoken phrases was achieved normally, delayed, or not yet achieved	488	2	0.458	0.852581	-0.000906018	delayed	0.0249702	normal	0.22013	160	94	0.52	0.602	-0.00109102
Serine/Isoleucine	First phrases	Attainment of spoken phrases was achieved normally, delayed, or not yet achieved	488	2	0.458	0.852581	-0.000906018	delayed	0.0249702	not yet achieved	0.188303	160	234	0.229	0.602	-0.0483784
Serine/Isoleucine	First phrases	Attainment of spoken phrases was achieved normally, delayed, or not yet achieved	488	2	0.458	0.852581	-0.000906018	normal	0.22013	not yet achieved	0.188303	94	234	0.602	0.602	-0.0472874
Serine/Leucine	First phrases	Attainment of spoken phrases was achieved normally, delayed, or not yet achieved	488	2	0.298	0.794584	0.000875383	delayed	0.00900184	normal	0.118795	160	94	0.632	0.632	0.000519078
Serine/Leucine	First phrases	Attainment of spoken phrases was achieved normally, delayed, or not yet achieved	488	2	0.298	0.794584	0.000875383	delayed	0.00900184	not yet achieved	0.162689	160	234	0.138	0.414	-0.0610594
Serine/Leucine	First phrases	Attainment of spoken phrases was achieved normally, delayed, or not yet achieved	488	2	0.298	0.794584	0.000875383	normal	0.118795	not yet achieved	0.162689	94	234	0.375	0.562	-0.0615785
Serine/Urate	First phrases	Attainment of spoken phrases was achieved normally, delayed, or not yet achieved	486	2	0.622	0.90867	-0.00217359	delayed	-0.0897648	normal	-0.0516375	159	93	0.724	0.724	-0.050313
Serine/Urate	First phrases	Attainment of spoken phrases was achieved normally, delayed, or not yet achieved	486	2	0.622	0.90867	-0.00217359	delayed	-0.0897648	not yet achieved	0.0728746	159	234	0.353	0.724	-0.0263879
Serine/Urate	First phrases	Attainment of spoken phrases was achieved normally, delayed, or not yet achieved	486	2	0.622	0.90867	-0.00217359	normal	-0.0516375	not yet achieved	0.0728746	93	234	0.595	0.724	0.0239251
Taurine/4-hydroxyproline	First phrases	Attainment of spoken phrases was achieved normally, delayed, or not yet achieved	487	2	0.173	0.743114	0.00311614	delayed	0.192962	normal	-0.0873533	159	94	0.077	0.229	0.130176
Taurine/4-hydroxyproline	First phrases	Attainment of spoken phrases was achieved normally, delayed, or not yet achieved	487	2	0.173	0.743114	0.00311614	delayed	0.192962	not yet achieved	-0.0274461	159	234	0.153	0.229	0.0286132
Taurine/4-hydroxyproline	First phrases	Attainment of spoken phrases was achieved normally, delayed, or not yet achieved	487	2	0.173	0.743114	0.00311614	normal	-0.0873533	not yet achieved	-0.0274461	94	234	0.554	0.554	-0.101563
Taurine/Carnitine	First phrases	Attainment of spoken phrases was achieved normally, delayed, or not yet achieved	486	2	0.324	0.808193	0.000523624	delayed	0.0253952	normal	-0.191914	159	93	0.273	0.41	-0.0900463
Taurine/Carnitine	First phrases	Attainment of spoken phrases was achieved normally, delayed, or not yet achieved	486	2	0.324	0.808193	0.000523624	delayed	0.0253952	not yet achieved	-0.00527437	159	234	0.621	0.621	-0.113054
Taurine/Carnitine	First phrases	Attainment of spoken phrases was achieved normally, delayed, or not yet achieved	486	2	0.324	0.808193	0.000523624	normal	-0.191914	not yet achieved	-0.00527437	93	234	0.145	0.41	-0.0230075
Taurine/Citrate	First phrases	Attainment of spoken phrases was achieved normally, delayed, or not yet achieved	486	2	0.907	0.98181	-0.00373485	delayed	0.026057	normal	0.0740645	159	93	0.831	0.831	0.00717499
Taurine/Citrate	First phrases	Attainment of spoken phrases was achieved normally, delayed, or not yet achieved	486	2	0.907	0.98181	-0.00373485	delayed	0.026057	not yet achieved	0.0489516	159	234	0.766	0.831	-0.0253506
Taurine/Citrate	First phrases	Attainment of spoken phrases was achieved normally, delayed, or not yet achieved	486	2	0.907	0.98181	-0.00373485	normal	0.0740645	not yet achieved	0.0489516	93	234	0.698	0.831	-0.0325256
Taurine/Ethanolamine	First phrases	Attainment of spoken phrases was achieved normally, delayed, or not yet achieved	488	2	0.586	0.894855	-0.00192296	delayed	0.13173	normal	-0.0948439	160	94	0.318	0.664	-0.000752081
Taurine/Ethanolamine	First phrases	Attainment of spoken phrases was achieved normally, delayed, or not yet achieved	488	2	0.586	0.894855	-0.00192296	delayed	0.13173	not yet achieved	-0.0353429	160	234	0.443	0.664	0.012665
Taurine/Ethanolamine	First phrases	Attainment of spoken phrases was achieved normally, delayed, or not yet achieved	488	2	0.586	0.894855	-0.00192296	normal	-0.0948439	not yet achieved	-0.0353429	94	234	0.743	0.743	0.0134171
Taurine/Malate	First phrases	Attainment of spoken phrases was achieved normally, delayed, or not yet achieved	486	2	0.562	0.886889	-0.00175424	delayed	0.0349896	normal	0.1534	159	93	0.667	0.667	-0.0556224
Taurine/Malate	First phrases	Attainment of spoken phrases was achieved normally, delayed, or not yet achieved	486	2	0.562	0.886889	-0.00175424	delayed	0.0349896	not yet achieved	-0.0247989	159	234	0.507	0.667	0.0526289
Taurine/Malate	First phrases	Attainment of spoken phrases was achieved normally, delayed, or not yet achieved	486	2	0.562	0.886889	-0.00175424	normal	0.1534	not yet achieved	-0.0247989	93	234	0.308	0.667	0.108251
Taurine/Palmitoylcarnitine	First phrases	Attainment of spoken phrases was achieved normally, delayed, or not yet achieved	480	2	0.556	0.886235	-0.00173397	delayed	-0.0503565	normal	1.96522e-05	156	93	0.691	0.691	-0.043447
Taurine/Palmitoylcarnitine	First phrases	Attainment of spoken phrases was achieved normally, delayed, or not yet achieved	480	2	0.556	0.886235	-0.00173397	delayed	-0.0503565	not yet achieved	0.0777883	156	231	0.291	0.691	-0.0692981
Taurine/Palmitoylcarnitine	First phrases	Attainment of spoken phrases was achieved normally, delayed, or not yet achieved	480	2	0.556	0.886235	-0.00173397	normal	1.96522e-05	not yet achieved	0.0777883	93	231	0.596	0.691	-0.0258512
Taurine/Phenylalanine	First phrases	Attainment of spoken phrases was achieved normally, delayed, or not yet achieved	488	2	0.354	0.810693	0.000156151	delayed	0.0996517	normal	-0.174867	160	94	0.256	0.384	-0.00489761
Taurine/Phenylalanine	First phrases	Attainment of spoken phrases was achieved normally, delayed, or not yet achieved	488	2	0.354	0.810693	0.000156151	delayed	0.0996517	not yet achieved	0.00671409	160	234	0.918	0.918	-0.0605475
Taurine/Phenylalanine	First phrases	Attainment of spoken phrases was achieved normally, delayed, or not yet achieved	488	2	0.354	0.810693	0.000156151	normal	-0.174867	not yet achieved	0.00671409	94	234	0.15	0.384	-0.0556499
Taurine/a-Ketoglutarate	First phrases	Attainment of spoken phrases was achieved normally, delayed, or not yet achieved	486	2	0.87	0.973976	-0.00356391	delayed	-0.105166	normal	-0.0756639	159	93	0.667	0.882	-0.0135973
Taurine/a-Ketoglutarate	First phrases	Attainment of spoken phrases was achieved normally, delayed, or not yet achieved	486	2	0.87	0.973976	-0.00356391	delayed	-0.105166	not yet achieved	-0.0222247	159	234	0.882	0.882	-0.0321763
Taurine/a-Ketoglutarate	First phrases	Attainment of spoken phrases was achieved normally, delayed, or not yet achieved	486	2	0.87	0.973976	-0.00356391	normal	-0.0756639	not yet achieved	-0.0222247	93	234	0.62	0.882	-0.018579
Threonine/Valine	First phrases	Attainment of spoken phrases was achieved normally, delayed, or not yet achieved	487	2	0.815	0.954298	-0.00328694	delayed	0.071729	normal	0.167242	160	93	0.741	0.804	0.0121625
Threonine/Valine	First phrases	Attainment of spoken phrases was achieved normally, delayed, or not yet achieved	487	2	0.815	0.954298	-0.00328694	delayed	0.071729	not yet achieved	0.137517	160	234	0.535	0.804	-0.0268388
Threonine/Valine	First phrases	Attainment of spoken phrases was achieved normally, delayed, or not yet achieved	487	2	0.815	0.954298	-0.00328694	normal	0.167242	not yet achieved	0.137517	93	234	0.804	0.804	-0.0390014
Tryptophan/a-Ketoglutarate	First phrases	Attainment of spoken phrases was achieved normally, delayed, or not yet achieved	486	2	0.386	0.826261	-0.000203223	delayed	0.0936851	normal	0.209182	159	93	0.261	0.392	-0.0374871
Tryptophan/a-Ketoglutarate	First phrases	Attainment of spoken phrases was achieved normally, delayed, or not yet achieved	486	2	0.386	0.826261	-0.000203223	delayed	0.0936851	not yet achieved	0.0357451	159	234	0.834	0.834	0.0172309
Tryptophan/a-Ketoglutarate	First phrases	Attainment of spoken phrases was achieved normally, delayed, or not yet achieved	486	2	0.386	0.826261	-0.000203223	normal	0.209182	not yet achieved	0.0357451	93	234	0.181	0.392	0.054718
Xanthine/4-hydroxyproline	First phrases	Attainment of spoken phrases was achieved normally, delayed, or not yet achieved	456	2	0.444	0.847133	-0.000827515	delayed	0.172461	normal	-0.0654572	153	85	0.213	0.482	0.119403
Xanthine/4-hydroxyproline	First phrases	Attainment of spoken phrases was achieved normally, delayed, or not yet achieved	456	2	0.444	0.847133	-0.000827515	delayed	0.172461	not yet achieved	0.0348765	153	218	0.661	0.661	0.0110795
Xanthine/4-hydroxyproline	First phrases	Attainment of spoken phrases was achieved normally, delayed, or not yet achieved	456	2	0.444	0.847133	-0.000827515	normal	-0.0654572	not yet achieved	0.0348765	85	218	0.321	0.482	-0.108324
Xanthine/Carnitine	First phrases	Attainment of spoken phrases was achieved normally, delayed, or not yet achieved	457	2	0.113	0.665967	0.00520782	delayed	-0.0983519	normal	-0.0755603	154	85	0.764	0.764	-0.0294361
Xanthine/Carnitine	First phrases	Attainment of spoken phrases was achieved normally, delayed, or not yet achieved	457	2	0.113	0.665967	0.00520782	delayed	-0.0983519	not yet achieved	0.0774135	154	218	0.093	0.14	-0.137783
Xanthine/Carnitine	First phrases	Attainment of spoken phrases was achieved normally, delayed, or not yet achieved	457	2	0.113	0.665967	0.00520782	normal	-0.0755603	not yet achieved	0.0774135	85	218	0.081	0.14	-0.108347
Xanthine/Histidine	First phrases	Attainment of spoken phrases was achieved normally, delayed, or not yet achieved	456	2	0.105	0.664104	0.00552838	delayed	-0.0923992	normal	-0.231551	154	85	0.651	0.651	0.0462386
Xanthine/Histidine	First phrases	Attainment of spoken phrases was achieved normally, delayed, or not yet achieved	456	2	0.105	0.664104	0.00552838	delayed	-0.0923992	not yet achieved	0.106283	154	217	0.11	0.165	-0.0676851
Xanthine/Histidine	First phrases	Attainment of spoken phrases was achieved normally, delayed, or not yet achieved	456	2	0.105	0.664104	0.00552838	normal	-0.231551	not yet achieved	0.106283	85	217	0.062	0.165	-0.113924
Xanthine/Palmitoylcarnitine	First phrases	Attainment of spoken phrases was achieved normally, delayed, or not yet achieved	451	2	0.191	0.752294	0.00293193	delayed	-0.0777837	normal	-0.0137489	151	85	0.286	0.429	-0.0504742
Xanthine/Palmitoylcarnitine	First phrases	Attainment of spoken phrases was achieved normally, delayed, or not yet achieved	451	2	0.191	0.752294	0.00293193	delayed	-0.0777837	not yet achieved	0.123278	151	215	0.073	0.22	-0.0829196
Xanthine/Palmitoylcarnitine	First phrases	Attainment of spoken phrases was achieved normally, delayed, or not yet achieved	451	2	0.191	0.752294	0.00293193	normal	-0.0137489	not yet achieved	0.123278	85	215	0.686	0.686	-0.0324454
a-Ketoglutarate/Valine	First phrases	Attainment of spoken phrases was achieved normally, delayed, or not yet achieved	485	2	0.724	0.927147	-0.00281014	delayed	0.00535936	normal	0.0715547	159	92	0.732	0.732	0.0104552
a-Ketoglutarate/Valine	First phrases	Attainment of spoken phrases was achieved normally, delayed, or not yet achieved	485	2	0.724	0.927147	-0.00281014	delayed	0.00535936	not yet achieved	0.0173444	159	234	0.7	0.732	-0.0343973
a-Ketoglutarate/Valine	First phrases	Attainment of spoken phrases was achieved normally, delayed, or not yet achieved	485	2	0.724	0.927147	-0.00281014	normal	0.0715547	not yet achieved	0.0173444	92	234	0.404	0.732	-0.0448525
gamma-Aminobutyric Acid/Hexanoylcarnitine	First phrases	Attainment of spoken phrases was achieved normally, delayed, or not yet achieved	480	2	0.53	0.883242	-0.00153285	delayed	-0.109396	normal	0.0457314	156	93	0.496	0.744	-0.0274692
gamma-Aminobutyric Acid/Hexanoylcarnitine	First phrases	Attainment of spoken phrases was achieved normally, delayed, or not yet achieved	480	2	0.53	0.883242	-0.00153285	delayed	-0.109396	not yet achieved	0.10668	156	231	0.263	0.744	-0.105304
gamma-Aminobutyric Acid/Hexanoylcarnitine	First phrases	Attainment of spoken phrases was achieved normally, delayed, or not yet achieved	480	2	0.53	0.883242	-0.00153285	normal	0.0457314	not yet achieved	0.10668	93	231	0.873	0.873	-0.0778353
Alanine/Carnitine	First words	Attainment of spoken words was achieved normally, delayed, or not yet achieved	482	2	0.203	0.752294	0.00248342	delayed	0.0515377	normal	-0.103646	206	223	0.17	0.255	0.0585709
Alanine/Carnitine	First words	Attainment of spoken words was achieved normally, delayed, or not yet achieved	482	2	0.203	0.752294	0.00248342	delayed	0.0515377	not yet achieved	-0.061934	206	53	0.128	0.255	0.122747
Alanine/Carnitine	First words	Attainment of spoken words was achieved normally, delayed, or not yet achieved	482	2	0.203	0.752294	0.00248342	normal	-0.103646	not yet achieved	-0.061934	223	53	0.493	0.493	0.0641761
Alanine/Kynurenine	First words	Attainment of spoken words was achieved normally, delayed, or not yet achieved	484	2	0.169	0.736767	0.00322263	delayed	0.150195	normal	-0.0510282	206	225	0.075	0.224	0.0856154
Alanine/Kynurenine	First words	Attainment of spoken words was achieved normally, delayed, or not yet achieved	484	2	0.169	0.736767	0.00322263	delayed	0.150195	not yet achieved	0.0307551	206	53	0.247	0.37	0.0838116
Alanine/Kynurenine	First words	Attainment of spoken words was achieved normally, delayed, or not yet achieved	484	2	0.169	0.736767	0.00322263	normal	-0.0510282	not yet achieved	0.0307551	225	53	0.941	0.941	-0.00180384
Alanine/Lysine	First words	Attainment of spoken words was achieved normally, delayed, or not yet achieved	483	2	0.398	0.828627	-0.000326577	delayed	0.0441835	normal	-0.0925738	206	224	0.181	0.543	0.0396258
Alanine/Lysine	First words	Attainment of spoken words was achieved normally, delayed, or not yet achieved	483	2	0.398	0.828627	-0.000326577	delayed	0.0441835	not yet achieved	-0.0675273	206	53	0.624	0.649	-0.0105288
Alanine/Lysine	First words	Attainment of spoken words was achieved normally, delayed, or not yet achieved	483	2	0.398	0.828627	-0.000326577	normal	-0.0925738	not yet achieved	-0.0675273	224	53	0.649	0.649	-0.0501546
Alanine/Phenylalanine	First words	Attainment of spoken words was achieved normally, delayed, or not yet achieved	484	2	0.316	0.801981	0.000636045	delayed	0.0172293	normal	-0.157765	206	225	0.125	0.375	0.0262492
Alanine/Phenylalanine	First words	Attainment of spoken words was achieved normally, delayed, or not yet achieved	484	2	0.316	0.801981	0.000636045	delayed	0.0172293	not yet achieved	-0.0125214	206	53	0.601	0.742	0.0193318
Alanine/Phenylalanine	First words	Attainment of spoken words was achieved normally, delayed, or not yet achieved	484	2	0.316	0.801981	0.000636045	normal	-0.157765	not yet achieved	-0.0125214	225	53	0.742	0.742	-0.00691738
Alanine/Tyrosine	First words	Attainment of spoken words was achieved normally, delayed, or not yet achieved	484	2	0.781	0.944787	-0.00312988	delayed	-0.0125917	normal	-0.0323179	206	225	0.514	0.864	0.00639453
Alanine/Tyrosine	First words	Attainment of spoken words was achieved normally, delayed, or not yet achieved	484	2	0.781	0.944787	-0.00312988	delayed	-0.0125917	not yet achieved	0.0917577	206	53	0.864	0.864	0.00421821
Alanine/Tyrosine	First words	Attainment of spoken words was achieved normally, delayed, or not yet achieved	484	2	0.781	0.944787	-0.00312988	normal	-0.0323179	not yet achieved	0.0917577	225	53	0.671	0.864	-0.00217633
Alanine/Valine	First words	Attainment of spoken words was achieved normally, delayed, or not yet achieved	483	2	0.404	0.829227	-0.000388221	delayed	0.112163	normal	-0.0215908	206	224	0.225	0.5	0.0447101
Alanine/Valine	First words	Attainment of spoken words was achieved normally, delayed, or not yet achieved	483	2	0.404	0.829227	-0.000388221	delayed	0.112163	not yet achieved	-0.0238044	206	53	0.333	0.5	0.0386557
Alanine/Valine	First words	Attainment of spoken words was achieved normally, delayed, or not yet achieved	483	2	0.404	0.829227	-0.000388221	normal	-0.0215908	not yet achieved	-0.0238044	224	53	0.94	0.94	-0.00605438
Alanine/a-Ketoglutarate	First words	Attainment of spoken words was achieved normally, delayed, or not yet achieved	482	2	0.613	0.90867	-0.00212887	delayed	-0.0166114	normal	-0.0724373	206	223	0.877	0.877	0.0150661
Alanine/a-Ketoglutarate	First words	Attainment of spoken words was achieved normally, delayed, or not yet achieved	482	2	0.613	0.90867	-0.00212887	delayed	-0.0166114	not yet achieved	0.00144811	206	53	0.383	0.575	-0.0569025
Alanine/a-Ketoglutarate	First words	Attainment of spoken words was achieved normally, delayed, or not yet achieved	482	2	0.613	0.90867	-0.00212887	normal	-0.0724373	not yet achieved	0.00144811	223	53	0.329	0.575	-0.0719686
Arginine/4-hydroxyproline	First words	Attainment of spoken words was achieved normally, delayed, or not yet achieved	483	2	0.349	0.810693	0.000215024	delayed	0.107465	normal	0.162549	205	225	0.464	0.464	-0.0191373
Arginine/4-hydroxyproline	First words	Attainment of spoken words was achieved normally, delayed, or not yet achieved	483	2	0.349	0.810693	0.000215024	delayed	0.107465	not yet achieved	-0.0853853	205	53	0.376	0.464	0.0723461
Arginine/4-hydroxyproline	First words	Attainment of spoken words was achieved normally, delayed, or not yet achieved	483	2	0.349	0.810693	0.000215024	normal	0.162549	not yet achieved	-0.0853853	225	53	0.148	0.444	0.0914834
Arginine/Carnitine	First words	Attainment of spoken words was achieved normally, delayed, or not yet achieved	481	2	0.332	0.809308	0.00042458	delayed	-0.0452482	normal	-0.0224225	205	223	0.429	0.429	0.0716835
Arginine/Carnitine	First words	Attainment of spoken words was achieved normally, delayed, or not yet achieved	481	2	0.332	0.809308	0.00042458	delayed	-0.0452482	not yet achieved	-0.320685	205	53	0.148	0.429	0.104579
Arginine/Carnitine	First words	Attainment of spoken words was achieved normally, delayed, or not yet achieved	481	2	0.332	0.809308	0.00042458	normal	-0.0224225	not yet achieved	-0.320685	223	53	0.342	0.429	0.0328958
Arginine/Citrate	First words	Attainment of spoken words was achieved normally, delayed, or not yet achieved	481	2	0.885	0.976143	-0.00367104	delayed	0.0630876	normal	0.0431335	205	223	0.628	0.952	0.0223975
Arginine/Citrate	First words	Attainment of spoken words was achieved normally, delayed, or not yet achieved	481	2	0.885	0.976143	-0.00367104	delayed	0.0630876	not yet achieved	-0.156994	205	53	0.952	0.952	0.00310797
Arginine/Citrate	First words	Attainment of spoken words was achieved normally, delayed, or not yet achieved	481	2	0.885	0.976143	-0.00367104	normal	0.0431335	not yet achieved	-0.156994	223	53	0.808	0.952	-0.0192896
Arginine/Leucine	First words	Attainment of spoken words was achieved normally, delayed, or not yet achieved	483	2	0.809	0.953528	-0.00328565	delayed	0.104743	normal	0.0904927	205	225	0.532	0.801	0.0384146
Arginine/Leucine	First words	Attainment of spoken words was achieved normally, delayed, or not yet achieved	483	2	0.809	0.953528	-0.00328565	delayed	0.104743	not yet achieved	0.0870566	205	53	0.78	0.801	0.0523951
Arginine/Leucine	First words	Attainment of spoken words was achieved normally, delayed, or not yet achieved	483	2	0.809	0.953528	-0.00328565	normal	0.0904927	not yet achieved	0.0870566	225	53	0.801	0.801	0.0139805
Arginine/Phenylalanine	First words	Attainment of spoken words was achieved normally, delayed, or not yet achieved	483	2	0.337	0.810693	0.000370495	delayed	0.141497	normal	-0.0186886	205	225	0.159	0.477	0.0488538
Arginine/Phenylalanine	First words	Attainment of spoken words was achieved normally, delayed, or not yet achieved	483	2	0.337	0.810693	0.000370495	delayed	0.141497	not yet achieved	0.0379577	205	53	0.707	0.707	0.0453212
Arginine/Phenylalanine	First words	Attainment of spoken words was achieved normally, delayed, or not yet achieved	483	2	0.337	0.810693	0.000370495	normal	-0.0186886	not yet achieved	0.0379577	225	53	0.435	0.652	-0.00353268
Arginine/Tyrosine	First words	Attainment of spoken words was achieved normally, delayed, or not yet achieved	483	2	0.733	0.930312	-0.00287427	delayed	0.0762508	normal	0.00593544	205	225	0.515	0.79	0.0159386
Arginine/Tyrosine	First words	Attainment of spoken words was achieved normally, delayed, or not yet achieved	483	2	0.733	0.930312	-0.00287427	delayed	0.0762508	not yet achieved	0.143377	205	53	0.88	0.88	0.00820781
Arginine/Tyrosine	First words	Attainment of spoken words was achieved normally, delayed, or not yet achieved	483	2	0.733	0.930312	-0.00287427	normal	0.00593544	not yet achieved	0.143377	225	53	0.527	0.79	-0.00773077
Citrate	First words	Attainment of spoken words was achieved normally, delayed, or not yet achieved	482	2	0.597	0.897595	-0.00202433	delayed	-0.022712	normal	-0.012205	206	223	0.515	0.564	0.021166
Citrate	First words	Attainment of spoken words was achieved normally, delayed, or not yet achieved	482	2	0.597	0.897595	-0.00202433	delayed	-0.022712	not yet achieved	0.137165	206	53	0.564	0.564	-0.020398
Citrate	First words	Attainment of spoken words was achieved normally, delayed, or not yet achieved	482	2	0.597	0.897595	-0.00202433	normal	-0.012205	not yet achieved	0.137165	223	53	0.363	0.564	-0.041564
Citrulline/Carnitine	First words	Attainment of spoken words was achieved normally, delayed, or not yet achieved	482	2	0.709	0.922274	-0.00273773	delayed	-0.0423248	normal	-0.0687939	206	223	0.552	0.765	0.0378037
Citrulline/Carnitine	First words	Attainment of spoken words was achieved normally, delayed, or not yet achieved	482	2	0.709	0.922274	-0.00273773	delayed	-0.0423248	not yet achieved	-0.0425204	206	53	0.438	0.765	0.0354144
Citrulline/Carnitine	First words	Attainment of spoken words was achieved normally, delayed, or not yet achieved	482	2	0.709	0.922274	-0.00273773	normal	-0.0687939	not yet achieved	-0.0425204	223	53	0.765	0.765	-0.00238926
Citrulline/Glutarylcarnitine	First words	Attainment of spoken words was achieved normally, delayed, or not yet achieved	476	2	0.518	0.875504	-0.00144603	delayed	0.0406353	normal	0.0235493	203	222	0.768	0.768	-0.0194932
Citrulline/Glutarylcarnitine	First words	Attainment of spoken words was achieved normally, delayed, or not yet achieved	476	2	0.518	0.875504	-0.00144603	delayed	0.0406353	not yet achieved	0.267335	203	51	0.261	0.485	-0.0869592
Citrulline/Glutarylcarnitine	First words	Attainment of spoken words was achieved normally, delayed, or not yet achieved	476	2	0.518	0.875504	-0.00144603	normal	0.0235493	not yet achieved	0.267335	222	51	0.323	0.485	-0.067466
Decanoylcarnitine/4-hydroxyproline	First words	Attainment of spoken words was achieved normally, delayed, or not yet achieved	475	2	0.0261	0.409619	0.0112118	delayed	0.0434317	normal	0.0835018	202	222	0.851	0.851	0.0749007
Decanoylcarnitine/4-hydroxyproline	First words	Attainment of spoken words was achieved normally, delayed, or not yet achieved	475	2	0.0261	0.409619	0.0112118	delayed	0.0434317	not yet achieved	-0.393425	202	51	0.008	0.02	0.444861
Decanoylcarnitine/4-hydroxyproline	First words	Attainment of spoken words was achieved normally, delayed, or not yet achieved	475	2	0.0261	0.409619	0.0112118	normal	0.0835018	not yet achieved	-0.393425	222	51	0.013	0.02	0.36996
Decanoylcarnitine/Carnitine	First words	Attainment of spoken words was achieved normally, delayed, or not yet achieved	476	2	0.0187	0.385148	0.012597	delayed	0.109514	normal	-0.0233928	203	222	0.205	0.205	0.128504
Decanoylcarnitine/Carnitine	First words	Attainment of spoken words was achieved normally, delayed, or not yet achieved	476	2	0.0187	0.385148	0.012597	delayed	0.109514	not yet achieved	-0.466469	203	51	0.005	0.015	0.422097
Decanoylcarnitine/Carnitine	First words	Attainment of spoken words was achieved normally, delayed, or not yet achieved	476	2	0.0187	0.385148	0.012597	normal	-0.0233928	not yet achieved	-0.466469	222	51	0.044	0.066	0.293594
Decanoylcarnitine/Isoleucine	First words	Attainment of spoken words was achieved normally, delayed, or not yet achieved	476	2	0.00655	0.241898	0.0170338	delayed	0.112885	normal	0.0460233	203	222	0.211	0.211	0.0557627
Decanoylcarnitine/Isoleucine	First words	Attainment of spoken words was achieved normally, delayed, or not yet achieved	476	2	0.00655	0.241898	0.0170338	delayed	0.112885	not yet achieved	-0.496391	203	51	0.001	0.004	0.329692
Decanoylcarnitine/Isoleucine	First words	Attainment of spoken words was achieved normally, delayed, or not yet achieved	476	2	0.00655	0.241898	0.0170338	normal	0.0460233	not yet achieved	-0.496391	222	51	0.022	0.032	0.273929
Decanoylcarnitine/Leucine	First words	Attainment of spoken words was achieved normally, delayed, or not yet achieved	476	2	0.00711	0.256679	0.0166843	delayed	0.161051	normal	0.08867	203	222	0.156	0.156	0.0739582
Decanoylcarnitine/Leucine	First words	Attainment of spoken words was achieved normally, delayed, or not yet achieved	476	2	0.00711	0.256679	0.0166843	delayed	0.161051	not yet achieved	-0.47056	203	51	0.002	0.005	0.335616
Decanoylcarnitine/Leucine	First words	Attainment of spoken words was achieved normally, delayed, or not yet achieved	476	2	0.00711	0.256679	0.0166843	normal	0.08867	not yet achieved	-0.47056	222	51	0.029	0.044	0.261658
Decanoylcarnitine/Phenylalanine	First words	Attainment of spoken words was achieved normally, delayed, or not yet achieved	476	2	0.0198	0.388238	0.0123565	delayed	0.0866617	normal	0.0220555	203	222	0.203	0.203	0.109825
Decanoylcarnitine/Phenylalanine	First words	Attainment of spoken words was achieved normally, delayed, or not yet achieved	476	2	0.0198	0.388238	0.0123565	delayed	0.0866617	not yet achieved	-0.383999	203	51	0.005	0.014	0.32764
Decanoylcarnitine/Phenylalanine	First words	Attainment of spoken words was achieved normally, delayed, or not yet achieved	476	2	0.0198	0.388238	0.0123565	normal	0.0220555	not yet achieved	-0.383999	222	51	0.055	0.083	0.217815
Decanoylcarnitine/Valine	First words	Attainment of spoken words was achieved normally, delayed, or not yet achieved	475	2	0.00791	0.273278	0.0162675	delayed	0.142727	normal	0.0768274	203	221	0.127	0.127	0.102258
Decanoylcarnitine/Valine	First words	Attainment of spoken words was achieved normally, delayed, or not yet achieved	475	2	0.00791	0.273278	0.0162675	delayed	0.142727	not yet achieved	-0.339708	203	51	0.002	0.006	0.378496
Decanoylcarnitine/Valine	First words	Attainment of spoken words was achieved normally, delayed, or not yet achieved	475	2	0.00791	0.273278	0.0162675	normal	0.0768274	not yet achieved	-0.339708	221	51	0.038	0.057	0.276238
Ethanolamine/4-hydroxyproline	First words	Attainment of spoken words was achieved normally, delayed, or not yet achieved	483	2	0.424	0.836801	-0.000589519	delayed	0.0972307	normal	0.10934	205	225	0.563	0.563	-0.0290188
Ethanolamine/4-hydroxyproline	First words	Attainment of spoken words was achieved normally, delayed, or not yet achieved	483	2	0.424	0.836801	-0.000589519	delayed	0.0972307	not yet achieved	-0.0723273	205	53	0.393	0.563	0.058857
Ethanolamine/4-hydroxyproline	First words	Attainment of spoken words was achieved normally, delayed, or not yet achieved	483	2	0.424	0.836801	-0.000589519	normal	0.10934	not yet achieved	-0.0723273	225	53	0.182	0.546	0.0878758
Ethanolamine/Carnitine	First words	Attainment of spoken words was achieved normally, delayed, or not yet achieved	482	2	0.351	0.810693	0.000195333	delayed	0.0801031	normal	-0.0266041	206	223	0.274	0.411	0.0484262
Ethanolamine/Carnitine	First words	Attainment of spoken words was achieved normally, delayed, or not yet achieved	482	2	0.351	0.810693	0.000195333	delayed	0.0801031	not yet achieved	-0.0969401	206	53	0.214	0.411	0.0635102
Ethanolamine/Carnitine	First words	Attainment of spoken words was achieved normally, delayed, or not yet achieved	482	2	0.351	0.810693	0.000195333	normal	-0.0266041	not yet achieved	-0.0969401	223	53	0.559	0.559	0.0150839
Ethanolamine/Citrate	First words	Attainment of spoken words was achieved normally, delayed, or not yet achieved	482	2	0.719	0.925149	-0.0027963	delayed	0.0838711	normal	0.118513	206	223	0.793	0.793	0.00477261
Ethanolamine/Citrate	First words	Attainment of spoken words was achieved normally, delayed, or not yet achieved	482	2	0.719	0.925149	-0.0027963	delayed	0.0838711	not yet achieved	0.26683	206	53	0.561	0.793	-0.0331137
Ethanolamine/Citrate	First words	Attainment of spoken words was achieved normally, delayed, or not yet achieved	482	2	0.719	0.925149	-0.0027963	normal	0.118513	not yet achieved	0.26683	223	53	0.393	0.793	-0.0378863
Ethanolamine/Kynurenine	First words	Attainment of spoken words was achieved normally, delayed, or not yet achieved	484	2	0.168	0.7344	0.00326524	delayed	0.163625	normal	-0.00539442	206	225	0.067	0.2	0.0855436
Ethanolamine/Kynurenine	First words	Attainment of spoken words was achieved normally, delayed, or not yet achieved	484	2	0.168	0.7344	0.00326524	delayed	0.163625	not yet achieved	0.0686984	206	53	0.307	0.46	0.0900872
Ethanolamine/Kynurenine	First words	Attainment of spoken words was achieved normally, delayed, or not yet achieved	484	2	0.168	0.7344	0.00326524	normal	-0.00539442	not yet achieved	0.0686984	225	53	0.86	0.86	0.00454355
Ethanolamine/Malate	First words	Attainment of spoken words was achieved normally, delayed, or not yet achieved	482	2	0.322	0.808193	0.000550196	delayed	0.0323797	normal	0.0521469	206	223	0.137	0.411	-0.0578435
Ethanolamine/Malate	First words	Attainment of spoken words was achieved normally, delayed, or not yet achieved	482	2	0.322	0.808193	0.000550196	delayed	0.0323797	not yet achieved	0.279149	206	53	0.464	0.696	-0.00524506
Ethanolamine/Malate	First words	Attainment of spoken words was achieved normally, delayed, or not yet achieved	482	2	0.322	0.808193	0.000550196	normal	0.0521469	not yet achieved	0.279149	223	53	0.915	0.915	0.0525985
Ethanolamine/Urate	First words	Attainment of spoken words was achieved normally, delayed, or not yet achieved	482	2	0.225	0.761776	0.0020556	delayed	0.0263528	normal	0.0144224	206	223	0.962	0.962	0.0136213
Ethanolamine/Urate	First words	Attainment of spoken words was achieved normally, delayed, or not yet achieved	482	2	0.225	0.761776	0.0020556	delayed	0.0263528	not yet achieved	0.342794	206	53	0.118	0.177	-0.0948001
Ethanolamine/Urate	First words	Attainment of spoken words was achieved normally, delayed, or not yet achieved	482	2	0.225	0.761776	0.0020556	normal	0.0144224	not yet achieved	0.342794	223	53	0.088	0.177	-0.108421
Ethanolamine/a-Ketoglutarate	First words	Attainment of spoken words was achieved normally, delayed, or not yet achieved	482	2	0.119	0.674953	0.00469663	delayed	0.106264	normal	-0.0490532	206	223	0.577	0.577	0.000985802
Ethanolamine/a-Ketoglutarate	First words	Attainment of spoken words was achieved normally, delayed, or not yet achieved	482	2	0.119	0.674953	0.00469663	delayed	0.106264	not yet achieved	0.310856	206	53	0.12	0.18	-0.100641
Ethanolamine/a-Ketoglutarate	First words	Attainment of spoken words was achieved normally, delayed, or not yet achieved	482	2	0.119	0.674953	0.00469663	normal	-0.0490532	not yet achieved	0.310856	223	53	0.031	0.092	-0.101627
Glutamic Acid/4-hydroxyproline	First words	Attainment of spoken words was achieved normally, delayed, or not yet achieved	483	2	0.862	0.973195	-0.00354572	delayed	-0.0722627	normal	-0.066524	205	225	0.673	0.783	0.0730183
Glutamic Acid/4-hydroxyproline	First words	Attainment of spoken words was achieved normally, delayed, or not yet achieved	483	2	0.862	0.973195	-0.00354572	delayed	-0.0722627	not yet achieved	-0.0794512	205	53	0.669	0.783	-0.00198365
Glutamic Acid/4-hydroxyproline	First words	Attainment of spoken words was achieved normally, delayed, or not yet achieved	483	2	0.862	0.973195	-0.00354572	normal	-0.066524	not yet achieved	-0.0794512	225	53	0.783	0.783	-0.0750019
Glutamine	First words	Attainment of spoken words was achieved normally, delayed, or not yet achieved	484	2	0.861	0.973195	-0.00353547	delayed	0.0319101	normal	0.0742827	206	225	0.894	0.894	0.013014
Glutamine	First words	Attainment of spoken words was achieved normally, delayed, or not yet achieved	484	2	0.861	0.973195	-0.00353547	delayed	0.0319101	not yet achieved	0.067287	206	53	0.591	0.894	0.0223001
Glutamine	First words	Attainment of spoken words was achieved normally, delayed, or not yet achieved	484	2	0.861	0.973195	-0.00353547	normal	0.0742827	not yet achieved	0.067287	225	53	0.638	0.894	0.00928608
Glycine/Arginine	First words	Attainment of spoken words was achieved normally, delayed, or not yet achieved	483	2	0.49	0.862196	-0.00119165	delayed	0.0687472	normal	-0.0483776	205	225	0.251	0.735	0.0291064
Glycine/Arginine	First words	Attainment of spoken words was achieved normally, delayed, or not yet achieved	483	2	0.49	0.862196	-0.00119165	delayed	0.0687472	not yet achieved	0.0838709	205	53	0.49	0.735	0.040077
Glycine/Arginine	First words	Attainment of spoken words was achieved normally, delayed, or not yet achieved	483	2	0.49	0.862196	-0.00119165	normal	-0.0483776	not yet achieved	0.0838709	225	53	0.97	0.97	0.0109706
Glycine/Asparagine	First words	Attainment of spoken words was achieved normally, delayed, or not yet achieved	484	2	0.393	0.827274	-0.000278372	delayed	0.152719	normal	-0.0364026	206	225	0.176	0.528	0.0410618
Glycine/Asparagine	First words	Attainment of spoken words was achieved normally, delayed, or not yet achieved	484	2	0.393	0.827274	-0.000278372	delayed	0.152719	not yet achieved	0.14552	206	53	0.801	0.801	-0.0271867
Glycine/Asparagine	First words	Attainment of spoken words was achieved normally, delayed, or not yet achieved	484	2	0.393	0.827274	-0.000278372	normal	-0.0364026	not yet achieved	0.14552	225	53	0.553	0.801	-0.0682485
Glycine/Carnitine	First words	Attainment of spoken words was achieved normally, delayed, or not yet achieved	482	2	0.103	0.664104	0.00530117	delayed	0.0405418	normal	-0.0730332	206	223	0.207	0.231	0.100324
Glycine/Carnitine	First words	Attainment of spoken words was achieved normally, delayed, or not yet achieved	482	2	0.103	0.664104	0.00530117	delayed	0.0405418	not yet achieved	-0.378392	206	53	0.039	0.116	0.101543
Glycine/Carnitine	First words	Attainment of spoken words was achieved normally, delayed, or not yet achieved	482	2	0.103	0.664104	0.00530117	normal	-0.0730332	not yet achieved	-0.378392	223	53	0.231	0.231	0.00121965
Glycine/Citrate	First words	Attainment of spoken words was achieved normally, delayed, or not yet achieved	482	2	0.66	0.909237	-0.00244239	delayed	0.170739	normal	0.0131376	206	223	0.406	0.807	0.0401841
Glycine/Citrate	First words	Attainment of spoken words was achieved normally, delayed, or not yet achieved	482	2	0.66	0.909237	-0.00244239	delayed	0.170739	not yet achieved	-0.0993114	206	53	0.538	0.807	0.0223299
Glycine/Citrate	First words	Attainment of spoken words was achieved normally, delayed, or not yet achieved	482	2	0.66	0.909237	-0.00244239	normal	0.0131376	not yet achieved	-0.0993114	223	53	0.896	0.896	-0.0178542
Glycine/Hexanoylcarnitine	First words	Attainment of spoken words was achieved normally, delayed, or not yet achieved	476	2	0.725	0.927688	-0.00286697	delayed	-0.020317	normal	0.0683195	203	222	0.759	0.759	-0.0134793
Glycine/Hexanoylcarnitine	First words	Attainment of spoken words was achieved normally, delayed, or not yet achieved	476	2	0.725	0.927688	-0.00286697	delayed	-0.020317	not yet achieved	0.153857	203	51	0.461	0.738	-0.0614441
Glycine/Hexanoylcarnitine	First words	Attainment of spoken words was achieved normally, delayed, or not yet achieved	476	2	0.725	0.927688	-0.00286697	normal	0.0683195	not yet achieved	0.153857	222	51	0.492	0.738	-0.0479647
Glycine/Isoleucine	First words	Attainment of spoken words was achieved normally, delayed, or not yet achieved	484	2	0.657	0.909237	-0.00240885	delayed	0.188725	normal	0.143163	206	225	0.592	0.592	0.0313618
Glycine/Isoleucine	First words	Attainment of spoken words was achieved normally, delayed, or not yet achieved	484	2	0.657	0.909237	-0.00240885	delayed	0.188725	not yet achieved	0.071839	206	53	0.378	0.592	0.0784905
Glycine/Isoleucine	First words	Attainment of spoken words was achieved normally, delayed, or not yet achieved	484	2	0.657	0.909237	-0.00240885	normal	0.143163	not yet achieved	0.071839	225	53	0.59	0.592	0.0471288
Glycine/Leucine	First words	Attainment of spoken words was achieved normally, delayed, or not yet achieved	484	2	0.504	0.871088	-0.0013094	delayed	0.186324	normal	0.0718156	206	225	0.295	0.602	0.0448215
Glycine/Leucine	First words	Attainment of spoken words was achieved normally, delayed, or not yet achieved	484	2	0.504	0.871088	-0.0013094	delayed	0.186324	not yet achieved	0.114842	206	53	0.401	0.602	0.0841001
Glycine/Leucine	First words	Attainment of spoken words was achieved normally, delayed, or not yet achieved	484	2	0.504	0.871088	-0.0013094	normal	0.0718156	not yet achieved	0.114842	225	53	0.882	0.882	0.0392786
Glycine/Lysine	First words	Attainment of spoken words was achieved normally, delayed, or not yet achieved	483	2	0.197	0.752294	0.00261235	delayed	0.153568	normal	-0.0559953	206	224	0.077	0.23	0.0690498
Glycine/Lysine	First words	Attainment of spoken words was achieved normally, delayed, or not yet achieved	483	2	0.197	0.752294	0.00261235	delayed	0.153568	not yet achieved	0.0232849	206	53	0.369	0.553	0.027444
Glycine/Lysine	First words	Attainment of spoken words was achieved normally, delayed, or not yet achieved	483	2	0.197	0.752294	0.00261235	normal	-0.0559953	not yet achieved	0.0232849	224	53	0.829	0.829	-0.0416058
Glycine/Malate	First words	Attainment of spoken words was achieved normally, delayed, or not yet achieved	482	2	0.455	0.851706	-0.000891285	delayed	0.032008	normal	0.180888	206	223	0.336	0.504	-0.0124523
Glycine/Malate	First words	Attainment of spoken words was achieved normally, delayed, or not yet achieved	482	2	0.455	0.851706	-0.000891285	delayed	0.032008	not yet achieved	-0.17213	206	53	0.523	0.523	0.0265112
Glycine/Malate	First words	Attainment of spoken words was achieved normally, delayed, or not yet achieved	482	2	0.455	0.851706	-0.000891285	normal	0.180888	not yet achieved	-0.17213	223	53	0.33	0.504	0.0389635
Glycine/Methionine	First words	Attainment of spoken words was achieved normally, delayed, or not yet achieved	484	2	0.869	0.973195	-0.00357629	delayed	0.155104	normal	-0.0162903	206	225	0.58	0.957	0.020175
Glycine/Methionine	First words	Attainment of spoken words was achieved normally, delayed, or not yet achieved	484	2	0.869	0.973195	-0.00357629	delayed	0.155104	not yet achieved	0.0762356	206	53	0.957	0.957	-0.0165075
Glycine/Methionine	First words	Attainment of spoken words was achieved normally, delayed, or not yet achieved	484	2	0.869	0.973195	-0.00357629	normal	-0.0162903	not yet achieved	0.0762356	225	53	0.893	0.957	-0.0366825
Glycine/Phenylalanine	First words	Attainment of spoken words was achieved normally, delayed, or not yet achieved	484	2	0.273	0.783311	0.00123416	delayed	0.193917	normal	0.00621409	206	225	0.117	0.351	0.0636614
Glycine/Phenylalanine	First words	Attainment of spoken words was achieved normally, delayed, or not yet achieved	484	2	0.273	0.783311	0.00123416	delayed	0.193917	not yet achieved	0.0234809	206	53	0.398	0.597	0.07272
Glycine/Phenylalanine	First words	Attainment of spoken words was achieved normally, delayed, or not yet achieved	484	2	0.273	0.783311	0.00123416	normal	0.00621409	not yet achieved	0.0234809	225	53	0.833	0.833	0.00905859
Glycine/Valine	First words	Attainment of spoken words was achieved normally, delayed, or not yet achieved	483	2	0.23	0.765793	0.00195707	delayed	0.211678	normal	0.0624479	206	224	0.142	0.292	0.0767039
Glycine/Valine	First words	Attainment of spoken words was achieved normally, delayed, or not yet achieved	483	2	0.23	0.765793	0.00195707	delayed	0.211678	not yet achieved	-0.00246886	206	53	0.195	0.292	0.100433
Glycine/Valine	First words	Attainment of spoken words was achieved normally, delayed, or not yet achieved	483	2	0.23	0.765793	0.00195707	normal	0.0624479	not yet achieved	-0.00246886	224	53	0.649	0.649	0.0237288
Glycine/a-Ketoglutarate	First words	Attainment of spoken words was achieved normally, delayed, or not yet achieved	482	2	0.678	0.911941	-0.00255266	delayed	0.0841344	normal	0.0515029	206	223	0.446	0.777	0.0395028
Glycine/a-Ketoglutarate	First words	Attainment of spoken words was achieved normally, delayed, or not yet achieved	482	2	0.678	0.911941	-0.00255266	delayed	0.0841344	not yet achieved	0.100774	206	53	0.851	0.851	-0.0375003
Glycine/a-Ketoglutarate	First words	Attainment of spoken words was achieved normally, delayed, or not yet achieved	482	2	0.678	0.911941	-0.00255266	normal	0.0515029	not yet achieved	0.100774	223	53	0.518	0.777	-0.0770031
Hexanoylcarnitine/Leucine	First words	Attainment of spoken words was achieved normally, delayed, or not yet achieved	476	2	0.203	0.752294	0.00251104	delayed	0.0886387	normal	-0.0407626	203	222	0.188	0.282	0.0853928
Hexanoylcarnitine/Leucine	First words	Attainment of spoken words was achieved normally, delayed, or not yet achieved	476	2	0.203	0.752294	0.00251104	delayed	0.0886387	not yet achieved	-0.393109	203	51	0.127	0.282	0.16193
Hexanoylcarnitine/Leucine	First words	Attainment of spoken words was achieved normally, delayed, or not yet achieved	476	2	0.203	0.752294	0.00251104	normal	-0.0407626	not yet achieved	-0.393109	222	51	0.407	0.407	0.0765374
Histidine/Leucine	First words	Attainment of spoken words was achieved normally, delayed, or not yet achieved	483	2	0.779	0.944787	-0.00312793	delayed	0.169685	normal	0.190472	206	224	0.788	0.788	-0.00579985
Histidine/Leucine	First words	Attainment of spoken words was achieved normally, delayed, or not yet achieved	483	2	0.779	0.944787	-0.00312793	delayed	0.169685	not yet achieved	0.0985287	206	53	0.609	0.788	0.0306425
Histidine/Leucine	First words	Attainment of spoken words was achieved normally, delayed, or not yet achieved	483	2	0.779	0.944787	-0.00312793	normal	0.190472	not yet achieved	0.0985287	224	53	0.475	0.788	0.0364423
Homoserine/Carnitine	First words	Attainment of spoken words was achieved normally, delayed, or not yet achieved	482	2	0.102	0.663413	0.0053458	delayed	0.0135239	normal	0.0454498	206	223	0.334	0.334	0.0708363
Homoserine/Carnitine	First words	Attainment of spoken words was achieved normally, delayed, or not yet achieved	482	2	0.102	0.663413	0.0053458	delayed	0.0135239	not yet achieved	-0.35419	206	53	0.034	0.102	0.125361
Homoserine/Carnitine	First words	Attainment of spoken words was achieved normally, delayed, or not yet achieved	482	2	0.102	0.663413	0.0053458	normal	0.0454498	not yet achieved	-0.35419	223	53	0.131	0.196	0.0545251
Homoserine/Citrate	First words	Attainment of spoken words was achieved normally, delayed, or not yet achieved	482	2	0.747	0.938276	-0.00295959	delayed	0.0874629	normal	0.0435893	206	223	0.586	0.764	0.0126163
Homoserine/Citrate	First words	Attainment of spoken words was achieved normally, delayed, or not yet achieved	482	2	0.747	0.938276	-0.00295959	delayed	0.0874629	not yet achieved	-0.0100578	206	53	0.483	0.764	0.048186
Homoserine/Citrate	First words	Attainment of spoken words was achieved normally, delayed, or not yet achieved	482	2	0.747	0.938276	-0.00295959	normal	0.0435893	not yet achieved	-0.0100578	223	53	0.764	0.764	0.0355697
Homoserine/Isoleucine	First words	Attainment of spoken words was achieved normally, delayed, or not yet achieved	484	2	0.414	0.831741	-0.000492851	delayed	0.136151	normal	0.158309	206	225	0.531	0.531	0.0202077
Homoserine/Isoleucine	First words	Attainment of spoken words was achieved normally, delayed, or not yet achieved	484	2	0.414	0.831741	-0.000492851	delayed	0.136151	not yet achieved	-0.0627887	206	53	0.195	0.519	0.0821689
Homoserine/Isoleucine	First words	Attainment of spoken words was achieved normally, delayed, or not yet achieved	484	2	0.414	0.831741	-0.000492851	normal	0.158309	not yet achieved	-0.0627887	225	53	0.346	0.519	0.0619612
Homoserine/Leucine	First words	Attainment of spoken words was achieved normally, delayed, or not yet achieved	484	2	0.317	0.803884	0.000623875	delayed	0.160552	normal	0.035699	206	225	0.254	0.381	0.0405659
Homoserine/Leucine	First words	Attainment of spoken words was achieved normally, delayed, or not yet achieved	484	2	0.317	0.803884	0.000623875	delayed	0.160552	not yet achieved	-0.100356	206	53	0.188	0.381	0.08822
Homoserine/Leucine	First words	Attainment of spoken words was achieved normally, delayed, or not yet achieved	484	2	0.317	0.803884	0.000623875	normal	0.035699	not yet achieved	-0.100356	225	53	0.547	0.547	0.0476542
Hypoxanthine/4-hydroxyproline	First words	Attainment of spoken words was achieved normally, delayed, or not yet achieved	452	2	0.797	0.948623	-0.00344345	delayed	0.0367126	normal	-0.0283925	196	205	0.512	0.877	0.0123978
Hypoxanthine/4-hydroxyproline	First words	Attainment of spoken words was achieved normally, delayed, or not yet achieved	452	2	0.797	0.948623	-0.00344345	delayed	0.0367126	not yet achieved	0.0698941	196	51	0.877	0.877	-0.0761972
Hypoxanthine/4-hydroxyproline	First words	Attainment of spoken words was achieved normally, delayed, or not yet achieved	452	2	0.797	0.948623	-0.00344345	normal	-0.0283925	not yet achieved	0.0698941	205	51	0.746	0.877	-0.088595
Hypoxanthine/Carnitine	First words	Attainment of spoken words was achieved normally, delayed, or not yet achieved	453	2	0.136	0.695809	0.00442737	delayed	0.087074	normal	-0.12246	197	205	0.041	0.122	0.045834
Hypoxanthine/Carnitine	First words	Attainment of spoken words was achieved normally, delayed, or not yet achieved	453	2	0.136	0.695809	0.00442737	delayed	0.087074	not yet achieved	0.140393	197	51	0.55	0.679	-0.0811873
Hypoxanthine/Carnitine	First words	Attainment of spoken words was achieved normally, delayed, or not yet achieved	453	2	0.136	0.695809	0.00442737	normal	-0.12246	not yet achieved	0.140393	205	51	0.679	0.679	-0.127021
Lactate	First words	Attainment of spoken words was achieved normally, delayed, or not yet achieved	482	2	0.008	0.273447	0.0159869	delayed	0.000358227	normal	-0.162236	206	223	0.059	0.087	0.118182
Lactate	First words	Attainment of spoken words was achieved normally, delayed, or not yet achieved	482	2	0.008	0.273447	0.0159869	delayed	0.000358227	not yet achieved	0.353836	206	53	0.087	0.087	-0.287262
Lactate	First words	Attainment of spoken words was achieved normally, delayed, or not yet achieved	482	2	0.008	0.273447	0.0159869	normal	-0.162236	not yet achieved	0.353836	223	53	0.003	0.01	-0.405444
Lactate/4-hydroxyproline	First words	Attainment of spoken words was achieved normally, delayed, or not yet achieved	481	2	0.353	0.810693	0.000167376	delayed	-0.00069997	normal	-0.00783321	205	223	0.599	0.599	0.058114
Lactate/4-hydroxyproline	First words	Attainment of spoken words was achieved normally, delayed, or not yet achieved	481	2	0.353	0.810693	0.000167376	delayed	-0.00069997	not yet achieved	0.144028	205	53	0.253	0.38	-0.130552
Lactate/4-hydroxyproline	First words	Attainment of spoken words was achieved normally, delayed, or not yet achieved	481	2	0.353	0.810693	0.000167376	normal	-0.00783321	not yet achieved	0.144028	223	53	0.161	0.38	-0.188666
Lactate/Alanine	First words	Attainment of spoken words was achieved normally, delayed, or not yet achieved	482	2	0.0266	0.409619	0.0109665	delayed	-0.113798	normal	-0.143404	206	223	0.386	0.386	0.0826621
Lactate/Alanine	First words	Attainment of spoken words was achieved normally, delayed, or not yet achieved	482	2	0.0266	0.409619	0.0109665	delayed	-0.113798	not yet achieved	0.35726	206	53	0.033	0.049	-0.189699
Lactate/Alanine	First words	Attainment of spoken words was achieved normally, delayed, or not yet achieved	482	2	0.0266	0.409619	0.0109665	normal	-0.143404	not yet achieved	0.35726	223	53	0.007	0.022	-0.272361
Lactate/Arginine	First words	Attainment of spoken words was achieved normally, delayed, or not yet achieved	481	2	0.0686	0.620349	0.00702988	delayed	-0.00988466	normal	-0.146226	205	223	0.34	0.34	0.0902112
Lactate/Arginine	First words	Attainment of spoken words was achieved normally, delayed, or not yet achieved	481	2	0.0686	0.620349	0.00702988	delayed	-0.00988466	not yet achieved	0.158315	205	53	0.116	0.174	-0.199786
Lactate/Arginine	First words	Attainment of spoken words was achieved normally, delayed, or not yet achieved	481	2	0.0686	0.620349	0.00702988	normal	-0.146226	not yet achieved	0.158315	223	53	0.018	0.054	-0.289997
Lactate/Asparagine	First words	Attainment of spoken words was achieved normally, delayed, or not yet achieved	482	2	0.0155	0.353202	0.0132218	delayed	-0.0955734	normal	-0.163688	206	223	0.195	0.195	0.0800767
Lactate/Asparagine	First words	Attainment of spoken words was achieved normally, delayed, or not yet achieved	482	2	0.0155	0.353202	0.0132218	delayed	-0.0955734	not yet achieved	0.395381	206	53	0.042	0.063	-0.262418
Lactate/Asparagine	First words	Attainment of spoken words was achieved normally, delayed, or not yet achieved	482	2	0.0155	0.353202	0.0132218	normal	-0.163688	not yet achieved	0.395381	223	53	0.005	0.014	-0.342495
Lactate/Aspartic Acid	First words	Attainment of spoken words was achieved normally, delayed, or not yet achieved	482	2	0.117	0.670091	0.00477794	delayed	0.200349	normal	0.0237225	206	223	0.136	0.204	0.0712371
Lactate/Aspartic Acid	First words	Attainment of spoken words was achieved normally, delayed, or not yet achieved	482	2	0.117	0.670091	0.00477794	delayed	0.200349	not yet achieved	0.186386	206	53	0.447	0.447	-0.277797
Lactate/Aspartic Acid	First words	Attainment of spoken words was achieved normally, delayed, or not yet achieved	482	2	0.117	0.670091	0.00477794	normal	0.0237225	not yet achieved	0.186386	223	53	0.061	0.184	-0.349035
Lactate/Carnitine	First words	Attainment of spoken words was achieved normally, delayed, or not yet achieved	482	2	0.0686	0.620349	0.00701415	delayed	0.00497516	normal	-0.14671	206	223	0.054	0.103	0.139644
Lactate/Carnitine	First words	Attainment of spoken words was achieved normally, delayed, or not yet achieved	482	2	0.0686	0.620349	0.00701415	delayed	0.00497516	not yet achieved	0.22445	206	53	0.614	0.614	-0.101935
Lactate/Carnitine	First words	Attainment of spoken words was achieved normally, delayed, or not yet achieved	482	2	0.0686	0.620349	0.00701415	normal	-0.14671	not yet achieved	0.22445	223	53	0.069	0.103	-0.241579
Lactate/Citrate	First words	Attainment of spoken words was achieved normally, delayed, or not yet achieved	482	2	0.028	0.424358	0.0107539	delayed	0.0843245	normal	-0.0327252	206	223	0.153	0.153	0.0951628
Lactate/Citrate	First words	Attainment of spoken words was achieved normally, delayed, or not yet achieved	482	2	0.028	0.424358	0.0107539	delayed	0.0843245	not yet achieved	0.49463	206	53	0.083	0.125	-0.26041
Lactate/Citrate	First words	Attainment of spoken words was achieved normally, delayed, or not yet achieved	482	2	0.028	0.424358	0.0107539	normal	-0.0327252	not yet achieved	0.49463	223	53	0.011	0.033	-0.355573
Lactate/Citrulline	First words	Attainment of spoken words was achieved normally, delayed, or not yet achieved	482	2	0.11	0.665967	0.00505507	delayed	-0.0330574	normal	-0.172195	206	223	0.249	0.249	0.135766
Lactate/Citrulline	First words	Attainment of spoken words was achieved normally, delayed, or not yet achieved	482	2	0.11	0.665967	0.00505507	delayed	-0.0330574	not yet achieved	0.150173	206	53	0.209	0.249	-0.0948714
Lactate/Citrulline	First words	Attainment of spoken words was achieved normally, delayed, or not yet achieved	482	2	0.11	0.665967	0.00505507	normal	-0.172195	not yet achieved	0.150173	223	53	0.042	0.124	-0.230637
Lactate/Decanoylcarnitine	First words	Attainment of spoken words was achieved normally, delayed, or not yet achieved	476	2	0.00204	0.137222	0.0219557	delayed	0.0157178	normal	-0.0700202	203	222	0.842	0.842	0.017559
Lactate/Decanoylcarnitine	First words	Attainment of spoken words was achieved normally, delayed, or not yet achieved	476	2	0.00204	0.137222	0.0219557	delayed	0.0157178	not yet achieved	0.584806	203	51	0.000875	0.001	-0.484178
Lactate/Decanoylcarnitine	First words	Attainment of spoken words was achieved normally, delayed, or not yet achieved	476	2	0.00204	0.137222	0.0219557	normal	-0.0700202	not yet achieved	0.584806	222	51	0.000824	0.001	-0.501737
Lactate/Ethanolamine	First words	Attainment of spoken words was achieved normally, delayed, or not yet achieved	482	2	0.0288	0.432404	0.0106341	delayed	-0.037601	normal	-0.127299	206	223	0.225	0.225	0.076655
Lactate/Ethanolamine	First words	Attainment of spoken words was achieved normally, delayed, or not yet achieved	482	2	0.0288	0.432404	0.0106341	delayed	-0.037601	not yet achieved	0.452859	206	53	0.066	0.099	-0.211966
Lactate/Ethanolamine	First words	Attainment of spoken words was achieved normally, delayed, or not yet achieved	482	2	0.0288	0.432404	0.0106341	normal	-0.127299	not yet achieved	0.452859	223	53	0.009	0.026	-0.288621
Lactate/Glutamic Acid	First words	Attainment of spoken words was achieved normally, delayed, or not yet achieved	482	2	0.797	0.948623	-0.00322657	delayed	0.175617	normal	0.0472587	206	223	0.74	0.74	-0.0240854
Lactate/Glutamic Acid	First words	Attainment of spoken words was achieved normally, delayed, or not yet achieved	482	2	0.797	0.948623	-0.00322657	delayed	0.175617	not yet achieved	0.0362923	206	53	0.644	0.74	-0.282353
Lactate/Glutamic Acid	First words	Attainment of spoken words was achieved normally, delayed, or not yet achieved	482	2	0.797	0.948623	-0.00322657	normal	0.0472587	not yet achieved	0.0362923	223	53	0.518	0.74	-0.258268
Lactate/Glutamine	First words	Attainment of spoken words was achieved normally, delayed, or not yet achieved	482	2	0.00488	0.212915	0.0180497	delayed	-0.0822643	normal	-0.144339	206	223	0.137	0.137	0.111061
Lactate/Glutamine	First words	Attainment of spoken words was achieved normally, delayed, or not yet achieved	482	2	0.00488	0.212915	0.0180497	delayed	-0.0822643	not yet achieved	0.331757	206	53	0.027	0.04	-0.261344
Lactate/Glutamine	First words	Attainment of spoken words was achieved normally, delayed, or not yet achieved	482	2	0.00488	0.212915	0.0180497	normal	-0.144339	not yet achieved	0.331757	223	53	0.001	0.004	-0.372405
Lactate/Glutarylcarnitine	First words	Attainment of spoken words was achieved normally, delayed, or not yet achieved	476	2	0.0616	0.614661	0.00755715	delayed	0.179483	normal	-0.0101929	203	222	0.266	0.266	0.0499417
Lactate/Glutarylcarnitine	First words	Attainment of spoken words was achieved normally, delayed, or not yet achieved	476	2	0.0616	0.614661	0.00755715	delayed	0.179483	not yet achieved	0.490083	203	51	0.101	0.152	-0.330241
Lactate/Glutarylcarnitine	First words	Attainment of spoken words was achieved normally, delayed, or not yet achieved	476	2	0.0616	0.614661	0.00755715	normal	-0.0101929	not yet achieved	0.490083	222	51	0.022	0.065	-0.380182
Lactate/Glycine	First words	Attainment of spoken words was achieved normally, delayed, or not yet achieved	482	2	0.106	0.665191	0.00517636	delayed	-0.0854623	normal	-0.146569	206	223	0.661	0.661	0.0366501
Lactate/Glycine	First words	Attainment of spoken words was achieved normally, delayed, or not yet achieved	482	2	0.106	0.665191	0.00517636	delayed	-0.0854623	not yet achieved	0.161429	206	53	0.07	0.105	-0.287476
Lactate/Glycine	First words	Attainment of spoken words was achieved normally, delayed, or not yet achieved	482	2	0.106	0.665191	0.00517636	normal	-0.146569	not yet achieved	0.161429	223	53	0.035	0.105	-0.324126
Lactate/Hexanoylcarnitine	First words	Attainment of spoken words was achieved normally, delayed, or not yet achieved	476	2	0.0516	0.576353	0.00830757	delayed	-0.0653322	normal	-0.110125	203	222	0.658	0.658	0.0595217
Lactate/Hexanoylcarnitine	First words	Attainment of spoken words was achieved normally, delayed, or not yet achieved	476	2	0.0516	0.576353	0.00830757	delayed	-0.0653322	not yet achieved	0.496725	203	51	0.031	0.047	-0.348147
Lactate/Hexanoylcarnitine	First words	Attainment of spoken words was achieved normally, delayed, or not yet achieved	476	2	0.0516	0.576353	0.00830757	normal	-0.110125	not yet achieved	0.496725	222	51	0.017	0.047	-0.407669
Lactate/Histidine	First words	Attainment of spoken words was achieved normally, delayed, or not yet achieved	481	2	0.0164	0.363113	0.0130155	delayed	-0.0352316	normal	-0.170779	206	222	0.094	0.099	0.112946
Lactate/Histidine	First words	Attainment of spoken words was achieved normally, delayed, or not yet achieved	481	2	0.0164	0.363113	0.0130155	delayed	-0.0352316	not yet achieved	0.26636	206	53	0.099	0.099	-0.220339
Lactate/Histidine	First words	Attainment of spoken words was achieved normally, delayed, or not yet achieved	481	2	0.0164	0.363113	0.0130155	normal	-0.170779	not yet achieved	0.26636	222	53	0.006	0.019	-0.333284
Lactate/Homocitrulline	First words	Attainment of spoken words was achieved normally, delayed, or not yet achieved	482	2	0.0352	0.498227	0.0097931	delayed	0.0955117	normal	-0.0931081	206	223	0.018	0.055	0.175051
Lactate/Homocitrulline	First words	Attainment of spoken words was achieved normally, delayed, or not yet achieved	482	2	0.0352	0.498227	0.0097931	delayed	0.0955117	not yet achieved	0.0240951	206	53	0.745	0.745	-0.207224
Lactate/Homocitrulline	First words	Attainment of spoken words was achieved normally, delayed, or not yet achieved	482	2	0.0352	0.498227	0.0097931	normal	-0.0931081	not yet achieved	0.0240951	223	53	0.088	0.132	-0.382275
Lactate/Homoserine	First words	Attainment of spoken words was achieved normally, delayed, or not yet achieved	482	2	0.053	0.580274	0.00809337	delayed	-0.0501314	normal	-0.000903328	206	223	0.564	0.564	0.0930942
Lactate/Homoserine	First words	Attainment of spoken words was achieved normally, delayed, or not yet achieved	482	2	0.053	0.580274	0.00809337	delayed	-0.0501314	not yet achieved	0.228019	206	53	0.04	0.061	-0.272479
Lactate/Homoserine	First words	Attainment of spoken words was achieved normally, delayed, or not yet achieved	482	2	0.053	0.580274	0.00809337	normal	-0.000903328	not yet achieved	0.228019	223	53	0.016	0.049	-0.365573
Lactate/Isoleucine	First words	Attainment of spoken words was achieved normally, delayed, or not yet achieved	482	2	0.105	0.664104	0.0052527	delayed	0.0842004	normal	-0.0793627	206	223	0.204	0.236	0.0789422
Lactate/Isoleucine	First words	Attainment of spoken words was achieved normally, delayed, or not yet achieved	482	2	0.105	0.664104	0.0052527	delayed	0.0842004	not yet achieved	0.167337	206	53	0.236	0.236	-0.228792
Lactate/Isoleucine	First words	Attainment of spoken words was achieved normally, delayed, or not yet achieved	482	2	0.105	0.664104	0.0052527	normal	-0.0793627	not yet achieved	0.167337	223	53	0.044	0.133	-0.307734
Lactate/Kynurenine	First words	Attainment of spoken words was achieved normally, delayed, or not yet achieved	482	2	0.0125	0.316395	0.0141153	delayed	0.139044	normal	-0.0973065	206	223	0.011	0.033	0.136405
Lactate/Kynurenine	First words	Attainment of spoken words was achieved normally, delayed, or not yet achieved	482	2	0.0125	0.316395	0.0141153	delayed	0.139044	not yet achieved	0.202432	206	53	0.471	0.471	-0.167784
Lactate/Kynurenine	First words	Attainment of spoken words was achieved normally, delayed, or not yet achieved	482	2	0.0125	0.316395	0.0141153	normal	-0.0973065	not yet achieved	0.202432	223	53	0.029	0.043	-0.304189
Lactate/Leucine	First words	Attainment of spoken words was achieved normally, delayed, or not yet achieved	482	2	0.0722	0.627838	0.00679998	delayed	0.0271801	normal	-0.0477147	206	223	0.129	0.194	0.101829
Lactate/Leucine	First words	Attainment of spoken words was achieved normally, delayed, or not yet achieved	482	2	0.0722	0.627838	0.00679998	delayed	0.0271801	not yet achieved	0.276035	206	53	0.222	0.222	-0.214907
Lactate/Leucine	First words	Attainment of spoken words was achieved normally, delayed, or not yet achieved	482	2	0.0722	0.627838	0.00679998	normal	-0.0477147	not yet achieved	0.276035	223	53	0.04	0.122	-0.316735
Lactate/Lysine	First words	Attainment of spoken words was achieved normally, delayed, or not yet achieved	481	2	0.0264	0.409619	0.0110187	delayed	-0.0352179	normal	-0.112001	206	222	0.141	0.141	0.129378
Lactate/Lysine	First words	Attainment of spoken words was achieved normally, delayed, or not yet achieved	481	2	0.0264	0.409619	0.0110187	delayed	-0.0352179	not yet achieved	0.374073	206	53	0.116	0.141	-0.208285
Lactate/Lysine	First words	Attainment of spoken words was achieved normally, delayed, or not yet achieved	481	2	0.0264	0.409619	0.0110187	normal	-0.112001	not yet achieved	0.374073	222	53	0.008	0.025	-0.337664
Lactate/Malate	First words	Attainment of spoken words was achieved normally, delayed, or not yet achieved	482	2	0.0477	0.564638	0.00852955	delayed	0.0340446	normal	-0.010758	206	223	0.905	0.905	0.0185427
Lactate/Malate	First words	Attainment of spoken words was achieved normally, delayed, or not yet achieved	482	2	0.0477	0.564638	0.00852955	delayed	0.0340446	not yet achieved	0.445846	206	53	0.021	0.031	-0.168511
Lactate/Malate	First words	Attainment of spoken words was achieved normally, delayed, or not yet achieved	482	2	0.0477	0.564638	0.00852955	normal	-0.010758	not yet achieved	0.445846	223	53	0.018	0.031	-0.187053
Lactate/Methionine	First words	Attainment of spoken words was achieved normally, delayed, or not yet achieved	482	2	0.0184	0.385148	0.012497	delayed	-0.103387	normal	-0.105191	206	223	0.568	0.568	0.0645293
Lactate/Methionine	First words	Attainment of spoken words was achieved normally, delayed, or not yet achieved	482	2	0.0184	0.385148	0.012497	delayed	-0.103387	not yet achieved	0.496121	206	53	0.015	0.023	-0.23476
Lactate/Methionine	First words	Attainment of spoken words was achieved normally, delayed, or not yet achieved	482	2	0.0184	0.385148	0.012497	normal	-0.105191	not yet achieved	0.496121	223	53	0.005	0.015	-0.299289
Lactate/Octanoylcarnitine	First words	Attainment of spoken words was achieved normally, delayed, or not yet achieved	476	2	0.0042	0.207609	0.0189086	delayed	0.0207792	normal	-0.00966001	203	222	0.984	0.984	0.0243923
Lactate/Octanoylcarnitine	First words	Attainment of spoken words was achieved normally, delayed, or not yet achieved	476	2	0.0042	0.207609	0.0189086	delayed	0.0207792	not yet achieved	0.444308	203	51	0.002	0.003	-0.434682
Lactate/Octanoylcarnitine	First words	Attainment of spoken words was achieved normally, delayed, or not yet achieved	476	2	0.0042	0.207609	0.0189086	normal	-0.00966001	not yet achieved	0.444308	222	51	0.002	0.003	-0.459074
Lactate/Ornithine	First words	Attainment of spoken words was achieved normally, delayed, or not yet achieved	482	2	0.0846	0.650786	0.00613645	delayed	-0.0844777	normal	-0.113371	206	223	0.725	0.725	0.0544042
Lactate/Ornithine	First words	Attainment of spoken words was achieved normally, delayed, or not yet achieved	482	2	0.0846	0.650786	0.00613645	delayed	-0.0844777	not yet achieved	0.3378	206	53	0.057	0.086	-0.267867
Lactate/Ornithine	First words	Attainment of spoken words was achieved normally, delayed, or not yet achieved	482	2	0.0846	0.650786	0.00613645	normal	-0.113371	not yet achieved	0.3378	223	53	0.025	0.075	-0.322272
Lactate/Palmitoylcarnitine	First words	Attainment of spoken words was achieved normally, delayed, or not yet achieved	476	2	0.00856	0.27465	0.0158993	delayed	0.1341	normal	-0.135994	203	222	0.145	0.145	0.0817661
Lactate/Palmitoylcarnitine	First words	Attainment of spoken words was achieved normally, delayed, or not yet achieved	476	2	0.00856	0.27465	0.0158993	delayed	0.1341	not yet achieved	0.468459	203	51	0.026	0.039	-0.296739
Lactate/Palmitoylcarnitine	First words	Attainment of spoken words was achieved normally, delayed, or not yet achieved	476	2	0.00856	0.27465	0.0158993	normal	-0.135994	not yet achieved	0.468459	222	51	0.003	0.01	-0.378505
Lactate/Phenylalanine	First words	Attainment of spoken words was achieved normally, delayed, or not yet achieved	482	2	0.0486	0.571985	0.00844837	delayed	0.0235273	normal	-0.0568423	206	223	0.106	0.159	0.108612
Lactate/Phenylalanine	First words	Attainment of spoken words was achieved normally, delayed, or not yet achieved	482	2	0.0486	0.571985	0.00844837	delayed	0.0235273	not yet achieved	0.241006	206	53	0.19	0.19	-0.241888
Lactate/Phenylalanine	First words	Attainment of spoken words was achieved normally, delayed, or not yet achieved	482	2	0.0486	0.571985	0.00844837	normal	-0.0568423	not yet achieved	0.241006	223	53	0.027	0.082	-0.3505
Lactate/Proline	First words	Attainment of spoken words was achieved normally, delayed, or not yet achieved	482	2	0.0946	0.650786	0.00566917	delayed	-0.119186	normal	-0.0212854	206	223	0.791	0.791	0.0357985
Lactate/Proline	First words	Attainment of spoken words was achieved normally, delayed, or not yet achieved	482	2	0.0946	0.650786	0.00566917	delayed	-0.119186	not yet achieved	0.291861	206	53	0.038	0.066	-0.311109
Lactate/Proline	First words	Attainment of spoken words was achieved normally, delayed, or not yet achieved	482	2	0.0946	0.650786	0.00566917	normal	-0.0212854	not yet achieved	0.291861	223	53	0.044	0.066	-0.346907
Lactate/Sarcosine	First words	Attainment of spoken words was achieved normally, delayed, or not yet achieved	482	2	0.297	0.793894	0.000894139	delayed	0.0177927	normal	-0.0665423	206	223	0.216	0.324	0.106816
Lactate/Sarcosine	First words	Attainment of spoken words was achieved normally, delayed, or not yet achieved	482	2	0.297	0.793894	0.000894139	delayed	0.0177927	not yet achieved	0.237466	206	53	0.647	0.647	-0.213422
Lactate/Sarcosine	First words	Attainment of spoken words was achieved normally, delayed, or not yet achieved	482	2	0.297	0.793894	0.000894139	normal	-0.0665423	not yet achieved	0.237466	223	53	0.198	0.324	-0.320238
Lactate/Serine	First words	Attainment of spoken words was achieved normally, delayed, or not yet achieved	482	2	0.0911	0.650786	0.0058296	delayed	-0.0847391	normal	-0.123792	206	223	0.381	0.381	0.0689544
Lactate/Serine	First words	Attainment of spoken words was achieved normally, delayed, or not yet achieved	482	2	0.0911	0.650786	0.0058296	delayed	-0.0847391	not yet achieved	0.252868	206	53	0.124	0.186	-0.191158
Lactate/Serine	First words	Attainment of spoken words was achieved normally, delayed, or not yet achieved	482	2	0.0911	0.650786	0.0058296	normal	-0.123792	not yet achieved	0.252868	223	53	0.026	0.079	-0.260112
Lactate/Taurine	First words	Attainment of spoken words was achieved normally, delayed, or not yet achieved	482	2	0.234	0.766553	0.00188529	delayed	0.0143247	normal	-0.0485968	206	223	0.598	0.598	0.0428513
Lactate/Taurine	First words	Attainment of spoken words was achieved normally, delayed, or not yet achieved	482	2	0.234	0.766553	0.00188529	delayed	0.0143247	not yet achieved	0.203407	206	53	0.176	0.264	-0.21791
Lactate/Taurine	First words	Attainment of spoken words was achieved normally, delayed, or not yet achieved	482	2	0.234	0.766553	0.00188529	normal	-0.0485968	not yet achieved	0.203407	223	53	0.088	0.264	-0.260762
Lactate/Threonine	First words	Attainment of spoken words was achieved normally, delayed, or not yet achieved	482	2	0.148	0.716151	0.00379191	delayed	-0.0037866	normal	-0.0675577	206	223	0.364	0.364	0.0929494
Lactate/Threonine	First words	Attainment of spoken words was achieved normally, delayed, or not yet achieved	482	2	0.148	0.716151	0.00379191	delayed	-0.0037866	not yet achieved	0.165311	206	53	0.171	0.256	-0.20346
Lactate/Threonine	First words	Attainment of spoken words was achieved normally, delayed, or not yet achieved	482	2	0.148	0.716151	0.00379191	normal	-0.0675577	not yet achieved	0.165311	223	53	0.057	0.172	-0.296409
Lactate/Tyrosine	First words	Attainment of spoken words was achieved normally, delayed, or not yet achieved	482	2	0.0467	0.561076	0.0086153	delayed	0.0333163	normal	-0.0430193	206	223	0.329	0.329	0.112302
Lactate/Tyrosine	First words	Attainment of spoken words was achieved normally, delayed, or not yet achieved	482	2	0.0467	0.561076	0.0086153	delayed	0.0333163	not yet achieved	0.258622	206	53	0.063	0.095	-0.19306
Lactate/Tyrosine	First words	Attainment of spoken words was achieved normally, delayed, or not yet achieved	482	2	0.0467	0.561076	0.0086153	normal	-0.0430193	not yet achieved	0.258622	223	53	0.015	0.044	-0.305362
Lactate/Urate	First words	Attainment of spoken words was achieved normally, delayed, or not yet achieved	482	2	0.00962	0.279907	0.0152168	delayed	0.03208	normal	-0.138279	206	223	0.162	0.162	0.0822584
Lactate/Urate	First words	Attainment of spoken words was achieved normally, delayed, or not yet achieved	482	2	0.00962	0.279907	0.0152168	delayed	0.03208	not yet achieved	0.573917	206	53	0.032	0.047	-0.345681
Lactate/Urate	First words	Attainment of spoken words was achieved normally, delayed, or not yet achieved	482	2	0.00962	0.279907	0.0152168	normal	-0.138279	not yet achieved	0.573917	223	53	0.003	0.009	-0.42794
Lactate/Valine	First words	Attainment of spoken words was achieved normally, delayed, or not yet achieved	481	2	0.0838	0.650786	0.00618822	delayed	0.0879836	normal	-0.088258	206	222	0.071	0.118	0.126424
Lactate/Valine	First words	Attainment of spoken words was achieved normally, delayed, or not yet achieved	481	2	0.0838	0.650786	0.00618822	delayed	0.0879836	not yet achieved	0.307019	206	53	0.46	0.46	-0.207838
Lactate/Valine	First words	Attainment of spoken words was achieved normally, delayed, or not yet achieved	481	2	0.0838	0.650786	0.00618822	normal	-0.088258	not yet achieved	0.307019	222	53	0.079	0.118	-0.334263
Lactate/Xanthine	First words	Attainment of spoken words was achieved normally, delayed, or not yet achieved	453	2	0.0626	0.616975	0.00787071	delayed	0.111845	normal	-0.100243	197	205	0.154	0.182	0.0769638
Lactate/Xanthine	First words	Attainment of spoken words was achieved normally, delayed, or not yet achieved	453	2	0.0626	0.616975	0.00787071	delayed	0.111845	not yet achieved	0.302946	197	51	0.182	0.182	-0.271484
Lactate/Xanthine	First words	Attainment of spoken words was achieved normally, delayed, or not yet achieved	453	2	0.0626	0.616975	0.00787071	normal	-0.100243	not yet achieved	0.302946	205	51	0.028	0.082	-0.348448
Lactate/a-Ketoglutarate	First words	Attainment of spoken words was achieved normally, delayed, or not yet achieved	482	2	0.00172	0.12852	0.0223921	delayed	0.051735	normal	-0.132501	206	223	0.165	0.165	0.107884
Lactate/a-Ketoglutarate	First words	Attainment of spoken words was achieved normally, delayed, or not yet achieved	482	2	0.00172	0.12852	0.0223921	delayed	0.051735	not yet achieved	0.45038	206	53	0.008	0.012	-0.281894
Lactate/a-Ketoglutarate	First words	Attainment of spoken words was achieved normally, delayed, or not yet achieved	482	2	0.00172	0.12852	0.0223921	normal	-0.132501	not yet achieved	0.45038	223	53	0.00038	0.001	-0.389778
Leucine	First words	Attainment of spoken words was achieved normally, delayed, or not yet achieved	484	2	0.529	0.882949	-0.0015138	delayed	-0.103548	normal	-0.0728098	206	225	0.85	0.85	-0.0152974
Leucine	First words	Attainment of spoken words was achieved normally, delayed, or not yet achieved	484	2	0.529	0.882949	-0.0015138	delayed	-0.103548	not yet achieved	-6.88663e-06	206	53	0.268	0.473	-0.0533531
Leucine	First words	Attainment of spoken words was achieved normally, delayed, or not yet achieved	484	2	0.529	0.882949	-0.0015138	normal	-0.0728098	not yet achieved	-6.88663e-06	225	53	0.315	0.473	-0.0380557
Leucine/Carnitine	First words	Attainment of spoken words was achieved normally, delayed, or not yet achieved	482	2	0.767	0.944787	-0.0030658	delayed	-0.0711955	normal	-0.11956	206	223	0.794	0.794	0.00513016
Leucine/Carnitine	First words	Attainment of spoken words was achieved normally, delayed, or not yet achieved	482	2	0.767	0.944787	-0.0030658	delayed	-0.0711955	not yet achieved	-0.117001	206	53	0.456	0.794	0.0335939
Leucine/Carnitine	First words	Attainment of spoken words was achieved normally, delayed, or not yet achieved	482	2	0.767	0.944787	-0.0030658	normal	-0.11956	not yet achieved	-0.117001	223	53	0.585	0.794	0.0284638
Leucine/Glutarylcarnitine	First words	Attainment of spoken words was achieved normally, delayed, or not yet achieved	476	2	0.289	0.792432	0.00102336	delayed	-0.100005	normal	0.00266329	203	222	0.163	0.375	-0.0726908
Leucine/Glutarylcarnitine	First words	Attainment of spoken words was achieved normally, delayed, or not yet achieved	476	2	0.289	0.792432	0.00102336	delayed	-0.100005	not yet achieved	0.0107601	203	51	0.25	0.375	-0.0876394
Leucine/Glutarylcarnitine	First words	Attainment of spoken words was achieved normally, delayed, or not yet achieved	476	2	0.289	0.792432	0.00102336	normal	0.00266329	not yet achieved	0.0107601	222	51	0.794	0.794	-0.0149486
Leucine/Valine	First words	Attainment of spoken words was achieved normally, delayed, or not yet achieved	483	2	0.145	0.710191	0.00388259	delayed	0.115646	normal	-0.0903143	206	224	0.068	0.204	0.0240767
Leucine/Valine	First words	Attainment of spoken words was achieved normally, delayed, or not yet achieved	483	2	0.145	0.710191	0.00388259	delayed	0.115646	not yet achieved	-0.0650039	206	53	0.2	0.3	0.035373
Leucine/Valine	First words	Attainment of spoken words was achieved normally, delayed, or not yet achieved	483	2	0.145	0.710191	0.00388259	normal	-0.0903143	not yet achieved	-0.0650039	224	53	0.898	0.898	0.0112963
Lysine/Glutamine	First words	Attainment of spoken words was achieved normally, delayed, or not yet achieved	483	2	0.566	0.888669	-0.00179763	delayed	-0.0220204	normal	-0.0108105	206	224	0.843	0.843	-0.0113975
Lysine/Glutamine	First words	Attainment of spoken words was achieved normally, delayed, or not yet achieved	483	2	0.566	0.888669	-0.00179763	delayed	-0.0220204	not yet achieved	0.19371	206	53	0.288	0.531	-0.0534943
Lysine/Glutamine	First words	Attainment of spoken words was achieved normally, delayed, or not yet achieved	483	2	0.566	0.888669	-0.00179763	normal	-0.0108105	not yet achieved	0.19371	224	53	0.354	0.531	-0.0420969
Lysine/Phenylalanine	First words	Attainment of spoken words was achieved normally, delayed, or not yet achieved	483	2	0.514	0.875504	-0.00139382	delayed	0.15898	normal	0.0385387	206	224	0.752	0.752	0.00867308
Lysine/Phenylalanine	First words	Attainment of spoken words was achieved normally, delayed, or not yet achieved	483	2	0.514	0.875504	-0.00139382	delayed	0.15898	not yet achieved	-0.0560759	206	53	0.244	0.519	0.0365034
Lysine/Phenylalanine	First words	Attainment of spoken words was achieved normally, delayed, or not yet achieved	483	2	0.514	0.875504	-0.00139382	normal	0.0385387	not yet achieved	-0.0560759	224	53	0.346	0.519	0.0278304
Lysine/a-Ketoglutarate	First words	Attainment of spoken words was achieved normally, delayed, or not yet achieved	481	2	0.53	0.883242	-0.00152574	delayed	0.0442879	normal	0.0565717	206	222	0.436	0.558	-0.0177721
Lysine/a-Ketoglutarate	First words	Attainment of spoken words was achieved normally, delayed, or not yet achieved	481	2	0.53	0.883242	-0.00152574	delayed	0.0442879	not yet achieved	0.179638	206	53	0.32	0.558	-0.0553968
Lysine/a-Ketoglutarate	First words	Attainment of spoken words was achieved normally, delayed, or not yet achieved	481	2	0.53	0.883242	-0.00152574	normal	0.0565717	not yet achieved	0.179638	222	53	0.558	0.558	-0.0376247
Malate/4-hydroxyproline	First words	Attainment of spoken words was achieved normally, delayed, or not yet achieved	481	2	0.588	0.894855	-0.00196351	delayed	0.069517	normal	-0.017839	205	223	0.369	0.661	0.0442849
Malate/4-hydroxyproline	First words	Attainment of spoken words was achieved normally, delayed, or not yet achieved	481	2	0.588	0.894855	-0.00196351	delayed	0.069517	not yet achieved	-0.118354	205	53	0.441	0.661	0.0924654
Malate/4-hydroxyproline	First words	Attainment of spoken words was achieved normally, delayed, or not yet achieved	481	2	0.588	0.894855	-0.00196351	normal	-0.017839	not yet achieved	-0.118354	223	53	0.841	0.841	0.0481805
Malate/Carnitine	First words	Attainment of spoken words was achieved normally, delayed, or not yet achieved	482	2	0.182	0.750662	0.00293156	delayed	-0.0472325	normal	-0.159787	206	223	0.065	0.195	0.127149
Malate/Carnitine	First words	Attainment of spoken words was achieved normally, delayed, or not yet achieved	482	2	0.182	0.750662	0.00293156	delayed	-0.0472325	not yet achieved	0.000128482	206	53	0.454	0.681	0.106521
Malate/Carnitine	First words	Attainment of spoken words was achieved normally, delayed, or not yet achieved	482	2	0.182	0.750662	0.00293156	normal	-0.159787	not yet achieved	0.000128482	223	53	0.733	0.733	-0.0206276
Malate/Homoserine	First words	Attainment of spoken words was achieved normally, delayed, or not yet achieved	482	2	0.359	0.812175	0.000104129	delayed	0.0184162	normal	-0.158336	206	223	0.272	0.408	0.0684636
Malate/Homoserine	First words	Attainment of spoken words was achieved normally, delayed, or not yet achieved	482	2	0.359	0.812175	0.000104129	delayed	0.0184162	not yet achieved	-0.0461807	206	53	0.574	0.574	-0.0525834
Malate/Homoserine	First words	Attainment of spoken words was achieved normally, delayed, or not yet achieved	482	2	0.359	0.812175	0.000104129	normal	-0.158336	not yet achieved	-0.0461807	223	53	0.236	0.408	-0.121047
Malate/Proline	First words	Attainment of spoken words was achieved normally, delayed, or not yet achieved	482	2	0.741	0.934026	-0.00292285	delayed	0.0402258	normal	0.0127836	206	223	0.938	0.938	0.0226634
Malate/Proline	First words	Attainment of spoken words was achieved normally, delayed, or not yet achieved	482	2	0.741	0.934026	-0.00292285	delayed	0.0402258	not yet achieved	0.13052	206	53	0.476	0.714	-0.0400198
Malate/Proline	First words	Attainment of spoken words was achieved normally, delayed, or not yet achieved	482	2	0.741	0.934026	-0.00292285	normal	0.0127836	not yet achieved	0.13052	223	53	0.455	0.714	-0.0626832
Methionine/Carnitine	First words	Attainment of spoken words was achieved normally, delayed, or not yet achieved	482	2	0.0712	0.625043	0.00685453	delayed	0.0057053	normal	-0.18334	206	223	0.116	0.174	0.0835286
Methionine/Carnitine	First words	Attainment of spoken words was achieved normally, delayed, or not yet achieved	482	2	0.0712	0.625043	0.00685453	delayed	0.0057053	not yet achieved	-0.278837	206	53	0.037	0.112	0.147925
Methionine/Carnitine	First words	Attainment of spoken words was achieved normally, delayed, or not yet achieved	482	2	0.0712	0.625043	0.00685453	normal	-0.18334	not yet achieved	-0.278837	223	53	0.254	0.254	0.0643968
Methionine/Leucine	First words	Attainment of spoken words was achieved normally, delayed, or not yet achieved	484	2	0.369	0.812584	-1.37636e-05	delayed	0.264317	normal	0.0565226	206	225	0.248	0.372	0.0450985
Methionine/Leucine	First words	Attainment of spoken words was achieved normally, delayed, or not yet achieved	484	2	0.369	0.812584	-1.37636e-05	delayed	0.264317	not yet achieved	0.0243807	206	53	0.242	0.372	0.088915
Methionine/Leucine	First words	Attainment of spoken words was achieved normally, delayed, or not yet achieved	484	2	0.369	0.812584	-1.37636e-05	normal	0.0565226	not yet achieved	0.0243807	225	53	0.727	0.727	0.0438165
Octanoylcarnitine/4-hydroxyproline	First words	Attainment of spoken words was achieved normally, delayed, or not yet achieved	475	2	0.0342	0.490556	0.0100608	delayed	0.0834515	normal	0.0789587	202	222	0.709	0.709	0.0795332
Octanoylcarnitine/4-hydroxyproline	First words	Attainment of spoken words was achieved normally, delayed, or not yet achieved	475	2	0.0342	0.490556	0.0100608	delayed	0.0834515	not yet achieved	-0.316235	202	51	0.01	0.029	0.409069
Octanoylcarnitine/4-hydroxyproline	First words	Attainment of spoken words was achieved normally, delayed, or not yet achieved	475	2	0.0342	0.490556	0.0100608	normal	0.0789587	not yet achieved	-0.316235	222	51	0.022	0.032	0.329536
Octanoylcarnitine/Asparagine	First words	Attainment of spoken words was achieved normally, delayed, or not yet achieved	476	2	0.141	0.701289	0.00405905	delayed	0.109336	normal	0.0179821	203	222	0.329	0.329	0.0831719
Octanoylcarnitine/Asparagine	First words	Attainment of spoken words was achieved normally, delayed, or not yet achieved	476	2	0.141	0.701289	0.00405905	delayed	0.109336	not yet achieved	-0.357005	203	51	0.054	0.161	0.235324
Octanoylcarnitine/Asparagine	First words	Attainment of spoken words was achieved normally, delayed, or not yet achieved	476	2	0.141	0.701289	0.00405905	normal	0.0179821	not yet achieved	-0.357005	222	51	0.171	0.256	0.152153
Octanoylcarnitine/Carnitine	First words	Attainment of spoken words was achieved normally, delayed, or not yet achieved	476	2	0.0196	0.388238	0.0124001	delayed	0.13995	normal	0.00496705	203	222	0.16	0.16	0.128823
Octanoylcarnitine/Carnitine	First words	Attainment of spoken words was achieved normally, delayed, or not yet achieved	476	2	0.0196	0.388238	0.0124001	delayed	0.13995	not yet achieved	-0.45785	203	51	0.006	0.017	0.385069
Octanoylcarnitine/Carnitine	First words	Attainment of spoken words was achieved normally, delayed, or not yet achieved	476	2	0.0196	0.388238	0.0124001	normal	0.00496705	not yet achieved	-0.45785	222	51	0.06	0.091	0.256245
Octanoylcarnitine/Citrate	First words	Attainment of spoken words was achieved normally, delayed, or not yet achieved	476	2	0.0537	0.580274	0.00813991	delayed	0.121183	normal	0.0727322	203	222	0.332	0.332	0.0603921
Octanoylcarnitine/Citrate	First words	Attainment of spoken words was achieved normally, delayed, or not yet achieved	476	2	0.0537	0.580274	0.00813991	delayed	0.121183	not yet achieved	-0.233598	203	51	0.014	0.043	0.279803
Octanoylcarnitine/Citrate	First words	Attainment of spoken words was achieved normally, delayed, or not yet achieved	476	2	0.0537	0.580274	0.00813991	normal	0.0727322	not yet achieved	-0.233598	222	51	0.077	0.116	0.219411
Octanoylcarnitine/Glutamic Acid	First words	Attainment of spoken words was achieved normally, delayed, or not yet achieved	476	2	0.131	0.690354	0.00436233	delayed	0.204048	normal	0.0584873	203	222	0.91	0.91	-0.0114426
Octanoylcarnitine/Glutamic Acid	First words	Attainment of spoken words was achieved normally, delayed, or not yet achieved	476	2	0.131	0.690354	0.00436233	delayed	0.204048	not yet achieved	-0.219101	203	51	0.049	0.096	0.424563
Octanoylcarnitine/Glutamic Acid	First words	Attainment of spoken words was achieved normally, delayed, or not yet achieved	476	2	0.131	0.690354	0.00436233	normal	0.0584873	not yet achieved	-0.219101	222	51	0.064	0.096	0.436005
Octanoylcarnitine/Isoleucine	First words	Attainment of spoken words was achieved normally, delayed, or not yet achieved	476	2	0.00965	0.279907	0.0153937	delayed	0.168898	normal	0.0130665	203	222	0.137	0.137	0.0485429
Octanoylcarnitine/Isoleucine	First words	Attainment of spoken words was achieved normally, delayed, or not yet achieved	476	2	0.00965	0.279907	0.0153937	delayed	0.168898	not yet achieved	-0.549214	203	51	0.002	0.006	0.296963
Octanoylcarnitine/Isoleucine	First words	Attainment of spoken words was achieved normally, delayed, or not yet achieved	476	2	0.00965	0.279907	0.0153937	normal	0.0130665	not yet achieved	-0.549214	222	51	0.05	0.074	0.24842
Octanoylcarnitine/Leucine	First words	Attainment of spoken words was achieved normally, delayed, or not yet achieved	476	2	0.0127	0.316395	0.0142346	delayed	0.175196	normal	0.0184795	203	222	0.096	0.096	0.0670068
Octanoylcarnitine/Leucine	First words	Attainment of spoken words was achieved normally, delayed, or not yet achieved	476	2	0.0127	0.316395	0.0142346	delayed	0.175196	not yet achieved	-0.396845	203	51	0.004	0.012	0.304186
Octanoylcarnitine/Leucine	First words	Attainment of spoken words was achieved normally, delayed, or not yet achieved	476	2	0.0127	0.316395	0.0142346	normal	0.0184795	not yet achieved	-0.396845	222	51	0.076	0.096	0.237179
Octanoylcarnitine/Sarcosine	First words	Attainment of spoken words was achieved normally, delayed, or not yet achieved	476	2	0.0237	0.409619	0.0115922	delayed	0.167554	normal	0.0786109	203	222	0.299	0.299	0.113768
Octanoylcarnitine/Sarcosine	First words	Attainment of spoken words was achieved normally, delayed, or not yet achieved	476	2	0.0237	0.409619	0.0115922	delayed	0.167554	not yet achieved	-0.310147	203	51	0.006	0.018	0.408523
Octanoylcarnitine/Sarcosine	First words	Attainment of spoken words was achieved normally, delayed, or not yet achieved	476	2	0.0237	0.409619	0.0115922	normal	0.0786109	not yet achieved	-0.310147	222	51	0.038	0.057	0.294755
Octanoylcarnitine/Valine	First words	Attainment of spoken words was achieved normally, delayed, or not yet achieved	475	2	0.0109	0.299331	0.0149119	delayed	0.175789	normal	0.0522543	203	221	0.076	0.08	0.0955478
Octanoylcarnitine/Valine	First words	Attainment of spoken words was achieved normally, delayed, or not yet achieved	475	2	0.0109	0.299331	0.0149119	delayed	0.175789	not yet achieved	-0.318315	203	51	0.004	0.012	0.342533
Octanoylcarnitine/Valine	First words	Attainment of spoken words was achieved normally, delayed, or not yet achieved	475	2	0.0109	0.299331	0.0149119	normal	0.0522543	not yet achieved	-0.318315	221	51	0.08	0.08	0.246985
Ornithine/Carnitine	First words	Attainment of spoken words was achieved normally, delayed, or not yet achieved	482	2	0.128	0.6843	0.00441092	delayed	0.0541149	normal	-0.148102	206	223	0.126	0.189	0.110551
Ornithine/Carnitine	First words	Attainment of spoken words was achieved normally, delayed, or not yet achieved	482	2	0.128	0.6843	0.00441092	delayed	0.0541149	not yet achieved	-0.233791	206	53	0.072	0.189	0.133182
Ornithine/Carnitine	First words	Attainment of spoken words was achieved normally, delayed, or not yet achieved	482	2	0.128	0.6843	0.00441092	normal	-0.148102	not yet achieved	-0.233791	223	53	0.482	0.482	0.0226308
Ornithine/Citrate	First words	Attainment of spoken words was achieved normally, delayed, or not yet achieved	482	2	0.624	0.90867	-0.00220643	delayed	0.0809603	normal	-0.0238671	206	223	0.373	0.764	0.0604686
Ornithine/Citrate	First words	Attainment of spoken words was achieved normally, delayed, or not yet achieved	482	2	0.624	0.90867	-0.00220643	delayed	0.0809603	not yet achieved	-0.0955073	206	53	0.509	0.764	0.0459057
Ornithine/Citrate	First words	Attainment of spoken words was achieved normally, delayed, or not yet achieved	482	2	0.624	0.90867	-0.00220643	normal	-0.0238671	not yet achieved	-0.0955073	223	53	0.962	0.962	-0.0145628
Ornithine/Lysine	First words	Attainment of spoken words was achieved normally, delayed, or not yet achieved	483	2	0.0647	0.620349	0.00723976	delayed	0.164264	normal	-0.0898668	206	224	0.019	0.058	0.0784545
Ornithine/Lysine	First words	Attainment of spoken words was achieved normally, delayed, or not yet achieved	483	2	0.0647	0.620349	0.00723976	delayed	0.164264	not yet achieved	-0.0623431	206	53	0.465	0.465	0.0425293
Ornithine/Lysine	First words	Attainment of spoken words was achieved normally, delayed, or not yet achieved	483	2	0.0647	0.620349	0.00723976	normal	-0.0898668	not yet achieved	-0.0623431	224	53	0.459	0.465	-0.0359252
Ornithine/Phenylalanine	First words	Attainment of spoken words was achieved normally, delayed, or not yet achieved	484	2	0.0741	0.6332	0.00666079	delayed	0.228991	normal	-0.0449417	206	225	0.023	0.069	0.0928211
Ornithine/Phenylalanine	First words	Attainment of spoken words was achieved normally, delayed, or not yet achieved	484	2	0.0741	0.6332	0.00666079	delayed	0.228991	not yet achieved	-0.122466	206	53	0.336	0.504	0.0863799
Ornithine/Phenylalanine	First words	Attainment of spoken words was achieved normally, delayed, or not yet achieved	484	2	0.0741	0.6332	0.00666079	normal	-0.0449417	not yet achieved	-0.122466	225	53	0.664	0.664	-0.00644124
Ornithine/a-Ketoglutarate	First words	Attainment of spoken words was achieved normally, delayed, or not yet achieved	482	2	0.467	0.855945	-0.00100009	delayed	0.0722114	normal	-0.022679	206	223	0.35	0.525	0.0744617
Ornithine/a-Ketoglutarate	First words	Attainment of spoken words was achieved normally, delayed, or not yet achieved	482	2	0.467	0.855945	-0.00100009	delayed	0.0722114	not yet achieved	0.101263	206	53	0.637	0.637	-0.00194431
Ornithine/a-Ketoglutarate	First words	Attainment of spoken words was achieved normally, delayed, or not yet achieved	482	2	0.467	0.855945	-0.00100009	normal	-0.022679	not yet achieved	0.101263	223	53	0.298	0.525	-0.0764061
Phenylalanine/Citrate	First words	Attainment of spoken words was achieved normally, delayed, or not yet achieved	482	2	0.643	0.909237	-0.00233267	delayed	-0.0722428	normal	0.0313807	206	223	0.42	0.718	-0.0343264
Phenylalanine/Citrate	First words	Attainment of spoken words was achieved normally, delayed, or not yet achieved	482	2	0.643	0.909237	-0.00233267	delayed	-0.0722428	not yet achieved	0.0290734	206	53	0.479	0.718	-0.0267502
Phenylalanine/Citrate	First words	Attainment of spoken words was achieved normally, delayed, or not yet achieved	482	2	0.643	0.909237	-0.00233267	normal	0.0313807	not yet achieved	0.0290734	223	53	0.815	0.815	0.00757621
Pyruvate/4-hydroxyproline	First words	Attainment of spoken words was achieved normally, delayed, or not yet achieved	481	2	0.779	0.944787	-0.00313819	delayed	0.0841894	normal	0.0871266	205	223	0.68	0.687	0.056469
Pyruvate/4-hydroxyproline	First words	Attainment of spoken words was achieved normally, delayed, or not yet achieved	481	2	0.779	0.944787	-0.00313819	delayed	0.0841894	not yet achieved	0.322495	205	53	0.687	0.687	0.0144742
Pyruvate/4-hydroxyproline	First words	Attainment of spoken words was achieved normally, delayed, or not yet achieved	481	2	0.779	0.944787	-0.00313819	normal	0.0871266	not yet achieved	0.322495	223	53	0.502	0.687	-0.0419949
Pyruvate/Aspartic Acid	First words	Attainment of spoken words was achieved normally, delayed, or not yet achieved	482	2	0.208	0.757714	0.0023798	delayed	0.176954	normal	-0.0044946	206	223	0.107	0.321	0.0790167
Pyruvate/Aspartic Acid	First words	Attainment of spoken words was achieved normally, delayed, or not yet achieved	482	2	0.208	0.757714	0.0023798	delayed	0.176954	not yet achieved	0.11918	206	53	0.945	0.945	-0.0770751
Pyruvate/Aspartic Acid	First words	Attainment of spoken words was achieved normally, delayed, or not yet achieved	482	2	0.208	0.757714	0.0023798	normal	-0.0044946	not yet achieved	0.11918	223	53	0.231	0.347	-0.156092
Pyruvate/Carnitine	First words	Attainment of spoken words was achieved normally, delayed, or not yet achieved	482	2	0.0917	0.650786	0.00580049	delayed	0.193518	normal	-0.0304063	206	223	0.031	0.094	0.130289
Pyruvate/Carnitine	First words	Attainment of spoken words was achieved normally, delayed, or not yet achieved	482	2	0.0917	0.650786	0.00580049	delayed	0.193518	not yet achieved	0.0859577	206	53	0.683	0.683	0.0616961
Pyruvate/Carnitine	First words	Attainment of spoken words was achieved normally, delayed, or not yet achieved	482	2	0.0917	0.650786	0.00580049	normal	-0.0304063	not yet achieved	0.0859577	223	53	0.322	0.483	-0.0685929
Pyruvate/Glutamic Acid	First words	Attainment of spoken words was achieved normally, delayed, or not yet achieved	482	2	0.984	0.994837	-0.00410642	delayed	0.141984	normal	0.102165	206	223	0.926	0.926	0.00199665
Pyruvate/Glutamic Acid	First words	Attainment of spoken words was achieved normally, delayed, or not yet achieved	482	2	0.984	0.994837	-0.00410642	delayed	0.141984	not yet achieved	0.0459495	206	53	0.87	0.926	-0.0639118
Pyruvate/Glutamic Acid	First words	Attainment of spoken words was achieved normally, delayed, or not yet achieved	482	2	0.984	0.994837	-0.00410642	normal	0.102165	not yet achieved	0.0459495	223	53	0.89	0.926	-0.0659085
Pyruvate/Hexanoylcarnitine	First words	Attainment of spoken words was achieved normally, delayed, or not yet achieved	476	2	0.224	0.761776	0.00209544	delayed	0.0525459	normal	-0.100572	203	222	0.576	0.576	0.0311446
Pyruvate/Hexanoylcarnitine	First words	Attainment of spoken words was achieved normally, delayed, or not yet achieved	476	2	0.224	0.761776	0.00209544	delayed	0.0525459	not yet achieved	0.321646	203	51	0.14	0.21	-0.1772
Pyruvate/Hexanoylcarnitine	First words	Attainment of spoken words was achieved normally, delayed, or not yet achieved	476	2	0.224	0.761776	0.00209544	normal	-0.100572	not yet achieved	0.321646	222	51	0.1	0.21	-0.208345
Pyruvate/Homocitrulline	First words	Attainment of spoken words was achieved normally, delayed, or not yet achieved	482	2	0.021	0.399249	0.0119571	delayed	0.185674	normal	-0.149001	206	223	0.005	0.016	0.160482
Pyruvate/Homocitrulline	First words	Attainment of spoken words was achieved normally, delayed, or not yet achieved	482	2	0.021	0.399249	0.0119571	delayed	0.185674	not yet achieved	0.114283	206	53	0.738	0.738	-0.0518992
Pyruvate/Homocitrulline	First words	Attainment of spoken words was achieved normally, delayed, or not yet achieved	482	2	0.021	0.399249	0.0119571	normal	-0.149001	not yet achieved	0.114283	223	53	0.233	0.35	-0.212381
Pyruvate/Homoserine	First words	Attainment of spoken words was achieved normally, delayed, or not yet achieved	482	2	0.18	0.744324	0.00299193	delayed	0.0947752	normal	0.0783943	206	223	0.362	0.362	0.0772407
Pyruvate/Homoserine	First words	Attainment of spoken words was achieved normally, delayed, or not yet achieved	482	2	0.18	0.744324	0.00299193	delayed	0.0947752	not yet achieved	0.491276	206	53	0.244	0.362	-0.11722
Pyruvate/Homoserine	First words	Attainment of spoken words was achieved normally, delayed, or not yet achieved	482	2	0.18	0.744324	0.00299193	normal	0.0783943	not yet achieved	0.491276	223	53	0.064	0.193	-0.194461
Pyruvate/Kynurenine	First words	Attainment of spoken words was achieved normally, delayed, or not yet achieved	482	2	0.0181	0.382601	0.0125835	delayed	0.233142	normal	-0.0262902	206	223	0.005	0.014	0.138068
Pyruvate/Kynurenine	First words	Attainment of spoken words was achieved normally, delayed, or not yet achieved	482	2	0.0181	0.382601	0.0125835	delayed	0.233142	not yet achieved	0.115515	206	53	0.617	0.617	0.00530712
Pyruvate/Kynurenine	First words	Attainment of spoken words was achieved normally, delayed, or not yet achieved	482	2	0.0181	0.382601	0.0125835	normal	-0.0262902	not yet achieved	0.115515	223	53	0.248	0.372	-0.132761
Pyruvate/Octanoylcarnitine	First words	Attainment of spoken words was achieved normally, delayed, or not yet achieved	476	2	0.0478	0.564638	0.00862536	delayed	-0.028853	normal	-0.115693	203	222	0.994	0.994	-0.0147022
Pyruvate/Octanoylcarnitine	First words	Attainment of spoken words was achieved normally, delayed, or not yet achieved	476	2	0.0478	0.564638	0.00862536	delayed	-0.028853	not yet achieved	0.473901	203	51	0.016	0.034	-0.30558
Pyruvate/Octanoylcarnitine	First words	Attainment of spoken words was achieved normally, delayed, or not yet achieved	476	2	0.0478	0.564638	0.00862536	normal	-0.115693	not yet achieved	0.473901	222	51	0.023	0.034	-0.290878
Pyruvate/Palmitoylcarnitine	First words	Attainment of spoken words was achieved normally, delayed, or not yet achieved	476	2	0.109	0.665967	0.00515788	delayed	0.0570134	normal	-0.00906942	203	222	0.142	0.213	0.0683644
Pyruvate/Palmitoylcarnitine	First words	Attainment of spoken words was achieved normally, delayed, or not yet achieved	476	2	0.109	0.665967	0.00515788	delayed	0.0570134	not yet achieved	0.379098	203	51	0.315	0.315	-0.139574
Pyruvate/Palmitoylcarnitine	First words	Attainment of spoken words was achieved normally, delayed, or not yet achieved	476	2	0.109	0.665967	0.00515788	normal	-0.00906942	not yet achieved	0.379098	222	51	0.064	0.191	-0.207939
Pyruvate/Phenylalanine	First words	Attainment of spoken words was achieved normally, delayed, or not yet achieved	482	2	0.0897	0.650786	0.00589486	delayed	0.238341	normal	0.0423048	206	223	0.039	0.116	0.0925759
Pyruvate/Phenylalanine	First words	Attainment of spoken words was achieved normally, delayed, or not yet achieved	482	2	0.0897	0.650786	0.00589486	delayed	0.238341	not yet achieved	0.16358	206	53	0.854	0.854	-0.0770109
Pyruvate/Phenylalanine	First words	Attainment of spoken words was achieved normally, delayed, or not yet achieved	482	2	0.0897	0.650786	0.00589486	normal	0.0423048	not yet achieved	0.16358	223	53	0.185	0.277	-0.169587
Pyruvate/Proline	First words	Attainment of spoken words was achieved normally, delayed, or not yet achieved	482	2	0.457	0.851706	-0.000903416	delayed	0.0323961	normal	0.0776301	206	223	0.873	0.873	0.0281367
Pyruvate/Proline	First words	Attainment of spoken words was achieved normally, delayed, or not yet achieved	482	2	0.457	0.851706	-0.000903416	delayed	0.0323961	not yet achieved	0.265715	206	53	0.237	0.362	-0.121663
Pyruvate/Proline	First words	Attainment of spoken words was achieved normally, delayed, or not yet achieved	482	2	0.457	0.851706	-0.000903416	normal	0.0776301	not yet achieved	0.265715	223	53	0.241	0.362	-0.1498
Pyruvate/Sarcosine	First words	Attainment of spoken words was achieved normally, delayed, or not yet achieved	482	2	0.339	0.810693	0.000341089	delayed	0.0589244	normal	-0.0481319	206	223	0.147	0.441	0.119159
Pyruvate/Sarcosine	First words	Attainment of spoken words was achieved normally, delayed, or not yet achieved	482	2	0.339	0.810693	0.000341089	delayed	0.0589244	not yet achieved	0.171913	206	53	0.843	0.843	0.018056
Pyruvate/Sarcosine	First words	Attainment of spoken words was achieved normally, delayed, or not yet achieved	482	2	0.339	0.810693	0.000341089	normal	-0.0481319	not yet achieved	0.171913	223	53	0.496	0.744	-0.101103
Pyruvate/a-Ketoglutarate	First words	Attainment of spoken words was achieved normally, delayed, or not yet achieved	482	2	0.00835	0.273761	0.0158062	delayed	0.141049	normal	-0.001476	206	223	0.135	0.135	0.0808771
Pyruvate/a-Ketoglutarate	First words	Attainment of spoken words was achieved normally, delayed, or not yet achieved	482	2	0.00835	0.273761	0.0158062	delayed	0.141049	not yet achieved	0.498415	206	53	0.044	0.066	-0.137068
Pyruvate/a-Ketoglutarate	First words	Attainment of spoken words was achieved normally, delayed, or not yet achieved	482	2	0.00835	0.273761	0.0158062	normal	-0.001476	not yet achieved	0.498415	223	53	0.002	0.006	-0.217945
Serine/Citrate	First words	Attainment of spoken words was achieved normally, delayed, or not yet achieved	482	2	0.834	0.961942	-0.00341751	delayed	0.143562	normal	0.0682235	206	223	0.579	0.929	0.0196508
Serine/Citrate	First words	Attainment of spoken words was achieved normally, delayed, or not yet achieved	482	2	0.834	0.961942	-0.00341751	delayed	0.143562	not yet achieved	0.0161181	206	53	0.929	0.929	-0.0173412
Serine/Citrate	First words	Attainment of spoken words was achieved normally, delayed, or not yet achieved	482	2	0.834	0.961942	-0.00341751	normal	0.0682235	not yet achieved	0.0161181	223	53	0.702	0.929	-0.036992
Serine/Isoleucine	First words	Attainment of spoken words was achieved normally, delayed, or not yet achieved	484	2	1	1	-0.00415774	delayed	0.111781	normal	0.160349	206	225	0.995	0.998	0.0220948
Serine/Isoleucine	First words	Attainment of spoken words was achieved normally, delayed, or not yet achieved	484	2	1	1	-0.00415774	delayed	0.111781	not yet achieved	0.137996	206	53	0.986	0.998	0.0160666
Serine/Isoleucine	First words	Attainment of spoken words was achieved normally, delayed, or not yet achieved	484	2	1	1	-0.00415774	normal	0.160349	not yet achieved	0.137996	225	53	0.998	0.998	-0.00602824
Serine/Leucine	First words	Attainment of spoken words was achieved normally, delayed, or not yet achieved	484	2	0.784	0.945	-0.00314768	delayed	0.14866	normal	0.110056	206	225	0.496	0.922	0.0371084
Serine/Leucine	First words	Attainment of spoken words was achieved normally, delayed, or not yet achieved	484	2	0.784	0.945	-0.00314768	delayed	0.14866	not yet achieved	0.0995611	206	53	0.922	0.922	0.019421
Serine/Leucine	First words	Attainment of spoken words was achieved normally, delayed, or not yet achieved	484	2	0.784	0.945	-0.00314768	normal	0.110056	not yet achieved	0.0995611	225	53	0.731	0.922	-0.0176874
Serine/Urate	First words	Attainment of spoken words was achieved normally, delayed, or not yet achieved	482	2	0.167	0.7344	0.00329009	delayed	0.0168429	normal	-0.00242291	206	223	0.744	0.744	0.0269995
Serine/Urate	First words	Attainment of spoken words was achieved normally, delayed, or not yet achieved	482	2	0.167	0.7344	0.00329009	delayed	0.0168429	not yet achieved	0.263588	206	53	0.064	0.138	-0.0828515
Serine/Urate	First words	Attainment of spoken words was achieved normally, delayed, or not yet achieved	482	2	0.167	0.7344	0.00329009	normal	-0.00242291	not yet achieved	0.263588	223	53	0.092	0.138	-0.109851
Taurine/4-hydroxyproline	First words	Attainment of spoken words was achieved normally, delayed, or not yet achieved	483	2	0.551	0.886235	-0.00168013	delayed	0.0315661	normal	0.0122456	205	225	0.786	0.786	-0.0028078
Taurine/4-hydroxyproline	First words	Attainment of spoken words was achieved normally, delayed, or not yet achieved	483	2	0.551	0.886235	-0.00168013	delayed	0.0315661	not yet achieved	-0.144484	205	53	0.36	0.54	0.0475937
Taurine/4-hydroxyproline	First words	Attainment of spoken words was achieved normally, delayed, or not yet achieved	483	2	0.551	0.886235	-0.00168013	normal	0.0122456	not yet achieved	-0.144484	225	53	0.278	0.54	0.0504015
Taurine/Carnitine	First words	Attainment of spoken words was achieved normally, delayed, or not yet achieved	482	2	0.165	0.732244	0.00336026	delayed	0.0868309	normal	-0.0913574	206	223	0.091	0.254	0.0952742
Taurine/Carnitine	First words	Attainment of spoken words was achieved normally, delayed, or not yet achieved	482	2	0.165	0.732244	0.00336026	delayed	0.0868309	not yet achieved	-0.235365	206	53	0.169	0.254	0.0772252
Taurine/Carnitine	First words	Attainment of spoken words was achieved normally, delayed, or not yet achieved	482	2	0.165	0.732244	0.00336026	normal	-0.0913574	not yet achieved	-0.235365	223	53	0.777	0.777	-0.018049
Taurine/Citrate	First words	Attainment of spoken words was achieved normally, delayed, or not yet achieved	482	2	0.629	0.90867	-0.00223781	delayed	0.0804915	normal	0.00658138	206	223	0.491	0.736	0.0564667
Taurine/Citrate	First words	Attainment of spoken words was achieved normally, delayed, or not yet achieved	482	2	0.629	0.90867	-0.00223781	delayed	0.0804915	not yet achieved	0.0609627	206	53	0.743	0.743	-0.00683457
Taurine/Citrate	First words	Attainment of spoken words was achieved normally, delayed, or not yet achieved	482	2	0.629	0.90867	-0.00223781	normal	0.00658138	not yet achieved	0.0609627	223	53	0.376	0.736	-0.0633013
Taurine/Ethanolamine	First words	Attainment of spoken words was achieved normally, delayed, or not yet achieved	484	2	0.597	0.897595	-0.00201517	delayed	0.0794437	normal	-0.0771432	206	225	0.367	0.696	0.0355009
Taurine/Ethanolamine	First words	Attainment of spoken words was achieved normally, delayed, or not yet achieved	484	2	0.597	0.897595	-0.00201517	delayed	0.0794437	not yet achieved	0.0648421	206	53	0.998	0.998	0.0231015
Taurine/Ethanolamine	First words	Attainment of spoken words was achieved normally, delayed, or not yet achieved	484	2	0.597	0.897595	-0.00201517	normal	-0.0771432	not yet achieved	0.0648421	225	53	0.464	0.696	-0.0123994
Taurine/Malate	First words	Attainment of spoken words was achieved normally, delayed, or not yet achieved	482	2	0.939	0.985628	-0.00391063	delayed	0.00610593	normal	0.093905	206	223	0.732	0.947	-0.0192384
Taurine/Malate	First words	Attainment of spoken words was achieved normally, delayed, or not yet achieved	482	2	0.939	0.985628	-0.00391063	delayed	0.00610593	not yet achieved	-0.00634474	206	53	0.947	0.947	0.0125185
Taurine/Malate	First words	Attainment of spoken words was achieved normally, delayed, or not yet achieved	482	2	0.939	0.985628	-0.00391063	normal	0.093905	not yet achieved	-0.00634474	223	53	0.853	0.947	0.0317569
Taurine/Palmitoylcarnitine	First words	Attainment of spoken words was achieved normally, delayed, or not yet achieved	476	2	0.45	0.85	-0.000854935	delayed	0.00638598	normal	-0.000578594	203	222	0.878	0.878	0.00649434
Taurine/Palmitoylcarnitine	First words	Attainment of spoken words was achieved normally, delayed, or not yet achieved	476	2	0.45	0.85	-0.000854935	delayed	0.00638598	not yet achieved	0.194496	203	51	0.236	0.354	-0.0398122
Taurine/Palmitoylcarnitine	First words	Attainment of spoken words was achieved normally, delayed, or not yet achieved	476	2	0.45	0.85	-0.000854935	normal	-0.000578594	not yet achieved	0.194496	222	51	0.231	0.354	-0.0463065
Taurine/Phenylalanine	First words	Attainment of spoken words was achieved normally, delayed, or not yet achieved	484	2	0.235	0.766553	0.00185736	delayed	0.0536152	normal	-0.0870242	206	225	0.111	0.333	0.0705935
Taurine/Phenylalanine	First words	Attainment of spoken words was achieved normally, delayed, or not yet achieved	484	2	0.235	0.766553	0.00185736	delayed	0.0536152	not yet achieved	0.0458125	206	53	0.965	0.965	0.0242632
Taurine/Phenylalanine	First words	Attainment of spoken words was achieved normally, delayed, or not yet achieved	484	2	0.235	0.766553	0.00185736	normal	-0.0870242	not yet achieved	0.0458125	225	53	0.294	0.441	-0.0463304
Taurine/a-Ketoglutarate	First words	Attainment of spoken words was achieved normally, delayed, or not yet achieved	482	2	0.148	0.716151	0.00380848	delayed	0.0543555	normal	-0.158718	206	223	0.226	0.339	0.0482082
Taurine/a-Ketoglutarate	First words	Attainment of spoken words was achieved normally, delayed, or not yet achieved	482	2	0.148	0.716151	0.00380848	delayed	0.0543555	not yet achieved	0.0388199	206	53	0.36	0.36	-0.0888147
Taurine/a-Ketoglutarate	First words	Attainment of spoken words was achieved normally, delayed, or not yet achieved	482	2	0.148	0.716151	0.00380848	normal	-0.158718	not yet achieved	0.0388199	223	53	0.057	0.172	-0.137023
Threonine/Valine	First words	Attainment of spoken words was achieved normally, delayed, or not yet achieved	483	2	0.431	0.840293	-0.000660968	delayed	0.179418	normal	0.0749046	206	224	0.203	0.609	0.0542868
Threonine/Valine	First words	Attainment of spoken words was achieved normally, delayed, or not yet achieved	483	2	0.431	0.840293	-0.000660968	delayed	0.179418	not yet achieved	0.132659	206	53	0.519	0.778	0.0464535
Threonine/Valine	First words	Attainment of spoken words was achieved normally, delayed, or not yet achieved	483	2	0.431	0.840293	-0.000660968	normal	0.0749046	not yet achieved	0.132659	224	53	0.878	0.878	-0.00783327
Tryptophan/a-Ketoglutarate	First words	Attainment of spoken words was achieved normally, delayed, or not yet achieved	482	2	0.292	0.792432	0.000964843	delayed	0.0223835	normal	0.0921678	206	223	0.676	0.676	-0.0178079
Tryptophan/a-Ketoglutarate	First words	Attainment of spoken words was achieved normally, delayed, or not yet achieved	482	2	0.292	0.792432	0.000964843	delayed	0.0223835	not yet achieved	0.295557	206	53	0.119	0.28	-0.106569
Tryptophan/a-Ketoglutarate	First words	Attainment of spoken words was achieved normally, delayed, or not yet achieved	482	2	0.292	0.792432	0.000964843	normal	0.0921678	not yet achieved	0.295557	223	53	0.187	0.28	-0.0887609
Xanthine/4-hydroxyproline	First words	Attainment of spoken words was achieved normally, delayed, or not yet achieved	452	2	0.583	0.894855	-0.00204726	delayed	0.00172895	normal	0.101262	196	205	0.486	0.585	-0.0308942
Xanthine/4-hydroxyproline	First words	Attainment of spoken words was achieved normally, delayed, or not yet achieved	452	2	0.583	0.894855	-0.00204726	delayed	0.00172895	not yet achieved	0.0220653	196	51	0.585	0.585	0.0318765
Xanthine/4-hydroxyproline	First words	Attainment of spoken words was achieved normally, delayed, or not yet achieved	452	2	0.583	0.894855	-0.00204726	normal	0.101262	not yet achieved	0.0220653	205	51	0.355	0.585	0.0627707
Xanthine/Carnitine	First words	Attainment of spoken words was achieved normally, delayed, or not yet achieved	453	2	0.422	0.834905	-0.000613808	delayed	0.0814202	normal	-0.100301	197	205	0.289	0.456	0.0180748
Xanthine/Carnitine	First words	Attainment of spoken words was achieved normally, delayed, or not yet achieved	453	2	0.422	0.834905	-0.000613808	delayed	0.0814202	not yet achieved	-0.0851497	197	51	0.304	0.456	0.0170958
Xanthine/Carnitine	First words	Attainment of spoken words was achieved normally, delayed, or not yet achieved	453	2	0.422	0.834905	-0.000613808	normal	-0.100301	not yet achieved	-0.0851497	205	51	0.606	0.606	-0.000978973
Xanthine/Histidine	First words	Attainment of spoken words was achieved normally, delayed, or not yet achieved	452	2	0.773	0.944787	-0.00330774	delayed	-0.0115122	normal	-0.0859351	197	204	0.664	0.702	0.0261651
Xanthine/Histidine	First words	Attainment of spoken words was achieved normally, delayed, or not yet achieved	452	2	0.773	0.944787	-0.00330774	delayed	-0.0115122	not yet achieved	-0.00187574	197	51	0.702	0.702	-0.0148586
Xanthine/Histidine	First words	Attainment of spoken words was achieved normally, delayed, or not yet achieved	452	2	0.773	0.944787	-0.00330774	normal	-0.0859351	not yet achieved	-0.00187574	204	51	0.494	0.702	-0.0410237
Xanthine/Palmitoylcarnitine	First words	Attainment of spoken words was achieved normally, delayed, or not yet achieved	447	2	0.464	0.854345	-0.00104634	delayed	-0.0382471	normal	-0.0255397	194	204	0.666	0.666	-0.0375693
Xanthine/Palmitoylcarnitine	First words	Attainment of spoken words was achieved normally, delayed, or not yet achieved	447	2	0.464	0.854345	-0.00104634	delayed	-0.0382471	not yet achieved	0.249195	194	49	0.208	0.519	-0.0884548
Xanthine/Palmitoylcarnitine	First words	Attainment of spoken words was achieved normally, delayed, or not yet achieved	447	2	0.464	0.854345	-0.00104634	normal	-0.0255397	not yet achieved	0.249195	204	49	0.346	0.519	-0.0508854
a-Ketoglutarate/Valine	First words	Attainment of spoken words was achieved normally, delayed, or not yet achieved	481	2	0.123	0.678726	0.00458018	delayed	0.0920991	normal	0.0538047	206	222	0.289	0.289	0.0570833
a-Ketoglutarate/Valine	First words	Attainment of spoken words was achieved normally, delayed, or not yet achieved	481	2	0.123	0.678726	0.00458018	delayed	0.0920991	not yet achieved	-0.200099	206	53	0.048	0.143	0.149466
a-Ketoglutarate/Valine	First words	Attainment of spoken words was achieved normally, delayed, or not yet achieved	481	2	0.123	0.678726	0.00458018	normal	0.0538047	not yet achieved	-0.200099	222	53	0.172	0.258	0.0923826
gamma-Aminobutyric Acid/Hexanoylcarnitine	First words	Attainment of spoken words was achieved normally, delayed, or not yet achieved	476	2	0.307	0.796119	0.000758076	delayed	-0.0930669	normal	0.0224349	203	222	0.761	0.761	-0.041717
gamma-Aminobutyric Acid/Hexanoylcarnitine	First words	Attainment of spoken words was achieved normally, delayed, or not yet achieved	476	2	0.307	0.796119	0.000758076	delayed	-0.0930669	not yet achieved	0.313128	203	51	0.133	0.259	-0.095935
gamma-Aminobutyric Acid/Hexanoylcarnitine	First words	Attainment of spoken words was achieved normally, delayed, or not yet achieved	476	2	0.307	0.796119	0.000758076	normal	0.0224349	not yet achieved	0.313128	222	51	0.173	0.259	-0.054218
Alanine/Carnitine	GI history	Does the participant have a history of a GI problem excluding constipation	497	1	0.928	0.985193	-0.00200392	No	-0.0338419	Yes	-0.0862319	377	120	0.929	0.929	0.0177165
Alanine/Kynurenine	GI history	Does the participant have a history of a GI problem excluding constipation	499	1	0.309	0.798084	6.90157e-05	No	0.142689	Yes	-0.0825164	379	120	0.309	0.309	0.0707401
Alanine/Lysine	GI history	Does the participant have a history of a GI problem excluding constipation	498	1	0.815	0.954298	-0.00190599	No	-0.047381	Yes	-0.0979331	378	120	0.815	0.815	0.0486446
Alanine/Phenylalanine	GI history	Does the participant have a history of a GI problem excluding constipation	499	1	0.636	0.90867	-0.00156071	No	-0.0771953	Yes	-0.0527809	379	120	0.636	0.636	0.0929714
Alanine/Tyrosine	GI history	Does the participant have a history of a GI problem excluding constipation	499	1	0.395	0.827274	-0.000553629	No	0.0366331	Yes	-0.0567664	379	120	0.395	0.395	0.0610796
Alanine/Valine	GI history	Does the participant have a history of a GI problem excluding constipation	498	1	0.814	0.954298	-0.00190461	No	0.0331147	Yes	0.0343829	378	120	0.814	0.814	0.0517878
Alanine/a-Ketoglutarate	GI history	Does the participant have a history of a GI problem excluding constipation	497	1	0.35	0.810693	-0.00025448	No	-0.0335606	Yes	0.02671	377	120	0.35	0.35	0.090407
Arginine/4-hydroxyproline	GI history	Does the participant have a history of a GI problem excluding constipation	498	1	0.139	0.698915	0.00240596	No	0.160169	Yes	0.0575758	378	120	0.139	0.139	0.0671507
Arginine/Carnitine	GI history	Does the participant have a history of a GI problem excluding constipation	496	1	0.939	0.985628	-0.00201235	No	-0.0496482	Yes	-0.0363183	376	120	0.939	0.939	-0.000752475
Arginine/Citrate	GI history	Does the participant have a history of a GI problem excluding constipation	496	1	0.0791	0.640178	0.00421523	No	0.0828131	Yes	-0.128175	376	120	0.079	0.079	0.0879469
Arginine/Leucine	GI history	Does the participant have a history of a GI problem excluding constipation	498	1	0.604	0.90179	-0.00147275	No	0.118453	Yes	0.0666583	378	120	0.604	0.604	0.0474086
Arginine/Phenylalanine	GI history	Does the participant have a history of a GI problem excluding constipation	498	1	0.292	0.792432	0.000224981	No	0.118805	Yes	0.012227	378	120	0.292	0.292	0.0603788
Arginine/Tyrosine	GI history	Does the participant have a history of a GI problem excluding constipation	498	1	0.389	0.827109	-0.000520253	No	0.0523612	Yes	0.0954771	378	120	0.389	0.389	0.0343593
Citrate	GI history	Does the participant have a history of a GI problem excluding constipation	497	1	0.354	0.810693	-0.00028194	No	-0.0576477	Yes	0.0849785	377	120	0.354	0.354	-0.0206522
Citrulline/Carnitine	GI history	Does the participant have a history of a GI problem excluding constipation	497	1	0.585	0.894855	-0.00141655	No	-0.0687939	Yes	-0.0198799	377	120	0.585	0.585	-0.039709
Citrulline/Glutarylcarnitine	GI history	Does the participant have a history of a GI problem excluding constipation	491	1	0.162	0.726964	0.0019495	No	0.0553205	Yes	-0.0320017	374	117	0.162	0.162	0.0891553
Decanoylcarnitine/4-hydroxyproline	GI history	Does the participant have a history of a GI problem excluding constipation	490	1	0.674	0.911941	-0.00168737	No	0.0200178	Yes	0.0268784	373	117	0.675	0.675	-0.104293
Decanoylcarnitine/Carnitine	GI history	Does the participant have a history of a GI problem excluding constipation	491	1	0.3	0.795954	0.000147829	No	-0.0172118	Yes	0.131442	374	117	0.301	0.301	-0.150251
Decanoylcarnitine/Isoleucine	GI history	Does the participant have a history of a GI problem excluding constipation	491	1	0.107	0.665967	0.00327805	No	-0.0243411	Yes	0.289818	374	117	0.107	0.107	-0.116558
Decanoylcarnitine/Leucine	GI history	Does the participant have a history of a GI problem excluding constipation	491	1	0.176	0.744324	0.00169342	No	0.00676033	Yes	0.261438	374	117	0.176	0.176	-0.0781537
Decanoylcarnitine/Phenylalanine	GI history	Does the participant have a history of a GI problem excluding constipation	491	1	0.237	0.767622	0.000818584	No	0.00737174	Yes	0.224582	374	117	0.237	0.237	-0.0719846
Decanoylcarnitine/Valine	GI history	Does the participant have a history of a GI problem excluding constipation	490	1	0.123	0.678726	0.00281363	No	0.00255776	Yes	0.242577	373	117	0.124	0.124	-0.112191
Ethanolamine/4-hydroxyproline	GI history	Does the participant have a history of a GI problem excluding constipation	498	1	0.954	0.989413	-0.00200929	No	0.0893426	Yes	0.127574	378	120	0.954	0.954	0.0212534
Ethanolamine/Carnitine	GI history	Does the participant have a history of a GI problem excluding constipation	497	1	0.35	0.810693	-0.000257236	No	-0.0485337	Yes	0.148344	377	120	0.35	0.35	-0.0515652
Ethanolamine/Citrate	GI history	Does the participant have a history of a GI problem excluding constipation	497	1	0.258	0.777726	0.000564958	No	0.141406	Yes	0.0263717	377	120	0.258	0.258	0.0470195
Ethanolamine/Kynurenine	GI history	Does the participant have a history of a GI problem excluding constipation	499	1	0.698	0.916689	-0.00170816	No	0.0291094	Yes	0.24662	379	120	0.698	0.698	-0.0248503
Ethanolamine/Malate	GI history	Does the participant have a history of a GI problem excluding constipation	497	1	0.0809	0.64498	0.00413648	No	0.105811	Yes	-0.150989	377	120	0.081	0.081	0.0647818
Ethanolamine/Urate	GI history	Does the participant have a history of a GI problem excluding constipation	497	1	0.0594	0.602185	0.00515895	No	0.0686842	Yes	-0.157166	377	120	0.06	0.06	0.0881065
Ethanolamine/a-Ketoglutarate	GI history	Does the participant have a history of a GI problem excluding constipation	497	1	0.667	0.909237	-0.0016469	No	0.107883	Yes	-0.0248386	377	120	0.668	0.668	0.0259654
Glutamic Acid/4-hydroxyproline	GI history	Does the participant have a history of a GI problem excluding constipation	498	1	0.286	0.792432	0.000274782	No	-0.0717752	Yes	-0.0118205	378	120	0.287	0.287	-0.0570649
Glutamine	GI history	Does the participant have a history of a GI problem excluding constipation	499	1	0.196	0.752294	0.00134451	No	0.12084	Yes	-0.061708	379	120	0.197	0.197	0.0191335
Glycine/Arginine	GI history	Does the participant have a history of a GI problem excluding constipation	498	1	0.0946	0.650786	0.00361856	No	-0.0271413	Yes	0.096907	378	120	0.095	0.095	-0.0735605
Glycine/Asparagine	GI history	Does the participant have a history of a GI problem excluding constipation	499	1	0.454	0.851706	-0.000883442	No	0.0164157	Yes	0.148042	379	120	0.454	0.454	-0.0202587
Glycine/Carnitine	GI history	Does the participant have a history of a GI problem excluding constipation	497	1	0.243	0.769979	0.000734433	No	-0.0730332	Yes	-0.0165394	377	120	0.243	0.243	-0.0495198
Glycine/Citrate	GI history	Does the participant have a history of a GI problem excluding constipation	497	1	0.589	0.894855	-0.00142937	No	0.171118	Yes	-0.012574	377	120	0.589	0.589	0.027925
Glycine/Hexanoylcarnitine	GI history	Does the participant have a history of a GI problem excluding constipation	491	1	0.572	0.890856	-0.0013918	No	0.036764	Yes	-0.00848925	374	117	0.572	0.572	0.0913286
Glycine/Isoleucine	GI history	Does the participant have a history of a GI problem excluding constipation	499	1	0.365	0.812584	-0.000363643	No	0.0997385	Yes	0.256869	379	120	0.366	0.366	-0.0416933
Glycine/Leucine	GI history	Does the participant have a history of a GI problem excluding constipation	499	1	0.463	0.854345	-0.000928951	No	0.0718156	Yes	0.213543	379	120	0.463	0.463	-0.00735127
Glycine/Lysine	GI history	Does the participant have a history of a GI problem excluding constipation	498	1	0.21	0.759371	0.00114602	No	-0.0223079	Yes	0.148688	378	120	0.211	0.211	-0.0304486
Glycine/Malate	GI history	Does the participant have a history of a GI problem excluding constipation	497	1	0.23	0.765793	0.000888021	No	0.165521	Yes	-0.117375	377	120	0.23	0.23	0.0651618
Glycine/Methionine	GI history	Does the participant have a history of a GI problem excluding constipation	499	1	0.28	0.789851	0.000335702	No	0.0294791	Yes	0.140468	379	120	0.28	0.28	-0.0354383
Glycine/Phenylalanine	GI history	Does the participant have a history of a GI problem excluding constipation	499	1	0.702	0.918	-0.00171719	No	0.0723316	Yes	0.0323637	379	120	0.702	0.702	0.0107153
Glycine/Valine	GI history	Does the participant have a history of a GI problem excluding constipation	498	1	0.351	0.810693	-0.000262151	No	0.0885457	Yes	0.231178	378	120	0.351	0.351	-0.0321538
Glycine/a-Ketoglutarate	GI history	Does the participant have a history of a GI problem excluding constipation	497	1	0.867	0.973195	-0.00196328	No	0.0475369	Yes	0.107108	377	120	0.867	0.867	0.00498006
Hexanoylcarnitine/Leucine	GI history	Does the participant have a history of a GI problem excluding constipation	491	1	0.247	0.775338	0.000700585	No	-0.0342871	Yes	0.145911	374	117	0.247	0.247	-0.0687374
Histidine/Leucine	GI history	Does the participant have a history of a GI problem excluding constipation	498	1	0.947	0.986932	-0.00200728	No	0.183684	Yes	0.165318	378	120	0.947	0.947	0.00659416
Homoserine/Carnitine	GI history	Does the participant have a history of a GI problem excluding constipation	497	1	0.867	0.973195	-0.00196377	No	-0.00686518	Yes	0.0180138	377	120	0.868	0.868	-0.0106668
Homoserine/Citrate	GI history	Does the participant have a history of a GI problem excluding constipation	497	1	0.0361	0.506503	0.0068553	No	0.137465	Yes	-0.196724	377	120	0.036	0.036	0.0798896
Homoserine/Isoleucine	GI history	Does the participant have a history of a GI problem excluding constipation	499	1	0.702	0.918	-0.0017183	No	0.139418	Yes	0.115145	379	120	0.703	0.703	0.0111457
Homoserine/Leucine	GI history	Does the participant have a history of a GI problem excluding constipation	499	1	0.505	0.87141	-0.00111923	No	0.138314	Yes	-0.00110091	379	120	0.506	0.506	0.0425282
Hypoxanthine/4-hydroxyproline	GI history	Does the participant have a history of a GI problem excluding constipation	467	1	0.384	0.823626	-0.000522903	No	-0.0182279	Yes	0.0821554	356	111	0.385	0.385	-0.0784446
Hypoxanthine/Carnitine	GI history	Does the participant have a history of a GI problem excluding constipation	468	1	0.217	0.761776	0.00112094	No	-0.0231837	Yes	0.0712076	357	111	0.217	0.217	-0.0844972
Lactate	GI history	Does the participant have a history of a GI problem excluding constipation	497	1	0.267	0.780675	0.000469128	No	-0.123387	Yes	0.0734052	377	120	0.267	0.267	-0.05346
Lactate/4-hydroxyproline	GI history	Does the participant have a history of a GI problem excluding constipation	496	1	0.556	0.886235	-0.00132232	No	-0.0295348	Yes	0.116854	376	120	0.556	0.556	-0.0690994
Lactate/Alanine	GI history	Does the participant have a history of a GI problem excluding constipation	497	1	0.0176	0.379522	0.00935935	No	-0.183612	Yes	0.178264	377	120	0.018	0.018	-0.102898
Lactate/Arginine	GI history	Does the participant have a history of a GI problem excluding constipation	496	1	0.112	0.665967	0.00309545	No	-0.113484	Yes	0.0802377	376	120	0.112	0.112	-0.138515
Lactate/Asparagine	GI history	Does the participant have a history of a GI problem excluding constipation	497	1	0.195	0.752294	0.00137761	No	-0.153045	Yes	-0.000776051	377	120	0.195	0.195	-0.0698463
Lactate/Aspartic Acid	GI history	Does the participant have a history of a GI problem excluding constipation	497	1	0.83	0.959968	-0.00192656	No	0.0842536	Yes	0.117534	377	120	0.83	0.83	0.0497746
Lactate/Carnitine	GI history	Does the participant have a history of a GI problem excluding constipation	497	1	0.211	0.759371	0.00114095	No	-0.10494	Yes	0.115787	377	120	0.211	0.211	-0.154381
Lactate/Citrate	GI history	Does the participant have a history of a GI problem excluding constipation	497	1	0.688	0.911941	-0.0016947	No	0.0151122	Yes	0.0312883	377	120	0.688	0.688	-0.0261767
Lactate/Citrulline	GI history	Does the participant have a history of a GI problem excluding constipation	497	1	0.417	0.832187	-0.000692036	No	-0.145555	Yes	-0.0266366	377	120	0.418	0.418	-0.103291
Lactate/Decanoylcarnitine	GI history	Does the participant have a history of a GI problem excluding constipation	491	1	0.999	0.999934	-0.00204499	No	0.021158	Yes	0.0816346	374	117	0.999	0.999	0.0179606
Lactate/Ethanolamine	GI history	Does the participant have a history of a GI problem excluding constipation	497	1	0.22	0.761776	0.00102402	No	-0.0552515	Yes	-0.00144021	377	120	0.22	0.22	-0.0572339
Lactate/Glutamic Acid	GI history	Does the participant have a history of a GI problem excluding constipation	497	1	0.684	0.911941	-0.00168636	No	0.0961284	Yes	0.0210461	377	120	0.685	0.685	0.0479552
Lactate/Glutamine	GI history	Does the participant have a history of a GI problem excluding constipation	497	1	0.123	0.678726	0.00279767	No	-0.165182	Yes	0.0465519	377	120	0.123	0.123	-0.0679725
Lactate/Glutarylcarnitine	GI history	Does the participant have a history of a GI problem excluding constipation	491	1	0.853	0.968441	-0.00197432	No	0.0484179	Yes	0.0935267	374	117	0.853	0.853	-0.0546656
Lactate/Glycine	GI history	Does the participant have a history of a GI problem excluding constipation	497	1	0.39	0.827109	-0.000524477	No	-0.139478	Yes	-0.00560394	377	120	0.39	0.39	-0.0574701
Lactate/Hexanoylcarnitine	GI history	Does the participant have a history of a GI problem excluding constipation	491	1	0.967	0.993595	-0.00204142	No	-0.0535344	Yes	-0.0131988	374	117	0.967	0.967	0.0015541
Lactate/Histidine	GI history	Does the participant have a history of a GI problem excluding constipation	496	1	0.149	0.716672	0.00218823	No	-0.15207	Yes	0.12998	376	120	0.149	0.149	-0.0819945
Lactate/Homocitrulline	GI history	Does the participant have a history of a GI problem excluding constipation	497	1	0.392	0.827274	-0.000539662	No	-0.033356	Yes	0.0864248	377	120	0.392	0.392	-0.0910721
Lactate/Homoserine	GI history	Does the participant have a history of a GI problem excluding constipation	497	1	0.0621	0.615825	0.00500964	No	-0.0703537	Yes	0.203607	377	120	0.062	0.062	-0.0938181
Lactate/Isoleucine	GI history	Does the participant have a history of a GI problem excluding constipation	497	1	0.252	0.77704	0.000635482	No	-0.0275025	Yes	0.0862162	377	120	0.252	0.252	-0.104641
Lactate/Kynurenine	GI history	Does the participant have a history of a GI problem excluding constipation	497	1	0.25	0.775338	0.000649023	No	-0.00981751	Yes	0.164939	377	120	0.251	0.251	-0.0779972
Lactate/Leucine	GI history	Does the participant have a history of a GI problem excluding constipation	497	1	0.354	0.810693	-0.00028194	No	-0.0177255	Yes	0.0584485	377	120	0.354	0.354	-0.067552
Lactate/Lysine	GI history	Does the participant have a history of a GI problem excluding constipation	496	1	0.15	0.718256	0.00217969	No	-0.106048	Yes	0.0800639	376	120	0.15	0.15	-0.0892803
Lactate/Malate	GI history	Does the participant have a history of a GI problem excluding constipation	497	1	0.801	0.948623	-0.00189138	No	0.0528987	Yes	-0.0581513	377	120	0.801	0.801	-0.00110678
Lactate/Methionine	GI history	Does the participant have a history of a GI problem excluding constipation	497	1	0.0954	0.650786	0.00359799	No	-0.115713	Yes	0.0888555	377	120	0.096	0.096	-0.0829085
Lactate/Octanoylcarnitine	GI history	Does the participant have a history of a GI problem excluding constipation	491	1	0.79	0.946762	-0.00190053	No	0.0411183	Yes	0.0611042	374	117	0.791	0.791	-0.0295744
Lactate/Ornithine	GI history	Does the participant have a history of a GI problem excluding constipation	497	1	0.146	0.712915	0.00224098	No	-0.144131	Yes	0.0209383	377	120	0.147	0.147	-0.129665
Lactate/Palmitoylcarnitine	GI history	Does the participant have a history of a GI problem excluding constipation	491	1	0.889	0.977535	-0.00200513	No	0.0217157	Yes	0.0641629	374	117	0.889	0.889	0.0192761
Lactate/Phenylalanine	GI history	Does the participant have a history of a GI problem excluding constipation	497	1	0.334	0.809308	-0.000131098	No	-0.0333312	Yes	0.0669922	377	120	0.334	0.334	-0.0434175
Lactate/Proline	GI history	Does the participant have a history of a GI problem excluding constipation	497	1	0.133	0.690354	0.00253275	No	-0.0844755	Yes	0.120121	377	120	0.133	0.133	-0.112742
Lactate/Sarcosine	GI history	Does the participant have a history of a GI problem excluding constipation	497	1	0.941	0.985795	-0.00200923	No	-0.0128511	Yes	-0.0220996	377	120	0.942	0.942	-0.0464442
Lactate/Serine	GI history	Does the participant have a history of a GI problem excluding constipation	497	1	0.211	0.759371	0.00113727	No	-0.145341	Yes	-0.00860812	377	120	0.211	0.211	-0.0604399
Lactate/Taurine	GI history	Does the participant have a history of a GI problem excluding constipation	497	1	0.974	0.994234	-0.00201802	No	0.0153734	Yes	-0.0606668	377	120	0.974	0.974	-0.033073
Lactate/Threonine	GI history	Does the participant have a history of a GI problem excluding constipation	497	1	0.0492	0.572352	0.00579503	No	-0.0886291	Yes	0.178407	377	120	0.049	0.049	-0.114048
Lactate/Tyrosine	GI history	Does the participant have a history of a GI problem excluding constipation	497	1	0.254	0.777437	0.000608504	No	0.00678332	Yes	0.0333163	377	120	0.254	0.254	-0.0765764
Lactate/Urate	GI history	Does the participant have a history of a GI problem excluding constipation	497	1	0.635	0.90867	-0.00156418	No	-0.00237065	Yes	-0.0554827	377	120	0.635	0.635	-0.0049081
Lactate/Valine	GI history	Does the participant have a history of a GI problem excluding constipation	496	1	0.252	0.77704	0.000632224	No	-0.0240832	Yes	0.211054	376	120	0.252	0.252	-0.100976
Lactate/Xanthine	GI history	Does the participant have a history of a GI problem excluding constipation	468	1	0.367	0.812584	-0.000403194	No	-0.0250886	Yes	0.00886659	357	111	0.368	0.368	-0.0535538
Lactate/a-Ketoglutarate	GI history	Does the participant have a history of a GI problem excluding constipation	497	1	0.46	0.854345	-0.000916014	No	-0.0267184	Yes	0.0384607	377	120	0.46	0.46	-0.0720543
Leucine	GI history	Does the participant have a history of a GI problem excluding constipation	499	1	0.555	0.886235	-0.00131027	No	-0.070266	Yes	-0.138512	379	120	0.555	0.555	0.0284829
Leucine/Carnitine	GI history	Does the participant have a history of a GI problem excluding constipation	497	1	0.585	0.894855	-0.00141655	No	-0.117001	Yes	-0.0991976	377	120	0.585	0.585	-0.0200644
[truncated: 4,038 more rows]
