# Supplementary material for: Metabolomic biomarkers in autism: identification of complex dysregulations of cellular bioenergetics
Source: Front Psychiatry. 2023 Oct 2;14:1249578. doi: 10.3389/fpsyt.2023.1249578 (PMC10622772; doi:10.3389/fpsyt.2023.1249578)
Supplement: Supplementary file 12 [file Table_12.xlsx]

## Sheet: S.Table12
Supplementary Table 12. Fisher Exact and Post Hoc Test Between Categorical CAMP Behavioral and Phenotypic Data and Biomarker Positive and Negative Populations
Fisher Exact Test							Fisher Exact Test Post Hoc
Biomarker	Variable	Description	OddsRatio	CramerV	p	p.adj	Response	OddsRatio.post	p.post	N.BiomarkerPositive	TotalPosI
Alanine/Carnitine	ADOS-2 Toddler RoC	ADOS-2 Toddler Module Range of Concern	0.830609	0	1	1	Mid-to-moderate	0.830609	1	2	35
Alanine/Carnitine	ADOS-2 Toddler RoC	ADOS-2 Toddler Module Range of Concern	0.830609	0	1	1	Moderate to severe	1.20394	1	10	35
Alanine/Carnitine	Anxiety	Parents observed anxiety like behavior	0.685788	0.0129562	0.33622	1	No	0.685788	0.33622	22	35
Alanine/Carnitine	Anxiety	Parents observed anxiety like behavior	0.685788	0.0129562	0.33622	1	Yes	1.45818	0.33622	13	35
Alanine/Carnitine	Attainment roll	Attainment of rolling was achieved normally, delayed, or not yet achieved	0.832269	0	1	1	delayed	0.832269	1	4	35
Alanine/Carnitine	Attainment roll	Attainment of rolling was achieved normally, delayed, or not yet achieved	0.832269	0	1	1	normal	1.20153	1	29	35
Alanine/Carnitine	Attainment sit	Attainment of sitting was achieved normally, delayed, or not yet achieved	1.06293	0	0.801728	1	delayed	1.06293	0.801728	5	35
Alanine/Carnitine	Attainment sit	Attainment of sitting was achieved normally, delayed, or not yet achieved	1.06293	0	0.801728	1	normal	0.940795	0.801728	28	35
Alanine/Carnitine	Attainment walk	Attainment of waling was achieved normally, delayed, or not yet achieved	1.71361	0.040475	0.243329	1	delayed	1.71361	0.243329	9	35
Alanine/Carnitine	Attainment walk	Attainment of waling was achieved normally, delayed, or not yet achieved	1.71361	0.040475	0.243329	1	normal	0.583562	0.243329	25	35
Alanine/Carnitine	Developmental regression	Past or current signs of developmental regression	0.845331	0	0.711627	1	No	0.845331	0.711627	19	35
Alanine/Carnitine	Developmental regression	Past or current signs of developmental regression	0.845331	0	0.711627	1	Yes	1.18297	0.711627	14	35
Alanine/Carnitine	First phrases	Attainment of spoken phrases was achieved normally, delayed, or not yet achieved		0	0.659736	1	delayed	0.725256	0.456357	9	35
Alanine/Carnitine	First phrases	Attainment of spoken phrases was achieved normally, delayed, or not yet achieved		0	0.659736	1	normal	0.899207	1	6	35
Alanine/Carnitine	First phrases	Attainment of spoken phrases was achieved normally, delayed, or not yet achieved		0	0.659736	1	not yet achieved	1.39531	0.377689	19	35
Alanine/Carnitine	First words	Attainment of spoken words was achieved normally, delayed, or not yet achieved		0	0.754898	1	delayed	1.36944	0.376005	17	35
Alanine/Carnitine	First words	Attainment of spoken words was achieved normally, delayed, or not yet achieved		0	0.754898	1	normal	0.800846	0.595195	14	35
Alanine/Carnitine	First words	Attainment of spoken words was achieved normally, delayed, or not yet achieved		0	0.754898	1	not yet achieved	0.770705	1	3	35
Alanine/Carnitine	GI history	Does the participant have a history of a GI problem excluding constipation	0.913741	0	0.838326	1	No	0.913741	0.838326	26	35
Alanine/Carnitine	GI history	Does the participant have a history of a GI problem excluding constipation	0.913741	0	0.838326	1	Yes	1.0944	0.838326	9	35
Alanine/Carnitine	Gestational diabetes	Maternal gestational diabetes	1.51494	0	0.787095	1	No	1.51494	0.787095	32	35
Alanine/Carnitine	Gestational diabetes	Maternal gestational diabetes	1.51494	0	0.787095	1	Yes	0.660094	0.787095	3	35
Alanine/Carnitine	Low muscle tone	Low muscle tone was observed in the medical examination of the participant	1.61074	0	0.602061	1	No	1.61074	0.602061	32	35
Alanine/Carnitine	Low muscle tone	Low muscle tone was observed in the medical examination of the participant	1.61074	0	0.602061	1	Yes	0.620831	0.602061	3	35
Alanine/Carnitine	Medication	Participant was taking a medication at the time of the blood draw	0.17587	0.116035	0.00592583	0.911046	No	0.17587	0.00592583	2	35
Alanine/Carnitine	Medication	Participant was taking a medication at the time of the blood draw	0.17587	0.116035	0.00592583	0.911046	Yes	5.68601	0.00592583	30	35
Alanine/Carnitine	Megalencephaly	Physical examination suggests megalencephaly	0.292829	0.101287	0.0309507	0.924657	No	0.292829	0.0309507	30	35
Alanine/Carnitine	Megalencephaly	Physical examination suggests megalencephaly	0.292829	0.101287	0.0309507	0.924657	Yes	3.41497	0.0309507	5	35
Alanine/Carnitine	Physical abnormality	Participant was previously diagnosed with physical abnormality	0.705117	0	0.526589	1	No	0.705117	0.526589	31	35
Alanine/Carnitine	Physical abnormality	Participant was previously diagnosed with physical abnormality	0.705117	0	0.526589	1	Yes	1.41821	0.526589	4	35
Alanine/Carnitine	Preferred diet	Participant has dietary preferences for a specific type, color or texture of food	0.648265	0.0237342	0.282961	1	No	0.648265	0.282961	10	35
Alanine/Carnitine	Preferred diet	Participant has dietary preferences for a specific type, color or texture of food	0.648265	0.0237342	0.282961	1	Yes	1.54258	0.282961	25	35
Alanine/Carnitine	Race	The parental reported race of the participant		0.0558976	0.262295	1	American Indian or Alaska Native	0	1	0	35
Alanine/Carnitine	Race	The parental reported race of the participant		0.0558976	0.262295	1	Asian	0.439681	0.712532	1	35
Alanine/Carnitine	Race	The parental reported race of the participant		0.0558976	0.262295	1	Black or African American	2.57638	0.0723027	5	35
Alanine/Carnitine	Race	The parental reported race of the participant		0.0558976	0.262295	1	Native Hawaiian or Other Pacific Islander	0	1	0	35
Alanine/Carnitine	Race	The parental reported race of the participant		0.0558976	0.262295	1	Other	0.339913	0.208191	2	35
Alanine/Carnitine	Race	The parental reported race of the participant		0.0558976	0.262295	1	White	1.3636	0.56123	27	35
Alanine/Carnitine	Seizure history	Participant has previous history of any type of seizure	#NUM!	0.0386737	0.389489	1	No	#NUM!	0.389489	35	35
Alanine/Carnitine	Seizure history	Participant has previous history of any type of seizure	#NUM!	0.0386737	0.389489	1	Yes	0	0.389489	0	35
Alanine/Carnitine	Sex	Biological sex of the participant	2.0666	0.0766034	0.0547964	0.977366	F	2.0666	0.0547964	12	35
Alanine/Carnitine	Sex	Biological sex of the participant	2.0666	0.0766034	0.0547964	0.977366	M	0.483887	0.0547964	23	35
Alanine/Carnitine	Sleep problems	Parental observation of sleep problems	1.34641	0	0.481262	1	No	1.34641	0.481262	22	35
Alanine/Carnitine	Sleep problems	Parental observation of sleep problems	1.34641	0	0.481262	1	Yes	0.742716	0.481262	13	35
Alanine/Carnitine	Special diet	Participant was on a special diet at the time of blood draw	0.433489	0.0863009	0.049515	0.975827	No	0.433489	0.049515	25	35
Alanine/Carnitine	Special diet	Participant was on a special diet at the time of blood draw	0.433489	0.0863009	0.049515	0.975827	Yes	2.30686	0.049515	10	35
Alanine/Carnitine	Stereotypies	Participant has exhibited stereotypies	1.0235	0	1	1	No	1.0235	1	13	35
Alanine/Carnitine	Stereotypies	Participant has exhibited stereotypies	1.0235	0	1	1	Yes	0.977036	1	22	35
Alanine/Kynurenine	ADOS-2 Toddler RoC	ADOS-2 Toddler Module Range of Concern	1.42836	0	0.650079	1	Mid-to-moderate	1.42836	0.650079	2	28
Alanine/Kynurenine	ADOS-2 Toddler RoC	ADOS-2 Toddler Module Range of Concern	1.42836	0	0.650079	1	Moderate to severe	0.700106	0.650079	6	28
Alanine/Kynurenine	Anxiety	Parents observed anxiety like behavior	0.531662	0.0575191	0.132924	1	No	0.531662	0.132924	16	28
Alanine/Kynurenine	Anxiety	Parents observed anxiety like behavior	0.531662	0.0575191	0.132924	1	Yes	1.8809	0.132924	12	28
Alanine/Kynurenine	Attainment roll	Attainment of rolling was achieved normally, delayed, or not yet achieved	0.724193	0	0.782723	1	delayed	0.724193	0.782723	3	28
Alanine/Kynurenine	Attainment roll	Attainment of rolling was achieved normally, delayed, or not yet achieved	0.724193	0	0.782723	1	normal	1.38085	0.782723	25	28
Alanine/Kynurenine	Attainment sit	Attainment of sitting was achieved normally, delayed, or not yet achieved	0.992323	0	1	1	delayed	0.992323	1	4	28
Alanine/Kynurenine	Attainment sit	Attainment of sitting was achieved normally, delayed, or not yet achieved	0.992323	0	1	1	normal	1.00774	1	24	28
Alanine/Kynurenine	Attainment walk	Attainment of waling was achieved normally, delayed, or not yet achieved	1.54841	0	0.317157	1	delayed	1.54841	0.317157	7	28
Alanine/Kynurenine	Attainment walk	Attainment of waling was achieved normally, delayed, or not yet achieved	1.54841	0	0.317157	1	normal	0.645825	0.317157	21	28
Alanine/Kynurenine	Developmental regression	Past or current signs of developmental regression	1.53437	0	0.416392	1	No	1.53437	0.416392	19	28
Alanine/Kynurenine	Developmental regression	Past or current signs of developmental regression	1.53437	0	0.416392	1	Yes	0.651734	0.416392	8	28
Alanine/Kynurenine	First phrases	Attainment of spoken phrases was achieved normally, delayed, or not yet achieved		0.0496306	0.258697	1	delayed	0.542523	0.21834	6	28
Alanine/Kynurenine	First phrases	Attainment of spoken phrases was achieved normally, delayed, or not yet achieved		0.0496306	0.258697	1	normal	0.685672	0.625874	4	28
Alanine/Kynurenine	First phrases	Attainment of spoken phrases was achieved normally, delayed, or not yet achieved		0.0496306	0.258697	1	not yet achieved	2.03044	0.0820963	18	28
Alanine/Kynurenine	First words	Attainment of spoken words was achieved normally, delayed, or not yet achieved		0	0.618153	1	delayed	1.18059	0.69713	13	28
Alanine/Kynurenine	First words	Attainment of spoken words was achieved normally, delayed, or not yet achieved		0	0.618153	1	normal	0.732188	0.558912	11	28
Alanine/Kynurenine	First words	Attainment of spoken words was achieved normally, delayed, or not yet achieved		0	0.618153	1	not yet achieved	1.38331	0.53223	4	28
Alanine/Kynurenine	GI history	Does the participant have a history of a GI problem excluding constipation	1.95836	0.0331071	0.260752	1	No	1.95836	0.260752	24	28
Alanine/Kynurenine	GI history	Does the participant have a history of a GI problem excluding constipation	1.95836	0.0331071	0.260752	1	Yes	0.51063	0.260752	4	28
Alanine/Kynurenine	Gestational diabetes	Maternal gestational diabetes	1.18121	0	1	1	No	1.18121	1	25	28
Alanine/Kynurenine	Gestational diabetes	Maternal gestational diabetes	1.18121	0	1	1	Yes	0.84659	1	3	28
Alanine/Kynurenine	Low muscle tone	Low muscle tone was observed in the medical examination of the participant	0.87006	0	0.770675	1	No	0.87006	0.770675	24	28
Alanine/Kynurenine	Low muscle tone	Low muscle tone was observed in the medical examination of the participant	0.87006	0	0.770675	1	Yes	1.14935	0.770675	4	28
Alanine/Kynurenine	Medication	Participant was taking a medication at the time of the blood draw	0.574955	0	0.465919	1	No	0.574955	0.465919	4	28
Alanine/Kynurenine	Medication	Participant was taking a medication at the time of the blood draw	0.574955	0	0.465919	1	Yes	1.73927	0.465919	19	28
Alanine/Kynurenine	Megalencephaly	Physical examination suggests megalencephaly	0.683994	0	0.647266	1	No	0.683994	0.647266	25	28
Alanine/Kynurenine	Megalencephaly	Physical examination suggests megalencephaly	0.683994	0	0.647266	1	Yes	1.462	0.647266	2	28
Alanine/Kynurenine	Physical abnormality	Participant was previously diagnosed with physical abnormality	0.534789	0.0231888	0.284486	1	No	0.534789	0.284486	24	28
Alanine/Kynurenine	Physical abnormality	Participant was previously diagnosed with physical abnormality	0.534789	0.0231888	0.284486	1	Yes	1.8699	0.284486	4	28
Alanine/Kynurenine	Preferred diet	Participant has dietary preferences for a specific type, color or texture of food	0.644982	0.0111531	0.422424	1	No	0.644982	0.422424	8	28
Alanine/Kynurenine	Preferred diet	Participant has dietary preferences for a specific type, color or texture of food	0.644982	0.0111531	0.422424	1	Yes	1.55043	0.422424	20	28
Alanine/Kynurenine	Race	The parental reported race of the participant		0.134828	0.0183926	0.911046	American Indian or Alaska Native	4.30028	0.251691	1	28
Alanine/Kynurenine	Race	The parental reported race of the participant		0.134828	0.0183926	0.911046	Asian	1.21651	0.681577	2	28
Alanine/Kynurenine	Race	The parental reported race of the participant		0.134828	0.0183926	0.911046	Black or African American	4.29348	0.00806671	6	28
Alanine/Kynurenine	Race	The parental reported race of the participant		0.134828	0.0183926	0.911046	Native Hawaiian or Other Pacific Islander	0	1	0	28
Alanine/Kynurenine	Race	The parental reported race of the participant		0.134828	0.0183926	0.911046	Other	0.205634	0.101894	1	28
Alanine/Kynurenine	Race	The parental reported race of the participant		0.134828	0.0183926	0.911046	White	0.708804	0.39499	18	28
Alanine/Kynurenine	Seizure history	Participant has previous history of any type of seizure	1.2595	0	1	1	No	1.2595	1	27	28
Alanine/Kynurenine	Seizure history	Participant has previous history of any type of seizure	1.2595	0	1	1	Yes	0.793967	1	1	28
Alanine/Kynurenine	Sex	Biological sex of the participant	3.03962	0.12268	0.00715116	0.911046	F	3.03962	0.00715116	12	28
Alanine/Kynurenine	Sex	Biological sex of the participant	3.03962	0.12268	0.00715116	0.911046	M	0.328988	0.00715116	16	28
Alanine/Kynurenine	Sleep problems	Parental observation of sleep problems	0.562474	0.0492721	0.169919	1	No	0.562474	0.169919	12	28
Alanine/Kynurenine	Sleep problems	Parental observation of sleep problems	0.562474	0.0492721	0.169919	1	Yes	1.77786	0.169919	16	28
Alanine/Kynurenine	Special diet	Participant was on a special diet at the time of blood draw	0.364222	0.10128	0.0270394	0.924657	No	0.364222	0.0270394	19	28
Alanine/Kynurenine	Special diet	Participant was on a special diet at the time of blood draw	0.364222	0.10128	0.0270394	0.924657	Yes	2.74558	0.0270394	9	28
Alanine/Kynurenine	Stereotypies	Participant has exhibited stereotypies	0.361302	0.0834179	0.0422248	0.924657	No	0.361302	0.0422248	5	28
Alanine/Kynurenine	Stereotypies	Participant has exhibited stereotypies	0.361302	0.0834179	0.0422248	0.924657	Yes	2.76776	0.0422248	23	28
Alanine/Lysine	ADOS-2 Toddler RoC	ADOS-2 Toddler Module Range of Concern	1.23248	0	0.75169	1	Mid-to-moderate	1.23248	0.75169	4	47
Alanine/Lysine	ADOS-2 Toddler RoC	ADOS-2 Toddler Module Range of Concern	1.23248	0	0.75169	1	Moderate to severe	0.811372	0.75169	14	47
Alanine/Lysine	Anxiety	Parents observed anxiety like behavior	0.865679	0	0.735918	1	No	0.865679	0.735918	32	47
Alanine/Lysine	Anxiety	Parents observed anxiety like behavior	0.865679	0	0.735918	1	Yes	1.15516	0.735918	15	47
Alanine/Lysine	Attainment roll	Attainment of rolling was achieved normally, delayed, or not yet achieved	0.726254	0	0.65727	1	delayed	0.726254	0.65727	5	47
Alanine/Lysine	Attainment roll	Attainment of rolling was achieved normally, delayed, or not yet achieved	0.726254	0	0.65727	1	normal	1.37693	0.65727	41	47
Alanine/Lysine	Attainment sit	Attainment of sitting was achieved normally, delayed, or not yet achieved	0.881178	0	1	1	delayed	0.881178	1	6	47
Alanine/Lysine	Attainment sit	Attainment of sitting was achieved normally, delayed, or not yet achieved	0.881178	0	1	1	normal	1.13484	1	40	47
Alanine/Lysine	Attainment walk	Attainment of waling was achieved normally, delayed, or not yet achieved	1.63012	0.0434351	0.167085	1	delayed	1.63012	0.167085	12	47
Alanine/Lysine	Attainment walk	Attainment of waling was achieved normally, delayed, or not yet achieved	1.63012	0.0434351	0.167085	1	normal	0.613453	0.167085	35	47
Alanine/Lysine	Developmental regression	Past or current signs of developmental regression	0.974533	0	1	1	No	0.974533	1	28	47
Alanine/Lysine	Developmental regression	Past or current signs of developmental regression	0.974533	0	1	1	Yes	1.02613	1	18	47
Alanine/Lysine	First phrases	Attainment of spoken phrases was achieved normally, delayed, or not yet achieved		0.0971174	0.0331867	0.924657	delayed	0.39324	0.020922	8	47
Alanine/Lysine	First phrases	Attainment of spoken phrases was achieved normally, delayed, or not yet achieved		0.0971174	0.0331867	0.924657	normal	0.989184	1	9	47
Alanine/Lysine	First phrases	Attainment of spoken phrases was achieved normally, delayed, or not yet achieved		0.0971174	0.0331867	0.924657	not yet achieved	2.03858	0.030712	30	47
Alanine/Lysine	First words	Attainment of spoken words was achieved normally, delayed, or not yet achieved		0	0.957617	1	delayed	0.903768	0.876823	19	47
Alanine/Lysine	First words	Attainment of spoken words was achieved normally, delayed, or not yet achieved		0	0.957617	1	normal	1.12017	0.759291	23	47
Alanine/Lysine	First words	Attainment of spoken words was achieved normally, delayed, or not yet achieved		0	0.957617	1	not yet achieved	0.96237	1	5	47
Alanine/Lysine	GI history	Does the participant have a history of a GI problem excluding constipation	1.60924	0.0290134	0.284016	1	No	1.60924	0.284016	39	47
Alanine/Lysine	GI history	Does the participant have a history of a GI problem excluding constipation	1.60924	0.0290134	0.284016	1	Yes	0.621411	0.284016	8	47
Alanine/Lysine	Gestational diabetes	Maternal gestational diabetes	0.932766	0	0.815767	1	No	0.932766	0.815767	40	47
Alanine/Lysine	Gestational diabetes	Maternal gestational diabetes	0.932766	0	0.815767	1	Yes	1.07208	0.815767	6	47
Alanine/Lysine	Low muscle tone	Low muscle tone was observed in the medical examination of the participant	2.27689	0.0428828	0.248197	1	No	2.27689	0.248197	44	47
Alanine/Lysine	Low muscle tone	Low muscle tone was observed in the medical examination of the participant	2.27689	0.0428828	0.248197	1	Yes	0.439195	0.248197	3	47
Alanine/Lysine	Medication	Participant was taking a medication at the time of the blood draw	0.923004	0	1	1	No	0.923004	1	10	47
Alanine/Lysine	Medication	Participant was taking a medication at the time of the blood draw	0.923004	0	1	1	Yes	1.08342	1	30	47
Alanine/Lysine	Megalencephaly	Physical examination suggests megalencephaly	0.42004	0.0627691	0.0926284	1	No	0.42004	0.0926284	42	47
Alanine/Lysine	Megalencephaly	Physical examination suggests megalencephaly	0.42004	0.0627691	0.0926284	1	Yes	2.38072	0.0926284	5	47
Alanine/Lysine	Physical abnormality	Participant was previously diagnosed with physical abnormality	1.40799	0	0.785349	1	No	1.40799	0.785349	44	47
Alanine/Lysine	Physical abnormality	Participant was previously diagnosed with physical abnormality	1.40799	0	0.785349	1	Yes	0.710232	0.785349	3	47
Alanine/Lysine	Preferred diet	Participant has dietary preferences for a specific type, color or texture of food	1.02228	0	1	1	No	1.02228	1	18	47
Alanine/Lysine	Preferred diet	Participant has dietary preferences for a specific type, color or texture of food	1.02228	0	1	1	Yes	0.978208	1	29	47
Alanine/Lysine	Race	The parental reported race of the participant		0.129638	0.0259896	0.924657	American Indian or Alaska Native	2.42334	0.392115	1	47
Alanine/Lysine	Race	The parental reported race of the participant		0.129638	0.0259896	0.924657	Asian	0.671895	1	2	47
Alanine/Lysine	Race	The parental reported race of the participant		0.129638	0.0259896	0.924657	Black or African American	4.01825	0.00236273	9	47
Alanine/Lysine	Race	The parental reported race of the participant		0.129638	0.0259896	0.924657	Native Hawaiian or Other Pacific Islander	0	1	0	47
Alanine/Lysine	Race	The parental reported race of the participant		0.129638	0.0259896	0.924657	Other	0.839016	0.830427	6	47
Alanine/Lysine	Race	The parental reported race of the participant		0.129638	0.0259896	0.924657	White	0.618402	0.13051	29	47
Alanine/Lysine	Seizure history	Participant has previous history of any type of seizure	2.24381	0	0.71046	1	No	2.24381	0.71046	46	47
Alanine/Lysine	Seizure history	Participant has previous history of any type of seizure	2.24381	0	0.71046	1	Yes	0.44567	0.71046	1	47
Alanine/Lysine	Sex	Biological sex of the participant	1.16007	0	0.707462	1	F	1.16007	0.707462	11	47
Alanine/Lysine	Sex	Biological sex of the participant	1.16007	0	0.707462	1	M	0.86202	0.707462	36	47
Alanine/Lysine	Sleep problems	Parental observation of sleep problems	0.722062	0.0165465	0.353809	1	No	0.722062	0.353809	23	47
Alanine/Lysine	Sleep problems	Parental observation of sleep problems	0.722062	0.0165465	0.353809	1	Yes	1.38492	0.353809	24	47
Alanine/Lysine	Special diet	Participant was on a special diet at the time of blood draw	0.50213	0.0750667	0.0588479	0.977366	No	0.50213	0.0588479	35	47
Alanine/Lysine	Special diet	Participant was on a special diet at the time of blood draw	0.50213	0.0750667	0.0588479	0.977366	Yes	1.99152	0.0588479	12	47
Alanine/Lysine	Stereotypies	Participant has exhibited stereotypies	1.59799	0.0522162	0.151576	1	No	1.59799	0.151576	22	47
Alanine/Lysine	Stereotypies	Participant has exhibited stereotypies	1.59799	0.0522162	0.151576	1	Yes	0.625788	0.151576	25	47
Alanine/Phenylalanine	ADOS-2 Toddler RoC	ADOS-2 Toddler Module Range of Concern	0.830609	0	1	1	Mid-to-moderate	0.830609	1	2	28
Alanine/Phenylalanine	ADOS-2 Toddler RoC	ADOS-2 Toddler Module Range of Concern	0.830609	0	1	1	Moderate to severe	1.20394	1	10	28
Alanine/Phenylalanine	Anxiety	Parents observed anxiety like behavior	0.732406	0	0.521255	1	No	0.732406	0.521255	18	28
Alanine/Phenylalanine	Anxiety	Parents observed anxiety like behavior	0.732406	0	0.521255	1	Yes	1.36536	0.521255	10	28
Alanine/Phenylalanine	Attainment roll	Attainment of rolling was achieved normally, delayed, or not yet achieved	0.224786	0.0565109	0.153238	1	delayed	0.224786	0.153238	1	28
Alanine/Phenylalanine	Attainment roll	Attainment of rolling was achieved normally, delayed, or not yet achieved	0.224786	0.0565109	0.153238	1	normal	4.44867	0.153238	26	28
Alanine/Phenylalanine	Attainment sit	Attainment of sitting was achieved normally, delayed, or not yet achieved	1.03805	0	1	1	delayed	1.03805	1	4	28
Alanine/Phenylalanine	Attainment sit	Attainment of sitting was achieved normally, delayed, or not yet achieved	1.03805	0	1	1	normal	0.963344	1	23	28
Alanine/Phenylalanine	Attainment walk	Attainment of waling was achieved normally, delayed, or not yet achieved	0.741393	0	0.800847	1	delayed	0.741393	0.800847	4	28
Alanine/Phenylalanine	Attainment walk	Attainment of waling was achieved normally, delayed, or not yet achieved	0.741393	0	0.800847	1	normal	1.34881	0.800847	24	28
Alanine/Phenylalanine	Developmental regression	Past or current signs of developmental regression	1.01113	0	1	1	No	1.01113	1	16	28
Alanine/Phenylalanine	Developmental regression	Past or current signs of developmental regression	1.01113	0	1	1	Yes	0.988994	1	10	28
Alanine/Phenylalanine	First phrases	Attainment of spoken phrases was achieved normally, delayed, or not yet achieved		0	0.433427	1	delayed	0.66936	0.414429	7	28
Alanine/Phenylalanine	First phrases	Attainment of spoken phrases was achieved normally, delayed, or not yet achieved		0	0.433427	1	normal	0.685672	0.625874	4	28
Alanine/Phenylalanine	First phrases	Attainment of spoken phrases was achieved normally, delayed, or not yet achieved		0	0.433427	1	not yet achieved	1.72867	0.177455	17	28
Alanine/Phenylalanine	First words	Attainment of spoken words was achieved normally, delayed, or not yet achieved		0	0.522991	1	delayed	0.623348	0.325498	9	28
Alanine/Phenylalanine	First words	Attainment of spoken words was achieved normally, delayed, or not yet achieved		0	0.522991	1	normal	1.57425	0.250014	16	28
Alanine/Phenylalanine	First words	Attainment of spoken words was achieved normally, delayed, or not yet achieved		0	0.522991	1	not yet achieved	0.97445	1	3	28
Alanine/Phenylalanine	GI history	Does the participant have a history of a GI problem excluding constipation	2.74975	0.0615322	0.11116	1	No	2.74975	0.11116	25	28
Alanine/Phenylalanine	GI history	Does the participant have a history of a GI problem excluding constipation	2.74975	0.0615322	0.11116	1	Yes	0.363669	0.11116	3	28
Alanine/Phenylalanine	Gestational diabetes	Maternal gestational diabetes	0.626941	0	0.370657	1	No	0.626941	0.370657	23	28
Alanine/Phenylalanine	Gestational diabetes	Maternal gestational diabetes	0.626941	0	0.370657	1	Yes	1.59505	0.370657	5	28
Alanine/Phenylalanine	Low muscle tone	Low muscle tone was observed in the medical examination of the participant	1.23104	0	1	1	No	1.23104	1	25	28
Alanine/Phenylalanine	Low muscle tone	Low muscle tone was observed in the medical examination of the participant	1.23104	0	1	1	Yes	0.81232	1	3	28
Alanine/Phenylalanine	Medication	Participant was taking a medication at the time of the blood draw	0.986371	0	1	1	No	0.986371	1	6	28
Alanine/Phenylalanine	Medication	Participant was taking a medication at the time of the blood draw	0.986371	0	1	1	Yes	1.01382	1	17	28
Alanine/Phenylalanine	Megalencephaly	Physical examination suggests megalencephaly	0.683994	0	0.647266	1	No	0.683994	0.647266	25	28
Alanine/Phenylalanine	Megalencephaly	Physical examination suggests megalencephaly	0.683994	0	0.647266	1	Yes	1.462	0.647266	2	28
Alanine/Phenylalanine	Physical abnormality	Participant was previously diagnosed with physical abnormality	0.763375	0	0.722842	1	No	0.763375	0.722842	25	28
Alanine/Phenylalanine	Physical abnormality	Participant was previously diagnosed with physical abnormality	0.763375	0	0.722842	1	Yes	1.30997	0.722842	3	28
Alanine/Phenylalanine	Preferred diet	Participant has dietary preferences for a specific type, color or texture of food	0.532847	0.0459782	0.166212	1	No	0.532847	0.166212	7	28
Alanine/Phenylalanine	Preferred diet	Participant has dietary preferences for a specific type, color or texture of food	0.532847	0.0459782	0.166212	1	Yes	1.87671	0.166212	21	28
Alanine/Phenylalanine	Race	The parental reported race of the participant		0.0929935	0.0851659	1	American Indian or Alaska Native	4.30028	0.251691	1	28
Alanine/Phenylalanine	Race	The parental reported race of the participant		0.0929935	0.0851659	1	Asian	0	0.400172	0	28
Alanine/Phenylalanine	Race	The parental reported race of the participant		0.0929935	0.0851659	1	Black or African American	3.30097	0.0341099	5	28
Alanine/Phenylalanine	Race	The parental reported race of the participant		0.0929935	0.0851659	1	Native Hawaiian or Other Pacific Islander	0	1	0	28
Alanine/Phenylalanine	Race	The parental reported race of the participant		0.0929935	0.0851659	1	Other	0.971067	1	4	28
Alanine/Phenylalanine	Race	The parental reported race of the participant		0.0929935	0.0851659	1	White	0.708804	0.39499	18	28
Alanine/Phenylalanine	Seizure history	Participant has previous history of any type of seizure	#NUM!	0.027116	0.626493	1	No	#NUM!	0.626493	28	28
Alanine/Phenylalanine	Seizure history	Participant has previous history of any type of seizure	#NUM!	0.027116	0.626493	1	Yes	0	0.626493	0	28
Alanine/Phenylalanine	Sex	Biological sex of the participant	1.02474	0	1	1	F	1.02474	1	6	28
Alanine/Phenylalanine	Sex	Biological sex of the participant	1.02474	0	1	1	M	0.975853	1	22	28
Alanine/Phenylalanine	Sleep problems	Parental observation of sleep problems	0.655467	0.0195628	0.327894	1	No	0.655467	0.327894	13	28
Alanine/Phenylalanine	Sleep problems	Parental observation of sleep problems	0.655467	0.0195628	0.327894	1	Yes	1.52563	0.327894	15	28
Alanine/Phenylalanine	Special diet	Participant was on a special diet at the time of blood draw	0.534669	0.043862	0.178598	1	No	0.534669	0.178598	21	28
Alanine/Phenylalanine	Special diet	Participant was on a special diet at the time of blood draw	0.534669	0.043862	0.178598	1	Yes	1.87031	0.178598	7	28
Alanine/Phenylalanine	Stereotypies	Participant has exhibited stereotypies	1.32611	0	0.545194	1	No	1.32611	0.545194	12	28
Alanine/Phenylalanine	Stereotypies	Participant has exhibited stereotypies	1.32611	0	0.545194	1	Yes	0.754086	0.545194	16	28
Alanine/Tyrosine	ADOS-2 Toddler RoC	ADOS-2 Toddler Module Range of Concern	1.44482	0	0.701261	1	Mid-to-moderate	1.44482	0.701261	3	25
Alanine/Tyrosine	ADOS-2 Toddler RoC	ADOS-2 Toddler Module Range of Concern	1.44482	0	0.701261	1	Moderate to severe	0.692128	0.701261	9	25
Alanine/Tyrosine	Anxiety	Parents observed anxiety like behavior	0.72438	0	0.499584	1	No	0.72438	0.499584	16	25
Alanine/Tyrosine	Anxiety	Parents observed anxiety like behavior	0.72438	0	0.499584	1	Yes	1.38049	0.499584	9	25
Alanine/Tyrosine	Attainment roll	Attainment of rolling was achieved normally, delayed, or not yet achieved	1.17868	0	0.766671	1	delayed	1.17868	0.766671	4	25
Alanine/Tyrosine	Attainment roll	Attainment of rolling was achieved normally, delayed, or not yet achieved	1.17868	0	0.766671	1	normal	0.848406	0.766671	21	25
Alanine/Tyrosine	Attainment sit	Attainment of sitting was achieved normally, delayed, or not yet achieved	1.96158	0.0452995	0.152128	1	delayed	1.96158	0.152128	6	25
Alanine/Tyrosine	Attainment sit	Attainment of sitting was achieved normally, delayed, or not yet achieved	1.96158	0.0452995	0.152128	1	normal	0.509793	0.152128	19	25
Alanine/Tyrosine	Attainment walk	Attainment of waling was achieved normally, delayed, or not yet achieved	1.13691	0	0.790597	1	delayed	1.13691	0.790597	5	25
Alanine/Tyrosine	Attainment walk	Attainment of waling was achieved normally, delayed, or not yet achieved	1.13691	0	0.790597	1	normal	0.879577	0.790597	20	25
Alanine/Tyrosine	Developmental regression	Past or current signs of developmental regression	0.747748	0	0.509413	1	No	0.747748	0.509413	12	25
Alanine/Tyrosine	Developmental regression	Past or current signs of developmental regression	0.747748	0	0.509413	1	Yes	1.33735	0.509413	10	25
Alanine/Tyrosine	First phrases	Attainment of spoken phrases was achieved normally, delayed, or not yet achieved		0.067825	0.153938	1	delayed	0.4974	0.19358	5	25
Alanine/Tyrosine	First phrases	Attainment of spoken phrases was achieved normally, delayed, or not yet achieved		0.067825	0.153938	1	normal	0.558021	0.442593	3	25
Alanine/Tyrosine	First phrases	Attainment of spoken phrases was achieved normally, delayed, or not yet achieved		0.067825	0.153938	1	not yet achieved	2.40478	0.0421185	17	25
Alanine/Tyrosine	First words	Attainment of spoken words was achieved normally, delayed, or not yet achieved		0	0.956018	1	delayed	0.894789	0.838389	10	25
Alanine/Tyrosine	First words	Attainment of spoken words was achieved normally, delayed, or not yet achieved		0	0.956018	1	normal	1.06592	1	12	25
Alanine/Tyrosine	First words	Attainment of spoken words was achieved normally, delayed, or not yet achieved		0	0.956018	1	not yet achieved	1.11516	0.746717	3	25
Alanine/Tyrosine	GI history	Does the participant have a history of a GI problem excluding constipation	2.39989	0.0467756	0.227639	1	No	2.39989	0.227639	22	25
Alanine/Tyrosine	GI history	Does the participant have a history of a GI problem excluding constipation	2.39989	0.0467756	0.227639	1	Yes	0.416686	0.227639	3	25
Alanine/Tyrosine	Gestational diabetes	Maternal gestational diabetes	0.541399	0.0299764	0.216561	1	No	0.541399	0.216561	20	25
Alanine/Tyrosine	Gestational diabetes	Maternal gestational diabetes	0.541399	0.0299764	0.216561	1	Yes	1.84707	0.216561	5	25
Alanine/Tyrosine	Low muscle tone	Low muscle tone was observed in the medical examination of the participant	1.07566	0	1	1	No	1.07566	1	22	25
Alanine/Tyrosine	Low muscle tone	Low muscle tone was observed in the medical examination of the participant	1.07566	0	1	1	Yes	0.929662	1	3	25
Alanine/Tyrosine	Medication	Participant was taking a medication at the time of the blood draw	0.548462	0	0.424048	1	No	0.548462	0.424048	3	25
Alanine/Tyrosine	Medication	Participant was taking a medication at the time of the blood draw	0.548462	0	0.424048	1	Yes	1.82328	0.424048	15	25
Alanine/Tyrosine	Megalencephaly	Physical examination suggests megalencephaly	#NUM!	0.0290281	0.629919	1	No	#NUM!	0.629919	24	25
Alanine/Tyrosine	Megalencephaly	Physical examination suggests megalencephaly	#NUM!	0.0290281	0.629919	1	Yes	0	0.629919	0	25
Alanine/Tyrosine	Physical abnormality	Participant was previously diagnosed with physical abnormality	0.667307	0	0.46192	1	No	0.667307	0.46192	22	25
Alanine/Tyrosine	Physical abnormality	Participant was previously diagnosed with physical abnormality	0.667307	0	0.46192	1	Yes	1.49856	0.46192	3	25
Alanine/Tyrosine	Preferred diet	Participant has dietary preferences for a specific type, color or texture of food	0.627931	0.011257	0.398227	1	No	0.627931	0.398227	7	25
Alanine/Tyrosine	Preferred diet	Participant has dietary preferences for a specific type, color or texture of food	0.627931	0.011257	0.398227	1	Yes	1.59253	0.398227	18	25
Alanine/Tyrosine	Race	The parental reported race of the participant		0.0721614	0.164334	1	American Indian or Alaska Native	4.86449	0.227449	1	25
Alanine/Tyrosine	Race	The parental reported race of the participant		0.0721614	0.164334	1	Asian	0	0.388063	0	25
Alanine/Tyrosine	Race	The parental reported race of the participant		0.0721614	0.164334	1	Black or African American	0	0.401798	0	25
Alanine/Tyrosine	Race	The parental reported race of the participant		0.0721614	0.164334	1	Native Hawaiian or Other Pacific Islander	0	1	0	25
Alanine/Tyrosine	Race	The parental reported race of the participant		0.0721614	0.164334	1	Other	0.494129	0.559213	2	25
Alanine/Tyrosine	Race	The parental reported race of the participant		0.0721614	0.164334	1	White	3.06854	0.0692427	22	25
Alanine/Tyrosine	Seizure history	Participant has previous history of any type of seizure	0.50752	0	0.303073	1	No	0.50752	0.303073	23	25
Alanine/Tyrosine	Seizure history	Participant has previous history of any type of seizure	0.50752	0	0.303073	1	Yes	1.97037	0.303073	2	25
Alanine/Tyrosine	Sex	Biological sex of the participant	0.935135	0	1	1	F	0.935135	1	5	25
Alanine/Tyrosine	Sex	Biological sex of the participant	0.935135	0	1	1	M	1.06936	1	20	25
Alanine/Tyrosine	Sleep problems	Parental observation of sleep problems	0.702334	0	0.413481	1	No	0.702334	0.413481	12	25
Alanine/Tyrosine	Sleep problems	Parental observation of sleep problems	0.702334	0	0.413481	1	Yes	1.42382	0.413481	13	25
Alanine/Tyrosine	Special diet	Participant was on a special diet at the time of blood draw	0.304637	0.120692	0.00876252	0.911046	No	0.304637	0.00876252	16	25
Alanine/Tyrosine	Special diet	Participant was on a special diet at the time of blood draw	0.304637	0.120692	0.00876252	0.911046	Yes	3.2826	0.00876252	9	25
Alanine/Tyrosine	Stereotypies	Participant has exhibited stereotypies	0.810963	0	0.677064	1	No	0.810963	0.677064	8	25
Alanine/Tyrosine	Stereotypies	Participant has exhibited stereotypies	0.810963	0	0.677064	1	Yes	1.2331	0.677064	17	25
Alanine/Valine	ADOS-2 Toddler RoC	ADOS-2 Toddler Module Range of Concern	1.88632	0	0.405482	1	Mid-to-moderate	1.88632	0.405482	3	26
Alanine/Valine	ADOS-2 Toddler RoC	ADOS-2 Toddler Module Range of Concern	1.88632	0	0.405482	1	Moderate to severe	0.530132	0.405482	7	26
Alanine/Valine	Anxiety	Parents observed anxiety like behavior	0.649259	0.0139678	0.375394	1	No	0.649259	0.375394	16	26
Alanine/Valine	Anxiety	Parents observed anxiety like behavior	0.649259	0.0139678	0.375394	1	Yes	1.54022	0.375394	10	26
Alanine/Valine	Attainment roll	Attainment of rolling was achieved normally, delayed, or not yet achieved	0.518305	0	0.556111	1	delayed	0.518305	0.556111	2	26
Alanine/Valine	Attainment roll	Attainment of rolling was achieved normally, delayed, or not yet achieved	0.518305	0	0.556111	1	normal	1.92937	0.556111	23	26
Alanine/Valine	Attainment sit	Attainment of sitting was achieved normally, delayed, or not yet achieved	1.1603	0	0.768642	1	delayed	1.1603	0.768642	4	26
Alanine/Valine	Attainment sit	Attainment of sitting was achieved normally, delayed, or not yet achieved	1.1603	0	0.768642	1	normal	0.861844	0.768642	21	26
Alanine/Valine	Attainment walk	Attainment of waling was achieved normally, delayed, or not yet achieved	0.610082	0	0.594655	1	delayed	0.610082	0.594655	3	26
Alanine/Valine	Attainment walk	Attainment of waling was achieved normally, delayed, or not yet achieved	0.610082	0	0.594655	1	normal	1.63912	0.594655	22	26
Alanine/Valine	Developmental regression	Past or current signs of developmental regression	1.05936	0	1	1	No	1.05936	1	15	26
Alanine/Valine	Developmental regression	Past or current signs of developmental regression	1.05936	0	1	1	Yes	0.943969	1	9	26
Alanine/Valine	First phrases	Attainment of spoken phrases was achieved normally, delayed, or not yet achieved		0.0513101	0.207117	1	delayed	0.785755	0.667874	7	26
Alanine/Valine	First phrases	Attainment of spoken phrases was achieved normally, delayed, or not yet achieved		0.0513101	0.207117	1	normal	0.355059	0.194193	2	26
Alanine/Valine	First phrases	Attainment of spoken phrases was achieved normally, delayed, or not yet achieved		0.0513101	0.207117	1	not yet achieved	1.98702	0.149016	16	26
Alanine/Valine	First words	Attainment of spoken words was achieved normally, delayed, or not yet achieved		0	0.793683	1	delayed	1.25554	0.678924	12	26
Alanine/Valine	First words	Attainment of spoken words was achieved normally, delayed, or not yet achieved		0	0.793683	1	normal	0.760552	0.543889	10	26
Alanine/Valine	First words	Attainment of spoken words was achieved normally, delayed, or not yet achieved		0	0.793683	1	not yet achieved	1.11244	0.747174	3	26
Alanine/Valine	GI history	Does the participant have a history of a GI problem excluding constipation	2.52293	0.0523736	0.158847	1	No	2.52293	0.158847	23	26
Alanine/Valine	GI history	Does the participant have a history of a GI problem excluding constipation	2.52293	0.0523736	0.158847	1	Yes	0.396364	0.158847	3	26
Alanine/Valine	Gestational diabetes	Maternal gestational diabetes	0.762843	0	0.547277	1	No	0.762843	0.547277	22	26
Alanine/Valine	Gestational diabetes	Maternal gestational diabetes	0.762843	0	0.547277	1	Yes	1.31089	0.547277	4	26
Alanine/Valine	Low muscle tone	Low muscle tone was observed in the medical examination of the participant	1.1084	0	1	1	No	1.1084	1	23	26
Alanine/Valine	Low muscle tone	Low muscle tone was observed in the medical examination of the participant	1.1084	0	1	1	Yes	0.902201	1	3	26
Alanine/Valine	Medication	Participant was taking a medication at the time of the blood draw	0.812448	0	0.807886	1	No	0.812448	0.807886	5	26
Alanine/Valine	Medication	Participant was taking a medication at the time of the blood draw	0.812448	0	0.807886	1	Yes	1.23085	0.807886	17	26
Alanine/Valine	Megalencephaly	Physical examination suggests megalencephaly	1.426	0	1	1	No	1.426	1	25	26
Alanine/Valine	Megalencephaly	Physical examination suggests megalencephaly	1.426	0	1	1	Yes	0.701265	1	1	26
Alanine/Valine	Physical abnormality	Participant was previously diagnosed with physical abnormality	1.12652	0	1	1	No	1.12652	1	24	26
Alanine/Valine	Physical abnormality	Participant was previously diagnosed with physical abnormality	1.12652	0	1	1	Yes	0.887688	1	2	26
Alanine/Valine	Preferred diet	Participant has dietary preferences for a specific type, color or texture of food	0.284182	0.0991238	0.0205039	0.911046	No	0.284182	0.0205039	4	26
Alanine/Valine	Preferred diet	Participant has dietary preferences for a specific type, color or texture of food	0.284182	0.0991238	0.0205039	0.911046	Yes	3.51887	0.0205039	22	26
Alanine/Valine	Race	The parental reported race of the participant		0	0.348661	1	American Indian or Alaska Native	4.65194	0.236024	1	26
Alanine/Valine	Race	The parental reported race of the participant		0	0.348661	1	Asian	0	0.391155	0	26
Alanine/Valine	Race	The parental reported race of the participant		0	0.348661	1	Black or African American	0.53265	1	1	26
Alanine/Valine	Race	The parental reported race of the participant		0	0.348661	1	Native Hawaiian or Other Pacific Islander	0	1	0	26
Alanine/Valine	Race	The parental reported race of the participant		0	0.348661	1	Other	0.762197	1	3	26
Alanine/Valine	Race	The parental reported race of the participant		0	0.348661	1	White	1.71595	0.373821	21	26
Alanine/Valine	Seizure history	Participant has previous history of any type of seizure	1.16376	0	1	1	No	1.16376	1	25	26
Alanine/Valine	Seizure history	Participant has previous history of any type of seizure	1.16376	0	1	1	Yes	0.859285	1	1	26
Alanine/Valine	Sex	Biological sex of the participant	1.1446	0	0.804505	1	F	1.1446	0.804505	6	26
Alanine/Valine	Sex	Biological sex of the participant	1.1446	0	0.804505	1	M	0.873666	0.804505	20	26
Alanine/Valine	Sleep problems	Parental observation of sleep problems	0.39239	0.0926362	0.0257362	0.924657	No	0.39239	0.0257362	9	26
Alanine/Valine	Sleep problems	Parental observation of sleep problems	0.39239	0.0926362	0.0257362	0.924657	Yes	2.54848	0.0257362	17	26
Alanine/Valine	Special diet	Participant was on a special diet at the time of blood draw	0.393732	0.0864894	0.0469284	0.944219	No	0.393732	0.0469284	18	26
Alanine/Valine	Special diet	Participant was on a special diet at the time of blood draw	0.393732	0.0864894	0.0469284	0.944219	Yes	2.5398	0.0469284	8	26
Alanine/Valine	Stereotypies	Participant has exhibited stereotypies	1.09905	0	0.836006	1	No	1.09905	0.836006	10	26
Alanine/Valine	Stereotypies	Participant has exhibited stereotypies	1.09905	0	0.836006	1	Yes	0.909877	0.836006	16	26
Alanine/a-Ketoglutarate	ADOS-2 Toddler RoC	ADOS-2 Toddler Module Range of Concern	1.72605	0	0.619913	1	Mid-to-moderate	1.72605	0.619913	2	30
Alanine/a-Ketoglutarate	ADOS-2 Toddler RoC	ADOS-2 Toddler Module Range of Concern	1.72605	0	0.619913	1	Moderate to severe	0.579356	0.619913	5	30
Alanine/a-Ketoglutarate	Anxiety	Parents observed anxiety like behavior	0.970497	0	1	1	No	0.970497	1	21	30
Alanine/a-Ketoglutarate	Anxiety	Parents observed anxiety like behavior	0.970497	0	1	1	Yes	1.0304	1	9	30
Alanine/a-Ketoglutarate	Attainment roll	Attainment of rolling was achieved normally, delayed, or not yet achieved	0.435903	0.025706	0.406031	1	delayed	0.435903	0.406031	2	30
Alanine/a-Ketoglutarate	Attainment roll	Attainment of rolling was achieved normally, delayed, or not yet achieved	0.435903	0.025706	0.406031	1	normal	2.29409	0.406031	27	30
Alanine/a-Ketoglutarate	Attainment sit	Attainment of sitting was achieved normally, delayed, or not yet achieved	0.670078	0	0.784396	1	delayed	0.670078	0.784396	3	30
Alanine/a-Ketoglutarate	Attainment sit	Attainment of sitting was achieved normally, delayed, or not yet achieved	0.670078	0	0.784396	1	normal	1.49236	0.784396	26	30
Alanine/a-Ketoglutarate	Attainment walk	Attainment of waling was achieved normally, delayed, or not yet achieved	1.80929	0.0440152	0.208055	1	delayed	1.80929	0.208055	8	30
Alanine/a-Ketoglutarate	Attainment walk	Attainment of waling was achieved normally, delayed, or not yet achieved	1.80929	0.0440152	0.208055	1	normal	0.552703	0.208055	21	30
Alanine/a-Ketoglutarate	Developmental regression	Past or current signs of developmental regression	1.20217	0	0.836221	1	No	1.20217	0.836221	17	30
Alanine/a-Ketoglutarate	Developmental regression	Past or current signs of developmental regression	1.20217	0	0.836221	1	Yes	0.831827	0.836221	9	30
Alanine/a-Ketoglutarate	First phrases	Attainment of spoken phrases was achieved normally, delayed, or not yet achieved		0.0283876	0.356257	1	delayed	0.639003	0.414837	7	30
Alanine/a-Ketoglutarate	First phrases	Attainment of spoken phrases was achieved normally, delayed, or not yet achieved		0.0283876	0.356257	1	normal	0.662084	0.626968	4	30
Alanine/a-Ketoglutarate	First phrases	Attainment of spoken phrases was achieved normally, delayed, or not yet achieved		0.0283876	0.356257	1	not yet achieved	1.8235	0.129879	18	30
Alanine/a-Ketoglutarate	First words	Attainment of spoken words was achieved normally, delayed, or not yet achieved		0	0.928828	1	delayed	1.09435	0.848059	13	30
Alanine/a-Ketoglutarate	First words	Attainment of spoken words was achieved normally, delayed, or not yet achieved		0	0.928828	1	normal	1.08944	0.849651	14	30
Alanine/a-Ketoglutarate	First words	Attainment of spoken words was achieved normally, delayed, or not yet achieved		0	0.928828	1	not yet achieved	0.58442	0.758086	2	30
Alanine/a-Ketoglutarate	GI history	Does the participant have a history of a GI problem excluding constipation	4.72398	0.0933614	0.0252137	0.922821	No	4.72398	0.0252137	28	30
Alanine/a-Ketoglutarate	GI history	Does the participant have a history of a GI problem excluding constipation	4.72398	0.0933614	0.0252137	0.922821	Yes	0.211686	0.0252137	2	30
Alanine/a-Ketoglutarate	Gestational diabetes	Maternal gestational diabetes	0.893935	0	0.774751	1	No	0.893935	0.774751	26	30
Alanine/a-Ketoglutarate	Gestational diabetes	Maternal gestational diabetes	0.893935	0	0.774751	1	Yes	1.11865	0.774751	4	30
Alanine/a-Ketoglutarate	Low muscle tone	Low muscle tone was observed in the medical examination of the participant	0.951702	0	1	1	No	0.951702	1	26	30
Alanine/a-Ketoglutarate	Low muscle tone	Low muscle tone was observed in the medical examination of the participant	0.951702	0	1	1	Yes	1.05075	1	4	30
Alanine/a-Ketoglutarate	Medication	Participant was taking a medication at the time of the blood draw	0.663343	0	0.49688	1	No	0.663343	0.49688	5	30
Alanine/a-Ketoglutarate	Medication	Participant was taking a medication at the time of the blood draw	0.663343	0	0.49688	1	Yes	1.50752	0.49688	21	30
Alanine/a-Ketoglutarate	Megalencephaly	Physical examination suggests megalencephaly	0.476809	0.0279811	0.209312	1	No	0.476809	0.209312	27	30
Alanine/a-Ketoglutarate	Megalencephaly	Physical examination suggests megalencephaly	0.476809	0.0279811	0.209312	1	Yes	2.09727	0.209312	3	30
Alanine/a-Ketoglutarate	Physical abnormality	Participant was previously diagnosed with physical abnormality	0.584702	0	0.311132	1	No	0.584702	0.311132	26	30
Alanine/a-Ketoglutarate	Physical abnormality	Participant was previously diagnosed with physical abnormality	0.584702	0	0.311132	1	Yes	1.71027	0.311132	4	30
Alanine/a-Ketoglutarate	Preferred diet	Participant has dietary preferences for a specific type, color or texture of food	0.488616	0.0591566	0.120121	1	No	0.488616	0.120121	7	30
Alanine/a-Ketoglutarate	Preferred diet	Participant has dietary preferences for a specific type, color or texture of food	0.488616	0.0591566	0.120121	1	Yes	2.0466	0.120121	23	30
Alanine/a-Ketoglutarate	Race	The parental reported race of the participant		0	0.772891	1	American Indian or Alaska Native	0	1	0	30
Alanine/a-Ketoglutarate	Race	The parental reported race of the participant		0	0.772891	1	Asian	1.11961	0.700692	2	30
Alanine/a-Ketoglutarate	Race	The parental reported race of the participant		0	0.772891	1	Black or African American	1.61663	0.439528	3	30
Alanine/a-Ketoglutarate	Race	The parental reported race of the participant		0	0.772891	1	Native Hawaiian or Other Pacific Islander	0	1	0	30
Alanine/a-Ketoglutarate	Race	The parental reported race of the participant		0	0.772891	1	Other	1.19355	0.787822	5	30
Alanine/a-Ketoglutarate	Race	The parental reported race of the participant		0	0.772891	1	White	0.78015	0.534774	20	30
Alanine/a-Ketoglutarate	Seizure history	Participant has previous history of any type of seizure	0.627114	0	0.635268	1	No	0.627114	0.635268	28	30
Alanine/a-Ketoglutarate	Seizure history	Participant has previous history of any type of seizure	0.627114	0	0.635268	1	Yes	1.59461	0.635268	2	30
Alanine/a-Ketoglutarate	Sex	Biological sex of the participant	0.734431	0	0.64938	1	F	0.734431	0.64938	5	30
Alanine/a-Ketoglutarate	Sex	Biological sex of the participant	0.734431	0	0.64938	1	M	1.3616	0.64938	25	30
Alanine/a-Ketoglutarate	Sleep problems	Parental observation of sleep problems	1.18107	0	0.708056	1	No	1.18107	0.708056	18	30
Alanine/a-Ketoglutarate	Sleep problems	Parental observation of sleep problems	1.18107	0	0.708056	1	Yes	0.846689	0.708056	12	30
Alanine/a-Ketoglutarate	Special diet	Participant was on a special diet at the time of blood draw	0.731472	0	0.447649	1	No	0.731472	0.447649	24	30
Alanine/a-Ketoglutarate	Special diet	Participant was on a special diet at the time of blood draw	0.731472	0	0.447649	1	Yes	1.36711	0.447649	6	30
Alanine/a-Ketoglutarate	Stereotypies	Participant has exhibited stereotypies	1.00124	0	1	1	No	1.00124	1	11	30
Alanine/a-Ketoglutarate	Stereotypies	Participant has exhibited stereotypies	1.00124	0	1	1	Yes	0.998766	1	19	30
Arg/4hyp	ADOS-2 Toddler RoC	ADOS-2 Toddler Module Range of Concern	1.42836	0	0.650079	1	Mid-to-moderate	1.42836	0.650079	2	33
Arg/4hyp	ADOS-2 Toddler RoC	ADOS-2 Toddler Module Range of Concern	1.42836	0	0.650079	1	Moderate to severe	0.700106	0.650079	6	33
Arg/4hyp	Anxiety	Parents observed anxiety like behavior	2.43872	0.0703063	0.0748458	0.983599	No	2.43872	0.0748458	28	33
Arg/4hyp	Anxiety	Parents observed anxiety like behavior	2.43872	0.0703063	0.0748458	0.983599	Yes	0.410052	0.0748458	5	33
Arg/4hyp	Attainment roll	Attainment of rolling was achieved normally, delayed, or not yet achieved	0.616381	0	0.600363	1	delayed	0.616381	0.600363	3	33
Arg/4hyp	Attainment roll	Attainment of rolling was achieved normally, delayed, or not yet achieved	0.616381	0	0.600363	1	normal	1.62237	0.600363	29	33
Arg/4hyp	Attainment sit	Attainment of sitting was achieved normally, delayed, or not yet achieved	0.180161	0.0728463	0.0671739	0.977366	delayed	0.180161	0.0671739	1	33
Arg/4hyp	Attainment sit	Attainment of sitting was achieved normally, delayed, or not yet achieved	0.180161	0.0728463	0.0671739	0.977366	normal	5.55058	0.0671739	31	33
Arg/4hyp	Attainment walk	Attainment of waling was achieved normally, delayed, or not yet achieved	0.65202	0	0.629462	1	delayed	0.65202	0.629462	4	33
Arg/4hyp	Attainment walk	Attainment of waling was achieved normally, delayed, or not yet achieved	0.65202	0	0.629462	1	normal	1.53369	0.629462	27	33
Arg/4hyp	Developmental regression	Past or current signs of developmental regression	0.818289	0	0.698992	1	No	0.818289	0.698992	17	33
Arg/4hyp	Developmental regression	Past or current signs of developmental regression	0.818289	0	0.698992	1	Yes	1.22206	0.698992	13	33
Arg/4hyp	First phrases	Attainment of spoken phrases was achieved normally, delayed, or not yet achieved		0.0317462	0.290684	1	delayed	1.37035	0.442604	13	33
Arg/4hyp	First phrases	Attainment of spoken phrases was achieved normally, delayed, or not yet achieved		0.0317462	0.290684	1	normal	0.399462	0.169257	3	33
Arg/4hyp	First phrases	Attainment of spoken phrases was achieved normally, delayed, or not yet achieved		0.0317462	0.290684	1	not yet achieved	1.16007	0.72073	17	33
Arg/4hyp	First words	Attainment of spoken words was achieved normally, delayed, or not yet achieved		0.0274946	0.322271	1	delayed	1.29899	0.471906	16	33
Arg/4hyp	First words	Attainment of spoken words was achieved normally, delayed, or not yet achieved		0.0274946	0.322271	1	normal	1.08509	0.857926	16	33
Arg/4hyp	First words	Attainment of spoken words was achieved normally, delayed, or not yet achieved		0.0274946	0.322271	1	not yet achieved	0.239616	0.157797	1	33
Arg/4hyp	GI history	Does the participant have a history of a GI problem excluding constipation	1.46046	0	0.529083	1	No	1.46046	0.529083	27	33
Arg/4hyp	GI history	Does the participant have a history of a GI problem excluding constipation	1.46046	0	0.529083	1	Yes	0.684715	0.529083	6	33
Arg/4hyp	Gestational diabetes	Maternal gestational diabetes	0.609752	0.0152147	0.276399	1	No	0.609752	0.276399	27	33
Arg/4hyp	Gestational diabetes	Maternal gestational diabetes	0.609752	0.0152147	0.276399	1	Yes	1.64001	0.276399	6	33
Arg/4hyp	Low muscle tone	Low muscle tone was observed in the medical examination of the participant	1.49891	0	0.786176	1	No	1.49891	0.786176	30	33
Arg/4hyp	Low muscle tone	Low muscle tone was observed in the medical examination of the participant	1.49891	0	0.786176	1	Yes	0.667149	0.786176	3	33
Arg/4hyp	Medication	Participant was taking a medication at the time of the blood draw	0.880265	0	1	1	No	0.880265	1	7	33
Arg/4hyp	Medication	Participant was taking a medication at the time of the blood draw	0.880265	0	1	1	Yes	1.13602	1	22	33
Arg/4hyp	Megalencephaly	Physical examination suggests megalencephaly	0.368623	0.0679385	0.089089	1	No	0.368623	0.089089	29	33
Arg/4hyp	Megalencephaly	Physical examination suggests megalencephaly	0.368623	0.0679385	0.089089	1	Yes	2.7128	0.089089	4	33
Arg/4hyp	Physical abnormality	Participant was previously diagnosed with physical abnormality	0.655053	0	0.512027	1	No	0.655053	0.512027	29	33
Arg/4hyp	Physical abnormality	Participant was previously diagnosed with physical abnormality	0.655053	0	0.512027	1	Yes	1.52659	0.512027	4	33
Arg/4hyp	Preferred diet	Participant has dietary preferences for a specific type, color or texture of food	0.811078	0	0.710957	1	No	0.811078	0.710957	11	33
Arg/4hyp	Preferred diet	Participant has dietary preferences for a specific type, color or texture of food	0.811078	0	0.710957	1	Yes	1.23293	0.710957	22	33
Arg/4hyp	Race	The parental reported race of the participant		0	0.817273	1	American Indian or Alaska Native	0	1	0	33
Arg/4hyp	Race	The parental reported race of the participant		0	0.817273	1	Asian	1.62032	0.438921	3	33
Arg/4hyp	Race	The parental reported race of the participant		0	0.817273	1	Black or African American	0.409616	0.716967	1	33
Arg/4hyp	Race	The parental reported race of the participant		0	0.817273	1	Native Hawaiian or Other Pacific Islander	0	1	0	33
Arg/4hyp	Race	The parental reported race of the participant		0	0.817273	1	Other	0.805602	1	4	33
Arg/4hyp	Race	The parental reported race of the participant		0	0.817273	1	White	1.2645	0.691637	25	33
Arg/4hyp	Seizure history	Participant has previous history of any type of seizure	0.697217	0	0.650268	1	No	0.697217	0.650268	31	33
Arg/4hyp	Seizure history	Participant has previous history of any type of seizure	0.697217	0	0.650268	1	Yes	1.43427	0.650268	2	33
Arg/4hyp	Sex	Biological sex of the participant	1.71389	0.0424572	0.183852	1	F	1.71389	0.183852	10	33
Arg/4hyp	Sex	Biological sex of the participant	1.71389	0.0424572	0.183852	1	M	0.583468	0.183852	23	33
Arg/4hyp	Sleep problems	Parental observation of sleep problems	1.58611	0.0315742	0.276247	1	No	1.58611	0.276247	22	33
Arg/4hyp	Sleep problems	Parental observation of sleep problems	1.58611	0.0315742	0.276247	1	Yes	0.630472	0.276247	11	33
Arg/4hyp	Special diet	Participant was on a special diet at the time of blood draw	1.92591	0.0181193	0.454921	1	No	1.92591	0.454921	30	33
Arg/4hyp	Special diet	Participant was on a special diet at the time of blood draw	1.92591	0.0181193	0.454921	1	Yes	0.519236	0.454921	3	33
Arg/4hyp	Stereotypies	Participant has exhibited stereotypies	1	0	1	1	No	1	1	12	33
Arg/4hyp	Stereotypies	Participant has exhibited stereotypies	1	0	1	1	Yes	1	1	21	33
Arginine/4-hydroxyproline	ADOS-2 Toddler RoC	ADOS-2 Toddler Module Range of Concern	1.42836	0	0.650079	1	Mid-to-moderate	1.42836	0.650079	2	33
Arginine/4-hydroxyproline	ADOS-2 Toddler RoC	ADOS-2 Toddler Module Range of Concern	1.42836	0	0.650079	1	Moderate to severe	0.700106	0.650079	6	33
Arginine/4-hydroxyproline	Anxiety	Parents observed anxiety like behavior	2.43872	0.0703063	0.0748458	0.983599	No	2.43872	0.0748458	28	33
Arginine/4-hydroxyproline	Anxiety	Parents observed anxiety like behavior	2.43872	0.0703063	0.0748458	0.983599	Yes	0.410052	0.0748458	5	33
Arginine/4-hydroxyproline	Attainment roll	Attainment of rolling was achieved normally, delayed, or not yet achieved	0.616381	0	0.600363	1	delayed	0.616381	0.600363	3	33
Arginine/4-hydroxyproline	Attainment roll	Attainment of rolling was achieved normally, delayed, or not yet achieved	0.616381	0	0.600363	1	normal	1.62237	0.600363	29	33
Arginine/4-hydroxyproline	Attainment sit	Attainment of sitting was achieved normally, delayed, or not yet achieved	0.180161	0.0728463	0.0671739	0.977366	delayed	0.180161	0.0671739	1	33
Arginine/4-hydroxyproline	Attainment sit	Attainment of sitting was achieved normally, delayed, or not yet achieved	0.180161	0.0728463	0.0671739	0.977366	normal	5.55058	0.0671739	31	33
Arginine/4-hydroxyproline	Attainment walk	Attainment of waling was achieved normally, delayed, or not yet achieved	0.65202	0	0.629462	1	delayed	0.65202	0.629462	4	33
Arginine/4-hydroxyproline	Attainment walk	Attainment of waling was achieved normally, delayed, or not yet achieved	0.65202	0	0.629462	1	normal	1.53369	0.629462	27	33
Arginine/4-hydroxyproline	Developmental regression	Past or current signs of developmental regression	0.818289	0	0.698992	1	No	0.818289	0.698992	17	33
Arginine/4-hydroxyproline	Developmental regression	Past or current signs of developmental regression	0.818289	0	0.698992	1	Yes	1.22206	0.698992	13	33
Arginine/4-hydroxyproline	First phrases	Attainment of spoken phrases was achieved normally, delayed, or not yet achieved		0.0317462	0.293083	1	delayed	1.37035	0.442604	13	33
Arginine/4-hydroxyproline	First phrases	Attainment of spoken phrases was achieved normally, delayed, or not yet achieved		0.0317462	0.293083	1	normal	0.399462	0.169257	3	33
Arginine/4-hydroxyproline	First phrases	Attainment of spoken phrases was achieved normally, delayed, or not yet achieved		0.0317462	0.293083	1	not yet achieved	1.16007	0.72073	17	33
Arginine/4-hydroxyproline	First words	Attainment of spoken words was achieved normally, delayed, or not yet achieved		0.0274946	0.321072	1	delayed	1.29899	0.471906	16	33
Arginine/4-hydroxyproline	First words	Attainment of spoken words was achieved normally, delayed, or not yet achieved		0.0274946	0.321072	1	normal	1.08509	0.857926	16	33
Arginine/4-hydroxyproline	First words	Attainment of spoken words was achieved normally, delayed, or not yet achieved		0.0274946	0.321072	1	not yet achieved	0.239616	0.157797	1	33
Arginine/4-hydroxyproline	GI history	Does the participant have a history of a GI problem excluding constipation	1.46046	0	0.529083	1	No	1.46046	0.529083	27	33
Arginine/4-hydroxyproline	GI history	Does the participant have a history of a GI problem excluding constipation	1.46046	0	0.529083	1	Yes	0.684715	0.529083	6	33
Arginine/4-hydroxyproline	Gestational diabetes	Maternal gestational diabetes	0.609752	0.0152147	0.276399	1	No	0.609752	0.276399	27	33
Arginine/4-hydroxyproline	Gestational diabetes	Maternal gestational diabetes	0.609752	0.0152147	0.276399	1	Yes	1.64001	0.276399	6	33
Arginine/4-hydroxyproline	Low muscle tone	Low muscle tone was observed in the medical examination of the participant	1.49891	0	0.786176	1	No	1.49891	0.786176	30	33
Arginine/4-hydroxyproline	Low muscle tone	Low muscle tone was observed in the medical examination of the participant	1.49891	0	0.786176	1	Yes	0.667149	0.786176	3	33
Arginine/4-hydroxyproline	Medication	Participant was taking a medication at the time of the blood draw	0.880265	0	1	1	No	0.880265	1	7	33
Arginine/4-hydroxyproline	Medication	Participant was taking a medication at the time of the blood draw	0.880265	0	1	1	Yes	1.13602	1	22	33
Arginine/4-hydroxyproline	Megalencephaly	Physical examination suggests megalencephaly	0.368623	0.0679385	0.089089	1	No	0.368623	0.089089	29	33
Arginine/4-hydroxyproline	Megalencephaly	Physical examination suggests megalencephaly	0.368623	0.0679385	0.089089	1	Yes	2.7128	0.089089	4	33
Arginine/4-hydroxyproline	Physical abnormality	Participant was previously diagnosed with physical abnormality	0.655053	0	0.512027	1	No	0.655053	0.512027	29	33
Arginine/4-hydroxyproline	Physical abnormality	Participant was previously diagnosed with physical abnormality	0.655053	0	0.512027	1	Yes	1.52659	0.512027	4	33
Arginine/4-hydroxyproline	Preferred diet	Participant has dietary preferences for a specific type, color or texture of food	0.811078	0	0.710957	1	No	0.811078	0.710957	11	33
Arginine/4-hydroxyproline	Preferred diet	Participant has dietary preferences for a specific type, color or texture of food	0.811078	0	0.710957	1	Yes	1.23293	0.710957	22	33
Arginine/4-hydroxyproline	Race	The parental reported race of the participant		0	0.815274	1	American Indian or Alaska Native	0	1	0	33
Arginine/4-hydroxyproline	Race	The parental reported race of the participant		0	0.815274	1	Asian	1.62032	0.438921	3	33
Arginine/4-hydroxyproline	Race	The parental reported race of the participant		0	0.815274	1	Black or African American	0.409616	0.716967	1	33
Arginine/4-hydroxyproline	Race	The parental reported race of the participant		0	0.815274	1	Native Hawaiian or Other Pacific Islander	0	1	0	33
Arginine/4-hydroxyproline	Race	The parental reported race of the participant		0	0.815274	1	Other	0.805602	1	4	33
Arginine/4-hydroxyproline	Race	The parental reported race of the participant		0	0.815274	1	White	1.2645	0.691637	25	33
Arginine/4-hydroxyproline	Seizure history	Participant has previous history of any type of seizure	0.697217	0	0.650268	1	No	0.697217	0.650268	31	33
Arginine/4-hydroxyproline	Seizure history	Participant has previous history of any type of seizure	0.697217	0	0.650268	1	Yes	1.43427	0.650268	2	33
Arginine/4-hydroxyproline	Sex	Biological sex of the participant	1.71389	0.0424572	0.183852	1	F	1.71389	0.183852	10	33
Arginine/4-hydroxyproline	Sex	Biological sex of the participant	1.71389	0.0424572	0.183852	1	M	0.583468	0.183852	23	33
Arginine/4-hydroxyproline	Sleep problems	Parental observation of sleep problems	1.58611	0.0315742	0.276247	1	No	1.58611	0.276247	22	33
Arginine/4-hydroxyproline	Sleep problems	Parental observation of sleep problems	1.58611	0.0315742	0.276247	1	Yes	0.630472	0.276247	11	33
Arginine/4-hydroxyproline	Special diet	Participant was on a special diet at the time of blood draw	1.92591	0.0181193	0.454921	1	No	1.92591	0.454921	30	33
Arginine/4-hydroxyproline	Special diet	Participant was on a special diet at the time of blood draw	1.92591	0.0181193	0.454921	1	Yes	0.519236	0.454921	3	33
Arginine/4-hydroxyproline	Stereotypies	Participant has exhibited stereotypies	1	0	1	1	No	1	1	12	33
Arginine/4-hydroxyproline	Stereotypies	Participant has exhibited stereotypies	1	0	1	1	Yes	1	1	21	33
Arginine/Carnitine	ADOS-2 Toddler RoC	ADOS-2 Toddler Module Range of Concern	0.836659	0	1	1	Mid-to-moderate	0.836659	1	1	28
Arginine/Carnitine	ADOS-2 Toddler RoC	ADOS-2 Toddler Module Range of Concern	0.836659	0	1	1	Moderate to severe	1.19523	1	5	28
Arginine/Carnitine	Anxiety	Parents observed anxiety like behavior	0.739069	0	0.522186	1	No	0.739069	0.522186	18	28
Arginine/Carnitine	Anxiety	Parents observed anxiety like behavior	0.739069	0	0.522186	1	Yes	1.35305	0.522186	10	28
Arginine/Carnitine	Attainment roll	Attainment of rolling was achieved normally, delayed, or not yet achieved	1.16963	0	0.767592	1	delayed	1.16963	0.767592	4	28
Arginine/Carnitine	Attainment roll	Attainment of rolling was achieved normally, delayed, or not yet achieved	1.16963	0	0.767592	1	normal	0.854971	0.767592	21	28
Arginine/Carnitine	Attainment sit	Attainment of sitting was achieved normally, delayed, or not yet achieved	0.797873	0	1	1	delayed	0.797873	1	3	28
Arginine/Carnitine	Attainment sit	Attainment of sitting was achieved normally, delayed, or not yet achieved	0.797873	0	1	1	normal	1.25333	1	22	28
Arginine/Carnitine	Attainment walk	Attainment of waling was achieved normally, delayed, or not yet achieved	2.12129	0.06511	0.110422	1	delayed	2.12129	0.110422	8	28
Arginine/Carnitine	Attainment walk	Attainment of waling was achieved normally, delayed, or not yet achieved	2.12129	0.06511	0.110422	1	normal	0.471411	0.110422	18	28
Arginine/Carnitine	Developmental regression	Past or current signs of developmental regression	0.779361	0	0.5465	1	No	0.779361	0.5465	15	28
Arginine/Carnitine	Developmental regression	Past or current signs of developmental regression	0.779361	0	0.5465	1	Yes	1.2831	0.5465	12	28
Arginine/Carnitine	First phrases	Attainment of spoken phrases was achieved normally, delayed, or not yet achieved		0	0.917233	1	delayed	1.10123	0.831457	9	28
Arginine/Carnitine	First phrases	Attainment of spoken phrases was achieved normally, delayed, or not yet achieved		0	0.917233	1	normal	0.756281	0.799461	4	28
Arginine/Carnitine	First phrases	Attainment of spoken phrases was achieved normally, delayed, or not yet achieved		0	0.917233	1	not yet achieved	1.07674	1	13	28
Arginine/Carnitine	First words	Attainment of spoken words was achieved normally, delayed, or not yet achieved		0.0920004	0.0631747	0.977366	delayed	2.67708	0.0233191	17	28
Arginine/Carnitine	First words	Attainment of spoken words was achieved normally, delayed, or not yet achieved		0.0920004	0.0631747	0.977366	normal	0.496814	0.11002	8	28
Arginine/Carnitine	First words	Attainment of spoken words was achieved normally, delayed, or not yet achieved		0.0920004	0.0631747	0.977366	not yet achieved	0.310499	0.340562	1	28
Arginine/Carnitine	GI history	Does the participant have a history of a GI problem excluding constipation	0.470057	0.0736282	0.0682118	0.977366	No	0.470057	0.0682118	17	28
Arginine/Carnitine	GI history	Does the participant have a history of a GI problem excluding constipation	0.470057	0.0736282	0.0682118	0.977366	Yes	2.1274	0.0682118	11	28
Arginine/Carnitine	Gestational diabetes	Maternal gestational diabetes	1.11693	0	1	1	No	1.11693	1	24	28
Arginine/Carnitine	Gestational diabetes	Maternal gestational diabetes	1.11693	0	1	1	Yes	0.895313	1	3	28
Arginine/Carnitine	Low muscle tone	Low muscle tone was observed in the medical examination of the participant	1.89007	0	0.557698	1	No	1.89007	0.557698	25	28
Arginine/Carnitine	Low muscle tone	Low muscle tone was observed in the medical examination of the participant	1.89007	0	0.557698	1	Yes	0.529081	0.557698	2	28
Arginine/Carnitine	Medication	Participant was taking a medication at the time of the blood draw	0.761616	0	0.661375	1	No	0.761616	0.661375	6	28
Arginine/Carnitine	Medication	Participant was taking a medication at the time of the blood draw	0.761616	0	0.661375	1	Yes	1.313	0.661375	22	28
Arginine/Carnitine	Megalencephaly	Physical examination suggests megalencephaly	0.440617	0.037858	0.181925	1	No	0.440617	0.181925	25	28
Arginine/Carnitine	Megalencephaly	Physical examination suggests megalencephaly	0.440617	0.037858	0.181925	1	Yes	2.26955	0.181925	3	28
Arginine/Carnitine	Physical abnormality	Participant was previously diagnosed with physical abnormality	0.514998	0.0292808	0.275284	1	No	0.514998	0.275284	23	28
Arginine/Carnitine	Physical abnormality	Participant was previously diagnosed with physical abnormality	0.514998	0.0292808	0.275284	1	Yes	1.94176	0.275284	4	28
Arginine/Carnitine	Preferred diet	Participant has dietary preferences for a specific type, color or texture of food	0.536933	0.0449698	0.227288	1	No	0.536933	0.227288	7	28
Arginine/Carnitine	Preferred diet	Participant has dietary preferences for a specific type, color or texture of food	0.536933	0.0449698	0.227288	1	Yes	1.86243	0.227288	21	28
Arginine/Carnitine	Race	The parental reported race of the participant		0	0.804478	1	American Indian or Alaska Native	0	1	0	28
Arginine/Carnitine	Race	The parental reported race of the participant		0	0.804478	1	Asian	1.20829	0.68306	2	28
Arginine/Carnitine	Race	The parental reported race of the participant		0	0.804478	1	Black or African American	1.74955	0.42061	3	28
Arginine/Carnitine	Race	The parental reported race of the participant		0	0.804478	1	Native Hawaiian or Other Pacific Islander	0	1	0	28
Arginine/Carnitine	Race	The parental reported race of the participant		0	0.804478	1	Other	0.997517	1	4	28
Arginine/Carnitine	Race	The parental reported race of the participant		0	0.804478	1	White	0.821006	0.666959	19	28
Arginine/Carnitine	Seizure history	Participant has previous history of any type of seizure	#NUM!	0.0275355	0.627084	1	No	#NUM!	0.627084	28	28
Arginine/Carnitine	Seizure history	Participant has previous history of any type of seizure	#NUM!	0.0275355	0.627084	1	Yes	0	0.627084	0	28
Arginine/Carnitine	Sex	Biological sex of the participant	2.60298	0.100573	0.0278455	0.924657	F	2.60298	0.0278455	11	28
Arginine/Carnitine	Sex	Biological sex of the participant	2.60298	0.100573	0.0278455	0.924657	M	0.384175	0.0278455	17	28
Arginine/Carnitine	Sleep problems	Parental observation of sleep problems	0.889821	0	0.845244	1	No	0.889821	0.845244	15	28
Arginine/Carnitine	Sleep problems	Parental observation of sleep problems	0.889821	0	0.845244	1	Yes	1.12382	0.845244	13	28
Arginine/Carnitine	Special diet	Participant was on a special diet at the time of blood draw	0.668968	0	0.420972	1	No	0.668968	0.420972	22	28
Arginine/Carnitine	Special diet	Participant was on a special diet at the time of blood draw	0.668968	0	0.420972	1	Yes	1.49484	0.420972	6	28
Arginine/Carnitine	Stereotypies	Participant has exhibited stereotypies	1.13301	0	0.840299	1	No	1.13301	0.840299	11	28
Arginine/Carnitine	Stereotypies	Participant has exhibited stereotypies	1.13301	0	0.840299	1	Yes	0.882602	0.840299	17	28
Arginine/Citrate	ADOS-2 Toddler RoC	ADOS-2 Toddler Module Range of Concern	0	0.0701516	0.34703	1	Mid-to-moderate	0	0.34703	0	31
Arginine/Citrate	ADOS-2 Toddler RoC	ADOS-2 Toddler Module Range of Concern	0	0.0701516	0.34703	1	Moderate to severe	#NUM!	0.34703	7	31
Arginine/Citrate	Anxiety	Parents observed anxiety like behavior	2.96903	0.0828135	0.0410599	0.924657	No	2.96903	0.0410599	27	31
Arginine/Citrate	Anxiety	Parents observed anxiety like behavior	2.96903	0.0828135	0.0410599	0.924657	Yes	0.33681	0.0410599	4	31
Arginine/Citrate	Attainment roll	Attainment of rolling was achieved normally, delayed, or not yet achieved	0.932956	0	1	1	delayed	0.932956	1	4	31
Arginine/Citrate	Attainment roll	Attainment of rolling was achieved normally, delayed, or not yet achieved	0.932956	0	1	1	normal	1.07186	1	26	31
Arginine/Citrate	Attainment sit	Attainment of sitting was achieved normally, delayed, or not yet achieved	1.52228	0	0.417548	1	delayed	1.52228	0.417548	6	31
Arginine/Citrate	Attainment sit	Attainment of sitting was achieved normally, delayed, or not yet achieved	1.52228	0	0.417548	1	normal	0.65691	0.417548	24	31
Arginine/Citrate	Attainment walk	Attainment of waling was achieved normally, delayed, or not yet achieved	1.41658	0	0.460994	1	delayed	1.41658	0.460994	7	31
Arginine/Citrate	Attainment walk	Attainment of waling was achieved normally, delayed, or not yet achieved	1.41658	0	0.460994	1	normal	0.705925	0.460994	23	31
Arginine/Citrate	Developmental regression	Past or current signs of developmental regression	0.855116	0	0.68497	1	No	0.855116	0.68497	15	31
Arginine/Citrate	Developmental regression	Past or current signs of developmental regression	0.855116	0	0.68497	1	Yes	1.16943	0.68497	11	31
Arginine/Citrate	First phrases	Attainment of spoken phrases was achieved normally, delayed, or not yet achieved		0.0917775	0.0303878	0.924657	delayed	1.77072	0.164075	14	31
Arginine/Citrate	First phrases	Attainment of spoken phrases was achieved normally, delayed, or not yet achieved		0.0917775	0.0303878	0.924657	normal	0.131459	0.0167227	1	31
Arginine/Citrate	First phrases	Attainment of spoken phrases was achieved normally, delayed, or not yet achieved		0.0917775	0.0303878	0.924657	not yet achieved	1.1544	0.714493	16	31
Arginine/Citrate	First words	Attainment of spoken words was achieved normally, delayed, or not yet achieved		0	0.495002	1	delayed	1.11646	0.851623	14	31
Arginine/Citrate	First words	Attainment of spoken words was achieved normally, delayed, or not yet achieved		0	0.495002	1	normal	0.715883	0.457675	12	31
Arginine/Citrate	First words	Attainment of spoken words was achieved normally, delayed, or not yet achieved		0	0.495002	1	not yet achieved	1.6087	0.368629	5	31
Arginine/Citrate	GI history	Does the participant have a history of a GI problem excluding constipation	0.912345	0	0.829614	1	No	0.912345	0.829614	23	31
Arginine/Citrate	GI history	Does the participant have a history of a GI problem excluding constipation	0.912345	0	0.829614	1	Yes	1.09608	0.829614	8	31
Arginine/Citrate	Gestational diabetes	Maternal gestational diabetes	0.932911	0	0.781733	1	No	0.932911	0.781733	27	31
Arginine/Citrate	Gestational diabetes	Maternal gestational diabetes	0.932911	0	0.781733	1	Yes	1.07191	0.781733	4	31
Arginine/Citrate	Low muscle tone	Low muscle tone was observed in the medical examination of the participant	0.993156	0	1	1	No	0.993156	1	27	31
Arginine/Citrate	Low muscle tone	Low muscle tone was observed in the medical examination of the participant	0.993156	0	1	1	Yes	1.00689	1	4	31
Arginine/Citrate	Medication	Participant was taking a medication at the time of the blood draw	0.890182	0	1	1	No	0.890182	1	6	31
Arginine/Citrate	Medication	Participant was taking a medication at the time of the blood draw	0.890182	0	1	1	Yes	1.12337	1	19	31
Arginine/Citrate	Megalencephaly	Physical examination suggests megalencephaly	0.343301	0.0751744	0.0746423	0.983599	No	0.343301	0.0746423	27	31
Arginine/Citrate	Megalencephaly	Physical examination suggests megalencephaly	0.343301	0.0751744	0.0746423	0.983599	Yes	2.9129	0.0746423	4	31
Arginine/Citrate	Physical abnormality	Participant was previously diagnosed with physical abnormality	1.38343	0	1	1	No	1.38343	1	29	31
Arginine/Citrate	Physical abnormality	Participant was previously diagnosed with physical abnormality	1.38343	0	1	1	Yes	0.72284	1	2	31
Arginine/Citrate	Preferred diet	Participant has dietary preferences for a specific type, color or texture of food	0.908444	0	0.850669	1	No	0.908444	0.850669	11	31
Arginine/Citrate	Preferred diet	Participant has dietary preferences for a specific type, color or texture of food	0.908444	0	0.850669	1	Yes	1.10078	0.850669	20	31
Arginine/Citrate	Race	The parental reported race of the participant		0	0.910036	1	American Indian or Alaska Native	0	1	0	31
Arginine/Citrate	Race	The parental reported race of the participant		0	0.910036	1	Asian	0.501686	1	1	31
Arginine/Citrate	Race	The parental reported race of the participant		0	0.910036	1	Black or African American	0.965583	1	2	31
Arginine/Citrate	Race	The parental reported race of the participant		0	0.910036	1	Native Hawaiian or Other Pacific Islander	0	1	0	31
Arginine/Citrate	Race	The parental reported race of the participant		0	0.910036	1	Other	0.626039	0.60024	3	31
Arginine/Citrate	Race	The parental reported race of the participant		0	0.910036	1	White	1.68522	0.307509	25	31
Arginine/Citrate	Seizure history	Participant has previous history of any type of seizure	0.652359	0	0.640359	1	No	0.652359	0.640359	29	31
Arginine/Citrate	Seizure history	Participant has previous history of any type of seizure	0.652359	0	0.640359	1	Yes	1.5329	0.640359	2	31
Arginine/Citrate	Sex	Biological sex of the participant	0.898964	0	1	1	F	0.898964	1	6	31
Arginine/Citrate	Sex	Biological sex of the participant	0.898964	0	1	1	M	1.11239	1	25	31
Arginine/Citrate	Sleep problems	Parental observation of sleep problems	1.24525	0	0.708912	1	No	1.24525	0.708912	19	31
Arginine/Citrate	Sleep problems	Parental observation of sleep problems	1.24525	0	0.708912	1	Yes	0.803051	0.708912	12	31
Arginine/Citrate	Special diet	Participant was on a special diet at the time of blood draw	0.427918	0.0828163	0.0437907	0.924657	No	0.427918	0.0437907	22	31
Arginine/Citrate	Special diet	Participant was on a special diet at the time of blood draw	0.427918	0.0828163	0.0437907	0.924657	Yes	2.3369	0.0437907	9	31
Arginine/Citrate	Stereotypies	Participant has exhibited stereotypies	1.27511	0	0.564915	1	No	1.27511	0.564915	13	31
Arginine/Citrate	Stereotypies	Participant has exhibited stereotypies	1.27511	0	0.564915	1	Yes	0.784246	0.564915	18	31
Arginine/Leucine	ADOS-2 Toddler RoC	ADOS-2 Toddler Module Range of Concern	2.26494	0.0668454	0.246062	1	Mid-to-moderate	2.26494	0.246062	4	34
Arginine/Leucine	ADOS-2 Toddler RoC	ADOS-2 Toddler Module Range of Concern	2.26494	0.0668454	0.246062	1	Moderate to severe	0.441514	0.246062	8	34
Arginine/Leucine	Anxiety	Parents observed anxiety like behavior	0.996929	0	1	1	No	0.996929	1	24	34
Arginine/Leucine	Anxiety	Parents observed anxiety like behavior	0.996929	0	1	1	Yes	1.00308	1	10	34
Arginine/Leucine	Attainment roll	Attainment of rolling was achieved normally, delayed, or not yet achieved	0.594305	0	0.60243	1	delayed	0.594305	0.60243	3	34
Arginine/Leucine	Attainment roll	Attainment of rolling was achieved normally, delayed, or not yet achieved	0.594305	0	0.60243	1	normal	1.68264	0.60243	30	34
Arginine/Leucine	Attainment sit	Attainment of sitting was achieved normally, delayed, or not yet achieved	0.365501	0.0457242	0.202716	1	delayed	0.365501	0.202716	2	34
Arginine/Leucine	Attainment sit	Attainment of sitting was achieved normally, delayed, or not yet achieved	0.365501	0.0457242	0.202716	1	normal	2.73597	0.202716	31	34
Arginine/Leucine	Attainment walk	Attainment of waling was achieved normally, delayed, or not yet achieved	1.00137	0	1	1	delayed	1.00137	1	6	34
Arginine/Leucine	Attainment walk	Attainment of waling was achieved normally, delayed, or not yet achieved	1.00137	0	1	1	normal	0.998633	1	27	34
Arginine/Leucine	Developmental regression	Past or current signs of developmental regression	0.973236	0	1	1	No	0.973236	1	20	34
Arginine/Leucine	Developmental regression	Past or current signs of developmental regression	0.973236	0	1	1	Yes	1.0275	1	13	34
Arginine/Leucine	First phrases	Attainment of spoken phrases was achieved normally, delayed, or not yet achieved		0.0676207	0.0951619	1	delayed	1.30092	0.455503	13	34
Arginine/Leucine	First phrases	Attainment of spoken phrases was achieved normally, delayed, or not yet achieved		0.0676207	0.0951619	1	normal	0.245709	0.0415896	2	34
Arginine/Leucine	First phrases	Attainment of spoken phrases was achieved normally, delayed, or not yet achieved		0.0676207	0.0951619	1	not yet achieved	1.40119	0.37699	19	34
Arginine/Leucine	First words	Attainment of spoken words was achieved normally, delayed, or not yet achieved		0.0364386	0.301479	1	delayed	1.38732	0.372906	17	34
Arginine/Leucine	First words	Attainment of spoken words was achieved normally, delayed, or not yet achieved		0.0364386	0.301479	1	normal	1.0207	1	16	34
Arginine/Leucine	First words	Attainment of spoken words was achieved normally, delayed, or not yet achieved		0.0364386	0.301479	1	not yet achieved	0.231777	0.156964	1	34
Arginine/Leucine	GI history	Does the participant have a history of a GI problem excluding constipation	1.90905	0.0390363	0.217416	1	No	1.90905	0.217416	29	34
Arginine/Leucine	GI history	Does the participant have a history of a GI problem excluding constipation	1.90905	0.0390363	0.217416	1	Yes	0.52382	0.217416	5	34
Arginine/Leucine	Gestational diabetes	Maternal gestational diabetes	0.803915	0	0.594152	1	No	0.803915	0.594152	29	34
Arginine/Leucine	Gestational diabetes	Maternal gestational diabetes	0.803915	0	0.594152	1	Yes	1.24391	0.594152	5	34
Arginine/Leucine	Low muscle tone	Low muscle tone was observed in the medical examination of the participant	0.662324	0	0.420533	1	No	0.662324	0.420533	28	34
Arginine/Leucine	Low muscle tone	Low muscle tone was observed in the medical examination of the participant	0.662324	0	0.420533	1	Yes	1.50983	0.420533	6	34
Arginine/Leucine	Medication	Participant was taking a medication at the time of the blood draw	0.924404	0	1	1	No	0.924404	1	8	34
Arginine/Leucine	Medication	Participant was taking a medication at the time of the blood draw	0.924404	0	1	1	Yes	1.08178	1	24	34
Arginine/Leucine	Megalencephaly	Physical examination suggests megalencephaly	0.551022	0	0.413216	1	No	0.551022	0.413216	31	34
Arginine/Leucine	Megalencephaly	Physical examination suggests megalencephaly	0.551022	0	0.413216	1	Yes	1.81481	0.413216	3	34
Arginine/Leucine	Physical abnormality	Participant was previously diagnosed with physical abnormality	#NUM!	0.0700143	0.101702	1	No	#NUM!	0.101702	34	34
Arginine/Leucine	Physical abnormality	Participant was previously diagnosed with physical abnormality	#NUM!	0.0700143	0.101702	1	Yes	0	0.101702	0	34
Arginine/Leucine	Preferred diet	Participant has dietary preferences for a specific type, color or texture of food	0.889647	0	0.855455	1	No	0.889647	0.855455	12	34
Arginine/Leucine	Preferred diet	Participant has dietary preferences for a specific type, color or texture of food	0.889647	0	0.855455	1	Yes	1.12404	0.855455	22	34
Arginine/Leucine	Race	The parental reported race of the participant		0	0.92443	1	American Indian or Alaska Native	0	1	0	34
Arginine/Leucine	Race	The parental reported race of the participant		0	0.92443	1	Asian	0.455079	0.711481	1	34
Arginine/Leucine	Race	The parental reported race of the participant		0	0.92443	1	Black or African American	0.844051	1	2	34
Arginine/Leucine	Race	The parental reported race of the participant		0	0.92443	1	Native Hawaiian or Other Pacific Islander	0	1	0	34
Arginine/Leucine	Race	The parental reported race of the participant		0	0.92443	1	Other	1.29149	0.611992	6	34
Arginine/Leucine	Race	The parental reported race of the participant		0	0.92443	1	White	1.1159	0.84689	25	34
Arginine/Leucine	Seizure history	Participant has previous history of any type of seizure	#NUM!	0.0371133	0.387439	1	No	#NUM!	0.387439	34	34
Arginine/Leucine	Seizure history	Participant has previous history of any type of seizure	#NUM!	0.0371133	0.387439	1	Yes	0	0.387439	0	34
Arginine/Leucine	Sex	Biological sex of the participant	1.90513	0.0618846	0.122622	1	F	1.90513	0.122622	11	34
Arginine/Leucine	Sex	Biological sex of the participant	1.90513	0.0618846	0.122622	1	M	0.5249	0.122622	23	34
Arginine/Leucine	Sleep problems	Parental observation of sleep problems	0.666391	0.0253097	0.284116	1	No	0.666391	0.284116	16	34
Arginine/Leucine	Sleep problems	Parental observation of sleep problems	0.666391	0.0253097	0.284116	1	Yes	1.50062	0.284116	18	34
Arginine/Leucine	Special diet	Participant was on a special diet at the time of blood draw	0.487321	0.0666201	0.0862426	1	No	0.487321	0.0862426	25	34
Arginine/Leucine	Special diet	Participant was on a special diet at the time of blood draw	0.487321	0.0666201	0.0862426	1	Yes	2.05204	0.0862426	9	34
Arginine/Leucine	Stereotypies	Participant has exhibited stereotypies	1.08963	0	0.854269	1	No	1.08963	0.854269	13	34
Arginine/Leucine	Stereotypies	Participant has exhibited stereotypies	1.08963	0	0.854269	1	Yes	0.917745	0.854269	21	34
Arginine/Phenylalanine	ADOS-2 Toddler RoC	ADOS-2 Toddler Module Range of Concern	0.588525	0	1	1	Mid-to-moderate	0.588525	1	1	29
Arginine/Phenylalanine	ADOS-2 Toddler RoC	ADOS-2 Toddler Module Range of Concern	0.588525	0	1	1	Moderate to severe	1.69916	1	7	29
Arginine/Phenylalanine	Anxiety	Parents observed anxiety like behavior	1.09621	0	1	1	No	1.09621	1	21	29
Arginine/Phenylalanine	Anxiety	Parents observed anxiety like behavior	1.09621	0	1	1	Yes	0.91223	1	8	29
Arginine/Phenylalanine	Attainment roll	Attainment of rolling was achieved normally, delayed, or not yet achieved	0.455024	0.0190109	0.403157	1	delayed	0.455024	0.403157	2	29
Arginine/Phenylalanine	Attainment roll	Attainment of rolling was achieved normally, delayed, or not yet achieved	0.455024	0.0190109	0.403157	1	normal	2.19769	0.403157	26	29
Arginine/Phenylalanine	Attainment sit	Attainment of sitting was achieved normally, delayed, or not yet achieved	0.441445	0.0237625	0.404271	1	delayed	0.441445	0.404271	2	29
Arginine/Phenylalanine	Attainment sit	Attainment of sitting was achieved normally, delayed, or not yet achieved	0.441445	0.0237625	0.404271	1	normal	2.26529	0.404271	26	29
Arginine/Phenylalanine	Attainment walk	Attainment of waling was achieved normally, delayed, or not yet achieved	0.978301	0	1	1	delayed	0.978301	1	5	29
Arginine/Phenylalanine	Attainment walk	Attainment of waling was achieved normally, delayed, or not yet achieved	0.978301	0	1	1	normal	1.02218	1	23	29
Arginine/Phenylalanine	Developmental regression	Past or current signs of developmental regression	0.917405	0	0.84092	1	No	0.917405	0.84092	16	29
Arginine/Phenylalanine	Developmental regression	Past or current signs of developmental regression	0.917405	0	0.84092	1	Yes	1.09003	0.84092	11	29
Arginine/Phenylalanine	First phrases	Attainment of spoken phrases was achieved normally, delayed, or not yet achieved		0.0140105	0.377449	1	delayed	1.59025	0.298617	12	29
Arginine/Phenylalanine	First phrases	Attainment of spoken phrases was achieved normally, delayed, or not yet achieved		0.0140105	0.377449	1	normal	0.48588	0.325543	3	29
Arginine/Phenylalanine	First phrases	Attainment of spoken phrases was achieved normally, delayed, or not yet achieved		0.0140105	0.377449	1	not yet achieved	0.933439	1	13	29
Arginine/Phenylalanine	First words	Attainment of spoken words was achieved normally, delayed, or not yet achieved		0.0599409	0.141144	1	delayed	1.38124	0.435007	14	29
Arginine/Phenylalanine	First words	Attainment of spoken words was achieved normally, delayed, or not yet achieved		0.0599409	0.141144	1	normal	1.15605	0.845669	14	29
Arginine/Phenylalanine	First words	Attainment of spoken words was achieved normally, delayed, or not yet achieved		0.0599409	0.141144	1	not yet achieved	0	0.0593443	0	29
Arginine/Phenylalanine	GI history	Does the participant have a history of a GI problem excluding constipation	4.5295	0.0894729	0.0244049	0.911046	No	4.5295	0.0244049	27	29
Arginine/Phenylalanine	GI history	Does the participant have a history of a GI problem excluding constipation	4.5295	0.0894729	0.0244049	0.911046	Yes	0.220775	0.0244049	2	29
Arginine/Phenylalanine	Gestational diabetes	Maternal gestational diabetes	1.2345	0	1	1	No	1.2345	1	26	29
Arginine/Phenylalanine	Gestational diabetes	Maternal gestational diabetes	1.2345	0	1	1	Yes	0.810045	1	3	29
Arginine/Phenylalanine	Low muscle tone	Low muscle tone was observed in the medical examination of the participant	0.686309	0	0.399592	1	No	0.686309	0.399592	24	29
Arginine/Phenylalanine	Low muscle tone	Low muscle tone was observed in the medical examination of the participant	0.686309	0	0.399592	1	Yes	1.45707	0.399592	5	29
Arginine/Phenylalanine	Medication	Participant was taking a medication at the time of the blood draw	0.974365	0	1	1	No	0.974365	1	7	29
Arginine/Phenylalanine	Medication	Participant was taking a medication at the time of the blood draw	0.974365	0	1	1	Yes	1.02631	1	20	29
Arginine/Phenylalanine	Megalencephaly	Physical examination suggests megalencephaly	0.301861	0.0875858	0.0535846	0.977366	No	0.301861	0.0535846	24	29
Arginine/Phenylalanine	Megalencephaly	Physical examination suggests megalencephaly	0.301861	0.0875858	0.0535846	0.977366	Yes	3.31278	0.0535846	4	29
Arginine/Phenylalanine	Physical abnormality	Participant was previously diagnosed with physical abnormality	#NUM!	0.0617823	0.159543	1	No	#NUM!	0.159543	29	29
Arginine/Phenylalanine	Physical abnormality	Participant was previously diagnosed with physical abnormality	#NUM!	0.0617823	0.159543	1	Yes	0	0.159543	0	29
Arginine/Phenylalanine	Preferred diet	Participant has dietary preferences for a specific type, color or texture of food	0.857769	0	0.844135	1	No	0.857769	0.844135	10	29
Arginine/Phenylalanine	Preferred diet	Participant has dietary preferences for a specific type, color or texture of food	0.857769	0	0.844135	1	Yes	1.16581	0.844135	19	29
Arginine/Phenylalanine	Race	The parental reported race of the participant		0	0.707717	1	American Indian or Alaska Native	0	1	0	29
Arginine/Phenylalanine	Race	The parental reported race of the participant		0	0.707717	1	Asian	0.542398	1	1	29
Arginine/Phenylalanine	Race	The parental reported race of the participant		0	0.707717	1	Black or African American	1.62834	0.437632	3	29
Arginine/Phenylalanine	Race	The parental reported race of the participant		0	0.707717	1	Native Hawaiian or Other Pacific Islander	0	1	0	29
Arginine/Phenylalanine	Race	The parental reported race of the participant		0	0.707717	1	Other	1.59117	0.288045	6	29
Arginine/Phenylalanine	Race	The parental reported race of the participant		0	0.707717	1	White	0.744671	0.525105	19	29
Arginine/Phenylalanine	Seizure history	Participant has previous history of any type of seizure	#NUM!	0.0291117	0.630631	1	No	#NUM!	0.630631	29	29
Arginine/Phenylalanine	Seizure history	Participant has previous history of any type of seizure	#NUM!	0.0291117	0.630631	1	Yes	0	0.630631	0	29
Arginine/Phenylalanine	Sex	Biological sex of the participant	0.9876	0	1	1	F	0.9876	1	6	29
Arginine/Phenylalanine	Sex	Biological sex of the participant	0.9876	0	1	1	M	1.01256	1	23	29
Arginine/Phenylalanine	Sleep problems	Parental observation of sleep problems	0.816091	0	0.700166	1	No	0.816091	0.700166	15	29
Arginine/Phenylalanine	Sleep problems	Parental observation of sleep problems	0.816091	0	0.700166	1	Yes	1.22535	0.700166	14	29
Arginine/Phenylalanine	Special diet	Participant was on a special diet at the time of blood draw	0.462576	0.0679441	0.108017	1	No	0.462576	0.108017	21	29
Arginine/Phenylalanine	Special diet	Participant was on a special diet at the time of blood draw	0.462576	0.0679441	0.108017	1	Yes	2.16181	0.108017	8	29
Arginine/Phenylalanine	Stereotypies	Participant has exhibited stereotypies	1.2515	0	0.556969	1	No	1.2515	0.556969	12	29
Arginine/Phenylalanine	Stereotypies	Participant has exhibited stereotypies	1.2515	0	0.556969	1	Yes	0.799043	0.556969	17	29
Arginine/Tyrosine	ADOS-2 Toddler RoC	ADOS-2 Toddler Module Range of Concern	0.680603	0	1	1	Mid-to-moderate	0.680603	1	2	35
Arginine/Tyrosine	ADOS-2 Toddler RoC	ADOS-2 Toddler Module Range of Concern	0.680603	0	1	1	Moderate to severe	1.46929	1	12	35
Arginine/Tyrosine	Anxiety	Parents observed anxiety like behavior	0.782333	0	0.563862	1	No	0.782333	0.563862	23	35
Arginine/Tyrosine	Anxiety	Parents observed anxiety like behavior	0.782333	0	0.563862	1	Yes	1.27823	0.563862	12	35
Arginine/Tyrosine	Attainment roll	Attainment of rolling was achieved normally, delayed, or not yet achieved	0.554287	0	0.451825	1	delayed	0.554287	0.451825	3	35
Arginine/Tyrosine	Attainment roll	Attainment of rolling was achieved normally, delayed, or not yet achieved	0.554287	0	0.451825	1	normal	1.80412	0.451825	32	35
Arginine/Tyrosine	Attainment sit	Attainment of sitting was achieved normally, delayed, or not yet achieved	0.537513	0.00915416	0.452726	1	delayed	0.537513	0.452726	3	35
Arginine/Tyrosine	Attainment sit	Attainment of sitting was achieved normally, delayed, or not yet achieved	0.537513	0.00915416	0.452726	1	normal	1.86042	0.452726	32	35
Arginine/Tyrosine	Attainment walk	Attainment of waling was achieved normally, delayed, or not yet achieved	0.963024	0	1	1	delayed	0.963024	1	6	35
Arginine/Tyrosine	Attainment walk	Attainment of waling was achieved normally, delayed, or not yet achieved	0.963024	0	1	1	normal	1.0384	1	28	35
Arginine/Tyrosine	Developmental regression	Past or current signs of developmental regression	1.06048	0	1	1	No	1.06048	1	20	35
Arginine/Tyrosine	Developmental regression	Past or current signs of developmental regression	1.06048	0	1	1	Yes	0.942968	1	12	35
Arginine/Tyrosine	First phrases	Attainment of spoken phrases was achieved normally, delayed, or not yet achieved		0	0.561375	1	delayed	0.813729	0.709446	10	35
Arginine/Tyrosine	First phrases	Attainment of spoken phrases was achieved normally, delayed, or not yet achieved		0	0.561375	1	normal	0.680273	0.512758	5	35
Arginine/Tyrosine	First phrases	Attainment of spoken phrases was achieved normally, delayed, or not yet achieved		0	0.561375	1	not yet achieved	1.48165	0.294808	20	35
Arginine/Tyrosine	First words	Attainment of spoken words was achieved normally, delayed, or not yet achieved		0	0.638545	1	delayed	1.15365	0.724381	16	35
Arginine/Tyrosine	First words	Attainment of spoken words was achieved normally, delayed, or not yet achieved		0	0.638545	1	normal	1.08955	0.861273	17	35
Arginine/Tyrosine	First words	Attainment of spoken words was achieved normally, delayed, or not yet achieved		0	0.638545	1	not yet achieved	0.472348	0.407507	2	35
Arginine/Tyrosine	GI history	Does the participant have a history of a GI problem excluding constipation	1.98045	0.044384	0.217948	1	No	1.98045	0.217948	30	35
Arginine/Tyrosine	GI history	Does the participant have a history of a GI problem excluding constipation	1.98045	0.044384	0.217948	1	Yes	0.504935	0.217948	5	35
Arginine/Tyrosine	Gestational diabetes	Maternal gestational diabetes	0.833682	0	0.788315	1	No	0.833682	0.788315	30	35
Arginine/Tyrosine	Gestational diabetes	Maternal gestational diabetes	0.833682	0	0.788315	1	Yes	1.1995	0.788315	5	35
Arginine/Tyrosine	Low muscle tone	Low muscle tone was observed in the medical examination of the participant	0.870283	0	0.792147	1	No	0.870283	0.792147	30	35
Arginine/Tyrosine	Low muscle tone	Low muscle tone was observed in the medical examination of the participant	0.870283	0	0.792147	1	Yes	1.14905	0.792147	5	35
Arginine/Tyrosine	Medication	Participant was taking a medication at the time of the blood draw	0.393123	0.0689438	0.0915574	1	No	0.393123	0.0915574	4	35
Arginine/Tyrosine	Medication	Participant was taking a medication at the time of the blood draw	0.393123	0.0689438	0.0915574	1	Yes	2.54373	0.0915574	27	35
Arginine/Tyrosine	Megalencephaly	Physical examination suggests megalencephaly	0.891186	0	0.700173	1	No	0.891186	0.700173	32	35
Arginine/Tyrosine	Megalencephaly	Physical examination suggests megalencephaly	0.891186	0	0.700173	1	Yes	1.1221	0.700173	2	35
Arginine/Tyrosine	Physical abnormality	Participant was previously diagnosed with physical abnormality	1.58148	0	0.756949	1	No	1.58148	0.756949	33	35
Arginine/Tyrosine	Physical abnormality	Participant was previously diagnosed with physical abnormality	1.58148	0	0.756949	1	Yes	0.632319	0.756949	2	35
Arginine/Tyrosine	Preferred diet	Participant has dietary preferences for a specific type, color or texture of food	1.10323	0	0.856959	1	No	1.10323	0.856959	14	35
Arginine/Tyrosine	Preferred diet	Participant has dietary preferences for a specific type, color or texture of food	1.10323	0	0.856959	1	Yes	0.906433	0.856959	21	35
Arginine/Tyrosine	Race	The parental reported race of the participant		0	0.703319	1	American Indian or Alaska Native	0	1	0	35
Arginine/Tyrosine	Race	The parental reported race of the participant		0	0.703319	1	Asian	1.51241	0.458749	3	35
Arginine/Tyrosine	Race	The parental reported race of the participant		0	0.703319	1	Black or African American	0.383761	0.498175	1	35
Arginine/Tyrosine	Race	The parental reported race of the participant		0	0.703319	1	Native Hawaiian or Other Pacific Islander	0	1	0	35
Arginine/Tyrosine	Race	The parental reported race of the participant		0	0.703319	1	Other	0.535885	0.453671	3	35
Arginine/Tyrosine	Race	The parental reported race of the participant		0	0.703319	1	White	1.64485	0.331668	28	35
Arginine/Tyrosine	Seizure history	Participant has previous history of any type of seizure	1.6141	0	1	1	No	1.6141	1	34	35
Arginine/Tyrosine	Seizure history	Participant has previous history of any type of seizure	1.6141	0	1	1	Yes	0.619542	1	1	35
Arginine/Tyrosine	Sex	Biological sex of the participant	0.943426	0	1	1	F	0.943426	1	7	35
Arginine/Tyrosine	Sex	Biological sex of the participant	0.943426	0	1	1	M	1.05997	1	28	35
Arginine/Tyrosine	Sleep problems	Parental observation of sleep problems	1.02954	0	1	1	No	1.02954	1	20	35
Arginine/Tyrosine	Sleep problems	Parental observation of sleep problems	1.02954	0	1	1	Yes	0.971304	1	15	35
Arginine/Tyrosine	Special diet	Participant was on a special diet at the time of blood draw	0.371023	0.11038	0.0140705	0.911046	No	0.371023	0.0140705	24	35
Arginine/Tyrosine	Special diet	Participant was on a special diet at the time of blood draw	0.371023	0.11038	0.0140705	0.911046	Yes	2.69525	0.0140705	11	35
Arginine/Tyrosine	Stereotypies	Participant has exhibited stereotypies	0.682854	0	0.36613	1	No	0.682854	0.36613	10	35
Arginine/Tyrosine	Stereotypies	Participant has exhibited stereotypies	0.682854	0	0.36613	1	Yes	1.46444	0.36613	25	35
Citrate	ADOS-2 Toddler RoC	ADOS-2 Toddler Module Range of Concern	0.588525	0	1	1	Mid-to-moderate	0.588525	1	1	26
Citrate	ADOS-2 Toddler RoC	ADOS-2 Toddler Module Range of Concern	0.588525	0	1	1	Moderate to severe	1.69916	1	7	26
Citrate	Anxiety	Parents observed anxiety like behavior	2.37538	0.0570135	0.124689	1	No	2.37538	0.124689	22	26
Citrate	Anxiety	Parents observed anxiety like behavior	2.37538	0.0570135	0.124689	1	Yes	0.420986	0.124689	4	26
Citrate	Attainment roll	Attainment of rolling was achieved normally, delayed, or not yet achieved	1.23433	0	0.761426	1	delayed	1.23433	0.761426	4	26
Citrate	Attainment roll	Attainment of rolling was achieved normally, delayed, or not yet achieved	1.23433	0	0.761426	1	normal	0.810153	0.761426	20	26
Citrate	Attainment sit	Attainment of sitting was achieved normally, delayed, or not yet achieved	2.06489	0.0518296	0.137391	1	delayed	2.06489	0.137391	6	26
Citrate	Attainment sit	Attainment of sitting was achieved normally, delayed, or not yet achieved	2.06489	0.0518296	0.137391	1	normal	0.484288	0.137391	18	26
Citrate	Attainment walk	Attainment of waling was achieved normally, delayed, or not yet achieved	1.5567	0	0.410284	1	delayed	1.5567	0.410284	6	26
Citrate	Attainment walk	Attainment of waling was achieved normally, delayed, or not yet achieved	1.5567	0	0.410284	1	normal	0.642385	0.410284	18	26
Citrate	Developmental regression	Past or current signs of developmental regression	0.833674	0	0.819163	1	No	0.833674	0.819163	12	26
Citrate	Developmental regression	Past or current signs of developmental regression	0.833674	0	0.819163	1	Yes	1.19951	0.819163	9	26
Citrate	First phrases	Attainment of spoken phrases was achieved normally, delayed, or not yet achieved		0	1	1	delayed	0.909659	1	8	26
Citrate	First phrases	Attainment of spoken phrases was achieved normally, delayed, or not yet achieved		0	1	1	normal	1.00648	1	5	26
Citrate	First phrases	Attainment of spoken phrases was achieved normally, delayed, or not yet achieved		0	1	1	not yet achieved	1.08126	1	13	26
Citrate	First words	Attainment of spoken words was achieved normally, delayed, or not yet achieved		0.0300819	0.280688	1	delayed	0.504863	0.148682	7	26
Citrate	First words	Attainment of spoken words was achieved normally, delayed, or not yet achieved		0.0300819	0.280688	1	normal	1.79347	0.215913	15	26
Citrate	First words	Attainment of spoken words was achieved normally, delayed, or not yet achieved		0.0300819	0.280688	1	not yet achieved	1.10971	0.747635	3	26
Citrate	GI history	Does the participant have a history of a GI problem excluding constipation	1.35594	0	0.644452	1	No	1.35594	0.644452	21	26
Citrate	GI history	Does the participant have a history of a GI problem excluding constipation	1.35594	0	0.644452	1	Yes	0.737496	0.644452	5	26
Citrate	Gestational diabetes	Maternal gestational diabetes	3.60982	0.0400728	0.348074	1	No	3.60982	0.348074	25	26
Citrate	Gestational diabetes	Maternal gestational diabetes	3.60982	0.0400728	0.348074	1	Yes	0.277022	0.348074	1	26
Citrate	Low muscle tone	Low muscle tone was observed in the medical examination of the participant	0.797693	0	0.760828	1	No	0.797693	0.760828	22	26
Citrate	Low muscle tone	Low muscle tone was observed in the medical examination of the participant	0.797693	0	0.760828	1	Yes	1.25361	0.760828	4	26
Citrate	Medication	Participant was taking a medication at the time of the blood draw	1.55388	0	0.333304	1	No	1.55388	0.333304	8	26
Citrate	Medication	Participant was taking a medication at the time of the blood draw	1.55388	0	0.333304	1	Yes	0.643552	0.333304	15	26
Citrate	Megalencephaly	Physical examination suggests megalencephaly	0.201233	0.139831	0.00878082	0.911046	No	0.201233	0.00878082	21	26
Citrate	Megalencephaly	Physical examination suggests megalencephaly	0.201233	0.139831	0.00878082	0.911046	Yes	4.96936	0.00878082	5	26
Citrate	Physical abnormality	Participant was previously diagnosed with physical abnormality	1.12917	0	1	1	No	1.12917	1	24	26
Citrate	Physical abnormality	Participant was previously diagnosed with physical abnormality	1.12917	0	1	1	Yes	0.885607	1	2	26
Citrate	Preferred diet	Participant has dietary preferences for a specific type, color or texture of food	1.23563	0	0.67839	1	No	1.23563	0.67839	11	26
Citrate	Preferred diet	Participant has dietary preferences for a specific type, color or texture of food	1.23563	0	0.67839	1	Yes	0.809301	0.67839	15	26
Citrate	Race	The parental reported race of the participant		0	0.853659	1	American Indian or Alaska Native	0	1	0	26
Citrate	Race	The parental reported race of the participant		0	0.853659	1	Asian	0.610155	1	1	26
Citrate	Race	The parental reported race of the participant		0	0.853659	1	Black or African American	1.18237	0.687909	2	26
Citrate	Race	The parental reported race of the participant		0	0.853659	1	Native Hawaiian or Other Pacific Islander	0	1	0	26
Citrate	Race	The parental reported race of the participant		0	0.853659	1	Other	0.477943	0.403448	2	26
Citrate	Race	The parental reported race of the participant		0	0.853659	1	White	1.70344	0.373959	21	26
Citrate	Seizure history	Participant has previous history of any type of seizure	1.16634	0	1	1	No	1.16634	1	25	26
Citrate	Seizure history	Participant has previous history of any type of seizure	1.16634	0	1	1	Yes	0.857383	1	1	26
Citrate	Sex	Biological sex of the participant	0.666569	0	0.623323	1	F	0.666569	0.623323	4	26
Citrate	Sex	Biological sex of the participant	0.666569	0	0.623323	1	M	1.50022	0.623323	22	26
Citrate	Sleep problems	Parental observation of sleep problems	2.71866	0.0877956	0.0404596	0.924657	No	2.71866	0.0404596	20	26
Citrate	Sleep problems	Parental observation of sleep problems	2.71866	0.0877956	0.0404596	0.924657	Yes	0.367829	0.0404596	6	26
Citrate	Special diet	Participant was on a special diet at the time of blood draw	0.60373	0.0153603	0.274071	1	No	0.60373	0.274071	20	26
Citrate	Special diet	Participant was on a special diet at the time of blood draw	0.60373	0.0153603	0.274071	1	Yes	1.65637	0.274071	6	26
Citrate	Stereotypies	Participant has exhibited stereotypies	1.08534	0	0.837017	1	No	1.08534	0.837017	10	26
Citrate	Stereotypies	Participant has exhibited stereotypies	1.08534	0	0.837017	1	Yes	0.921368	0.837017	16	26
Citrulline/Carnitine	ADOS-2 Toddler RoC	ADOS-2 Toddler Module Range of Concern	0.836659	0	1	1	Mid-to-moderate	0.836659	1	1	25
Citrulline/Carnitine	ADOS-2 Toddler RoC	ADOS-2 Toddler Module Range of Concern	0.836659	0	1	1	Moderate to severe	1.19523	1	5	25
Citrulline/Carnitine	Anxiety	Parents observed anxiety like behavior	0.681247	0	0.366178	1	No	0.681247	0.366178	15	25
Citrulline/Carnitine	Anxiety	Parents observed anxiety like behavior	0.681247	0	0.366178	1	Yes	1.4679	0.366178	9	25
Citrulline/Carnitine	Attainment roll	Attainment of rolling was achieved normally, delayed, or not yet achieved	0.911919	0	1	1	delayed	0.911919	1	3	25
Citrulline/Carnitine	Attainment roll	Attainment of rolling was achieved normally, delayed, or not yet achieved	0.911919	0	1	1	normal	1.09659	1	20	25
Citrulline/Carnitine	Attainment sit	Attainment of sitting was achieved normally, delayed, or not yet achieved	0.552096	0	0.555298	1	delayed	0.552096	0.555298	2	25
Citrulline/Carnitine	Attainment sit	Attainment of sitting was achieved normally, delayed, or not yet achieved	0.552096	0	0.555298	1	normal	1.81128	0.555298	21	25
Citrulline/Carnitine	Attainment walk	Attainment of waling was achieved normally, delayed, or not yet achieved	1.95138	0.0488145	0.169213	1	delayed	1.95138	0.169213	7	25
Citrulline/Carnitine	Attainment walk	Attainment of waling was achieved normally, delayed, or not yet achieved	1.95138	0.0488145	0.169213	1	normal	0.512457	0.169213	17	25
Citrulline/Carnitine	Developmental regression	Past or current signs of developmental regression	0.792338	0	0.673596	1	No	0.792338	0.673596	14	25
Citrulline/Carnitine	Developmental regression	Past or current signs of developmental regression	0.792338	0	0.673596	1	Yes	1.26209	0.673596	11	25
Citrulline/Carnitine	First phrases	Attainment of spoken phrases was achieved normally, delayed, or not yet achieved		0	1	1	delayed	1.02977	1	8	25
Citrulline/Carnitine	First phrases	Attainment of spoken phrases was achieved normally, delayed, or not yet achieved		0	1	1	normal	0.838493	1	4	25
Citrulline/Carnitine	First phrases	Attainment of spoken phrases was achieved normally, delayed, or not yet achieved		0	1	1	not yet achieved	1.08089	1	12	25
Citrulline/Carnitine	First words	Attainment of spoken words was achieved normally, delayed, or not yet achieved		0	0.429828	1	delayed	1.62101	0.291683	13	25
Citrulline/Carnitine	First words	Attainment of spoken words was achieved normally, delayed, or not yet achieved		0	0.429828	1	normal	0.821929	0.680145	10	25
Citrulline/Carnitine	First words	Attainment of spoken words was achieved normally, delayed, or not yet achieved		0	0.429828	1	not yet achieved	0.339983	0.499235	1	25
Citrulline/Carnitine	GI history	Does the participant have a history of a GI problem excluding constipation	0.809739	0	0.634861	1	No	0.809739	0.634861	18	25
Citrulline/Carnitine	GI history	Does the participant have a history of a GI problem excluding constipation	0.809739	0	0.634861	1	Yes	1.23497	0.634861	7	25
Citrulline/Carnitine	Gestational diabetes	Maternal gestational diabetes	1.01647	0	1	1	No	1.01647	1	22	25
Citrulline/Carnitine	Gestational diabetes	Maternal gestational diabetes	1.01647	0	1	1	Yes	0.983798	1	3	25
Citrulline/Carnitine	Low muscle tone	Low muscle tone was observed in the medical examination of the participant	3.66787	0.0410348	0.230643	1	No	3.66787	0.230643	24	25
Citrulline/Carnitine	Low muscle tone	Low muscle tone was observed in the medical examination of the participant	3.66787	0.0410348	0.230643	1	Yes	0.272638	0.230643	1	25
Citrulline/Carnitine	Medication	Participant was taking a medication at the time of the blood draw	0.23468	0.0881928	0.0346599	0.924657	No	0.23468	0.0346599	2	25
Citrulline/Carnitine	Medication	Participant was taking a medication at the time of the blood draw	0.23468	0.0881928	0.0346599	0.924657	Yes	4.26112	0.0346599	23	25
Citrulline/Carnitine	Megalencephaly	Physical examination suggests megalencephaly	0.384446	0.0521319	0.141323	1	No	0.384446	0.141323	22	25
Citrulline/Carnitine	Megalencephaly	Physical examination suggests megalencephaly	0.384446	0.0521319	0.141323	1	Yes	2.60114	0.141323	3	25
Citrulline/Carnitine	Physical abnormality	Participant was previously diagnosed with physical abnormality	0.670427	0	0.463421	1	No	0.670427	0.463421	22	25
Citrulline/Carnitine	Physical abnormality	Participant was previously diagnosed with physical abnormality	0.670427	0	0.463421	1	Yes	1.49159	0.463421	3	25
Citrulline/Carnitine	Preferred diet	Participant has dietary preferences for a specific type, color or texture of food	1.32817	0	0.528103	1	No	1.32817	0.528103	11	25
Citrulline/Carnitine	Preferred diet	Participant has dietary preferences for a specific type, color or texture of food	1.32817	0	0.528103	1	Yes	0.752918	0.528103	14	25
Citrulline/Carnitine	Race	The parental reported race of the participant		0	0.807677	1	American Indian or Alaska Native	0	1	0	25
Citrulline/Carnitine	Race	The parental reported race of the participant		0	0.807677	1	Asian	1.37786	0.657046	2	25
Citrulline/Carnitine	Race	The parental reported race of the participant		0	0.807677	1	Black or African American	1.23645	0.678088	2	25
Citrulline/Carnitine	Race	The parental reported race of the participant		0	0.807677	1	Native Hawaiian or Other Pacific Islander	0	1	0	25
Citrulline/Carnitine	Race	The parental reported race of the participant		0	0.807677	1	Other	0.499939	0.558275	2	25
Citrulline/Carnitine	Race	The parental reported race of the participant		0	0.807677	1	White	1.26794	0.820245	19	25
Citrulline/Carnitine	Seizure history	Participant has previous history of any type of seizure	#NUM!	0.0209266	0.618011	1	No	#NUM!	0.618011	25	25
Citrulline/Carnitine	Seizure history	Participant has previous history of any type of seizure	#NUM!	0.0209266	0.618011	1	Yes	0	0.618011	0	25
Citrulline/Carnitine	Sex	Biological sex of the participant	2.19895	0.0708906	0.0767591	0.995771	F	2.19895	0.0767591	9	25
Citrulline/Carnitine	Sex	Biological sex of the participant	2.19895	0.0708906	0.0767591	0.995771	M	0.454763	0.0767591	16	25
Citrulline/Carnitine	Sleep problems	Parental observation of sleep problems	1.94968	0.0493138	0.204826	1	No	1.94968	0.204826	17	25
Citrulline/Carnitine	Sleep problems	Parental observation of sleep problems	1.94968	0.0493138	0.204826	1	Yes	0.512905	0.204826	7	25
Citrulline/Carnitine	Special diet	Participant was on a special diet at the time of blood draw	0.57219	0.0268929	0.257613	1	No	0.57219	0.257613	19	25
Citrulline/Carnitine	Special diet	Participant was on a special diet at the time of blood draw	0.57219	0.0268929	0.257613	1	Yes	1.74767	0.257613	6	25
Citrulline/Carnitine	Stereotypies	Participant has exhibited stereotypies	1.93827	0.0582751	0.134593	1	No	1.93827	0.134593	13	25
Citrulline/Carnitine	Stereotypies	Participant has exhibited stereotypies	1.93827	0.0582751	0.134593	1	Yes	0.515923	0.134593	12	25
Citrulline/Glutarylcarnitine	ADOS-2 Toddler RoC	ADOS-2 Toddler Module Range of Concern	0	0.144304	0.0429275	0.924657	Mid-to-moderate	0	0.0429275	0	48
Citrulline/Glutarylcarnitine	ADOS-2 Toddler RoC	ADOS-2 Toddler Module Range of Concern	0	0.144304	0.0429275	0.924657	Moderate to severe	#NUM!	0.0429275	15	48
Citrulline/Glutarylcarnitine	Anxiety	Parents observed anxiety like behavior	1.15728	0	0.741492	1	No	1.15728	0.741492	35	48
Citrulline/Glutarylcarnitine	Anxiety	Parents observed anxiety like behavior	1.15728	0	0.741492	1	Yes	0.864092	0.741492	13	48
Citrulline/Glutarylcarnitine	Attainment roll	Attainment of rolling was achieved normally, delayed, or not yet achieved	0.594067	0	0.491499	1	delayed	0.594067	0.491499	4	48
Citrulline/Glutarylcarnitine	Attainment roll	Attainment of rolling was achieved normally, delayed, or not yet achieved	0.594067	0	0.491499	1	normal	1.68331	0.491499	41	48
Citrulline/Glutarylcarnitine	Attainment sit	Attainment of sitting was achieved normally, delayed, or not yet achieved	0.941119	0	1	1	delayed	0.941119	1	6	48
Citrulline/Glutarylcarnitine	Attainment sit	Attainment of sitting was achieved normally, delayed, or not yet achieved	0.941119	0	1	1	normal	1.06256	1	39	48
Citrulline/Glutarylcarnitine	Attainment walk	Attainment of waling was achieved normally, delayed, or not yet achieved	1.10228	0	0.840633	1	delayed	1.10228	0.840633	9	48
Citrulline/Glutarylcarnitine	Attainment walk	Attainment of waling was achieved normally, delayed, or not yet achieved	1.10228	0	0.840633	1	normal	0.907214	0.840633	37	48
Citrulline/Glutarylcarnitine	Developmental regression	Past or current signs of developmental regression	0.884824	0	0.74534	1	No	0.884824	0.74534	26	48
Citrulline/Glutarylcarnitine	Developmental regression	Past or current signs of developmental regression	0.884824	0	0.74534	1	Yes	1.13017	0.74534	18	48
Citrulline/Glutarylcarnitine	First phrases	Attainment of spoken phrases was achieved normally, delayed, or not yet achieved		0	0.491803	1	delayed	1.00548	1	15	48
Citrulline/Glutarylcarnitine	First phrases	Attainment of spoken phrases was achieved normally, delayed, or not yet achieved		0	0.491803	1	normal	0.598865	0.327525	6	48
Citrulline/Glutarylcarnitine	First phrases	Attainment of spoken phrases was achieved normally, delayed, or not yet achieved		0	0.491803	1	not yet achieved	1.31685	0.438478	25	48
Citrulline/Glutarylcarnitine	First words	Attainment of spoken words was achieved normally, delayed, or not yet achieved		0	0.926829	1	delayed	1.14429	0.754122	21	48
Citrulline/Glutarylcarnitine	First words	Attainment of spoken words was achieved normally, delayed, or not yet achieved		0	0.926829	1	normal	0.957092	1	21	48
Citrulline/Glutarylcarnitine	First words	Attainment of spoken words was achieved normally, delayed, or not yet achieved		0	0.926829	1	not yet achieved	0.776471	0.804522	4	48
Citrulline/Glutarylcarnitine	GI history	Does the participant have a history of a GI problem excluding constipation	1.20966	0	0.722435	1	No	1.20966	0.722435	38	48
Citrulline/Glutarylcarnitine	GI history	Does the participant have a history of a GI problem excluding constipation	1.20966	0	0.722435	1	Yes	0.826682	0.722435	10	48
Citrulline/Glutarylcarnitine	Gestational diabetes	Maternal gestational diabetes	1.15388	0	1	1	No	1.15388	1	43	48
Citrulline/Glutarylcarnitine	Gestational diabetes	Maternal gestational diabetes	1.15388	0	1	1	Yes	0.866642	1	5	48
Citrulline/Glutarylcarnitine	Low muscle tone	Low muscle tone was observed in the medical examination of the participant	1.28599	0	0.819651	1	No	1.28599	0.819651	43	48
Citrulline/Glutarylcarnitine	Low muscle tone	Low muscle tone was observed in the medical examination of the participant	1.28599	0	0.819651	1	Yes	0.777609	0.819651	5	48
Citrulline/Glutarylcarnitine	Medication	Participant was taking a medication at the time of the blood draw	0.602908	0.0362517	0.277245	1	No	0.602908	0.277245	8	48
Citrulline/Glutarylcarnitine	Medication	Participant was taking a medication at the time of the blood draw	0.602908	0.0362517	0.277245	1	Yes	1.65863	0.277245	36	48
Citrulline/Glutarylcarnitine	Megalencephaly	Physical examination suggests megalencephaly	0.438288	0.0582665	0.165054	1	No	0.438288	0.165054	43	48
Citrulline/Glutarylcarnitine	Megalencephaly	Physical examination suggests megalencephaly	0.438288	0.0582665	0.165054	1	Yes	2.2816	0.165054	5	48
Citrulline/Glutarylcarnitine	Physical abnormality	Participant was previously diagnosed with physical abnormality	0.610186	0.0160714	0.276287	1	No	0.610186	0.276287	42	48
Citrulline/Glutarylcarnitine	Physical abnormality	Participant was previously diagnosed with physical abnormality	0.610186	0.0160714	0.276287	1	Yes	1.63884	0.276287	6	48
Citrulline/Glutarylcarnitine	Preferred diet	Participant has dietary preferences for a specific type, color or texture of food	0.539093	0.0678927	0.0833517	1	No	0.539093	0.0833517	12	48
Citrulline/Glutarylcarnitine	Preferred diet	Participant has dietary preferences for a specific type, color or texture of food	0.539093	0.0678927	0.0833517	1	Yes	1.85497	0.0833517	36	48
Citrulline/Glutarylcarnitine	Race	The parental reported race of the participant		0	0.463814	1	American Indian or Alaska Native	0	1	0	48
Citrulline/Glutarylcarnitine	Race	The parental reported race of the participant		0	0.463814	1	Asian	1.45676	0.52044	4	48
Citrulline/Glutarylcarnitine	Race	The parental reported race of the participant		0	0.463814	1	Black or African American	2.19643	0.12001	6	48
Citrulline/Glutarylcarnitine	Race	The parental reported race of the participant		0	0.463814	1	Native Hawaiian or Other Pacific Islander	0	1	0	48
Citrulline/Glutarylcarnitine	Race	The parental reported race of the participant		0	0.463814	1	Other	1.01103	1	7	48
Citrulline/Glutarylcarnitine	Race	The parental reported race of the participant		0	0.463814	1	White	0.701457	0.312129	31	48
Citrulline/Glutarylcarnitine	Seizure history	Participant has previous history of any type of seizure	2.33591	0	0.7119	1	No	2.33591	0.7119	47	48
Citrulline/Glutarylcarnitine	Seizure history	Participant has previous history of any type of seizure	2.33591	0	0.7119	1	Yes	0.428099	0.7119	1	48
Citrulline/Glutarylcarnitine	Sex	Biological sex of the participant	1.9856	0.0847054	0.0412865	0.924657	F	1.9856	0.0412865	16	48
Citrulline/Glutarylcarnitine	Sex	Biological sex of the participant	1.9856	0.0847054	0.0412865	0.924657	M	0.503627	0.0412865	32	48
Citrulline/Glutarylcarnitine	Sleep problems	Parental observation of sleep problems	0.901982	0	0.760707	1	No	0.901982	0.760707	26	48
Citrulline/Glutarylcarnitine	Sleep problems	Parental observation of sleep problems	0.901982	0	0.760707	1	Yes	1.10867	0.760707	22	48
Citrulline/Glutarylcarnitine	Special diet	Participant was on a special diet at the time of blood draw	0.801993	0	0.537427	1	No	0.801993	0.537427	39	48
Citrulline/Glutarylcarnitine	Special diet	Participant was on a special diet at the time of blood draw	0.801993	0	0.537427	1	Yes	1.24689	0.537427	9	48
Citrulline/Glutarylcarnitine	Stereotypies	Participant has exhibited stereotypies	1.13506	0	0.75309	1	No	1.13506	0.75309	19	48
Citrulline/Glutarylcarnitine	Stereotypies	Participant has exhibited stereotypies	1.13506	0	0.75309	1	Yes	0.881013	0.75309	29	48
Decanoylcarnitine/4-hydroxyproline	ADOS-2 Toddler RoC	ADOS-2 Toddler Module Range of Concern	1.18378	0	1	1	Mid-to-moderate	1.18378	1	2	32
Decanoylcarnitine/4-hydroxyproline	ADOS-2 Toddler RoC	ADOS-2 Toddler Module Range of Concern	1.18378	0	1	1	Moderate to severe	0.844749	1	7	32
Decanoylcarnitine/4-hydroxyproline	Anxiety	Parents observed anxiety like behavior	1.23805	0	0.689343	1	No	1.23805	0.689343	23	32
Decanoylcarnitine/4-hydroxyproline	Anxiety	Parents observed anxiety like behavior	1.23805	0	0.689343	1	Yes	0.807725	0.689343	8	32
Decanoylcarnitine/4-hydroxyproline	Attainment roll	Attainment of rolling was achieved normally, delayed, or not yet achieved	0.403803	0.0355693	0.288408	1	delayed	0.403803	0.288408	2	32
Decanoylcarnitine/4-hydroxyproline	Attainment roll	Attainment of rolling was achieved normally, delayed, or not yet achieved	0.403803	0.0355693	0.288408	1	normal	2.47646	0.288408	30	32
Decanoylcarnitine/4-hydroxyproline	Attainment sit	Attainment of sitting was achieved normally, delayed, or not yet achieved	0.391196	0.0390011	0.289482	1	delayed	0.391196	0.289482	2	32
Decanoylcarnitine/4-hydroxyproline	Attainment sit	Attainment of sitting was achieved normally, delayed, or not yet achieved	0.391196	0.0390011	0.289482	1	normal	2.55626	0.289482	30	32
Decanoylcarnitine/4-hydroxyproline	Attainment walk	Attainment of waling was achieved normally, delayed, or not yet achieved	0.44433	0.0416016	0.237411	1	delayed	0.44433	0.237411	3	32
Decanoylcarnitine/4-hydroxyproline	Attainment walk	Attainment of waling was achieved normally, delayed, or not yet achieved	0.44433	0.0416016	0.237411	1	normal	2.25058	0.237411	29	32
Decanoylcarnitine/4-hydroxyproline	Developmental regression	Past or current signs of developmental regression	1.03921	0	1	1	No	1.03921	1	20	32
Decanoylcarnitine/4-hydroxyproline	Developmental regression	Past or current signs of developmental regression	1.03921	0	1	1	Yes	0.962272	1	12	32
Decanoylcarnitine/4-hydroxyproline	First phrases	Attainment of spoken phrases was achieved normally, delayed, or not yet achieved		0	0.740904	1	delayed	1.27481	0.558961	12	32
Decanoylcarnitine/4-hydroxyproline	First phrases	Attainment of spoken phrases was achieved normally, delayed, or not yet achieved		0	0.740904	1	normal	0.755887	0.816729	5	32
Decanoylcarnitine/4-hydroxyproline	First phrases	Attainment of spoken phrases was achieved normally, delayed, or not yet achieved		0	0.740904	1	not yet achieved	0.943721	1	15	32
Decanoylcarnitine/4-hydroxyproline	First words	Attainment of spoken words was achieved normally, delayed, or not yet achieved		0.0415722	0.27589	1	delayed	1.57895	0.2665	17	32
Decanoylcarnitine/4-hydroxyproline	First words	Attainment of spoken words was achieved normally, delayed, or not yet achieved		0.0415722	0.27589	1	normal	0.878978	0.854828	14	32
Decanoylcarnitine/4-hydroxyproline	First words	Attainment of spoken words was achieved normally, delayed, or not yet achieved		0.0415722	0.27589	1	not yet achieved	0.254004	0.234024	1	32
Decanoylcarnitine/4-hydroxyproline	GI history	Does the participant have a history of a GI problem excluding constipation	0.671251	0.00666511	0.292546	1	No	0.671251	0.292546	22	32
Decanoylcarnitine/4-hydroxyproline	GI history	Does the participant have a history of a GI problem excluding constipation	0.671251	0.00666511	0.292546	1	Yes	1.48976	0.292546	10	32
Decanoylcarnitine/4-hydroxyproline	Gestational diabetes	Maternal gestational diabetes	0.923996	0	0.780155	1	No	0.923996	0.780155	28	32
Decanoylcarnitine/4-hydroxyproline	Gestational diabetes	Maternal gestational diabetes	0.923996	0	0.780155	1	Yes	1.08226	0.780155	4	32
Decanoylcarnitine/4-hydroxyproline	Low muscle tone	Low muscle tone was observed in the medical examination of the participant	2.28713	0.0252935	0.408488	1	No	2.28713	0.408488	30	32
Decanoylcarnitine/4-hydroxyproline	Low muscle tone	Low muscle tone was observed in the medical examination of the participant	2.28713	0.0252935	0.408488	1	Yes	0.437229	0.408488	2	32
Decanoylcarnitine/4-hydroxyproline	Medication	Participant was taking a medication at the time of the blood draw	0.981748	0	1	1	No	0.981748	1	8	32
Decanoylcarnitine/4-hydroxyproline	Medication	Participant was taking a medication at the time of the blood draw	0.981748	0	1	1	Yes	1.01859	1	23	32
Decanoylcarnitine/4-hydroxyproline	Megalencephaly	Physical examination suggests megalencephaly	0.817274	0	0.680321	1	No	0.817274	0.680321	29	32
Decanoylcarnitine/4-hydroxyproline	Megalencephaly	Physical examination suggests megalencephaly	0.817274	0	0.680321	1	Yes	1.22358	0.680321	2	32
Decanoylcarnitine/4-hydroxyproline	Physical abnormality	Participant was previously diagnosed with physical abnormality	0.887528	0	0.745209	1	No	0.887528	0.745209	29	32
Decanoylcarnitine/4-hydroxyproline	Physical abnormality	Participant was previously diagnosed with physical abnormality	0.887528	0	0.745209	1	Yes	1.12673	0.745209	3	32
Decanoylcarnitine/4-hydroxyproline	Preferred diet	Participant has dietary preferences for a specific type, color or texture of food	0.884511	0	0.850825	1	No	0.884511	0.850825	11	32
Decanoylcarnitine/4-hydroxyproline	Preferred diet	Participant has dietary preferences for a specific type, color or texture of food	0.884511	0	0.850825	1	Yes	1.13057	0.850825	21	32
Decanoylcarnitine/4-hydroxyproline	Race	The parental reported race of the participant		0.035886	0.32547	1	American Indian or Alaska Native	0	1	0	32
Decanoylcarnitine/4-hydroxyproline	Race	The parental reported race of the participant		0.035886	0.32547	1	Asian	0	0.246532	0	32
Decanoylcarnitine/4-hydroxyproline	Race	The parental reported race of the participant		0.035886	0.32547	1	Black or African American	0	0.154139	0	32
Decanoylcarnitine/4-hydroxyproline	Race	The parental reported race of the participant		0.035886	0.32547	1	Native Hawaiian or Other Pacific Islander	0	1	0	32
Decanoylcarnitine/4-hydroxyproline	Race	The parental reported race of the participant		0.035886	0.32547	1	Other	1.11942	0.794545	5	32
Decanoylcarnitine/4-hydroxyproline	Race	The parental reported race of the participant		0.035886	0.32547	1	White	2.23026	0.108181	27	32
Decanoylcarnitine/4-hydroxyproline	Seizure history	Participant has previous history of any type of seizure	1.48864	0	1	1	No	1.48864	1	31	32
Decanoylcarnitine/4-hydroxyproline	Seizure history	Participant has previous history of any type of seizure	1.48864	0	1	1	Yes	0.671753	1	1	32
Decanoylcarnitine/4-hydroxyproline	Sex	Biological sex of the participant	1.49384	0	0.369675	1	F	1.49384	0.369675	9	32
Decanoylcarnitine/4-hydroxyproline	Sex	Biological sex of the participant	1.49384	0	0.369675	1	M	0.669414	0.369675	23	32
Decanoylcarnitine/4-hydroxyproline	Sleep problems	Parental observation of sleep problems	1.23027	0	0.708766	1	No	1.23027	0.708766	19	32
Decanoylcarnitine/4-hydroxyproline	Sleep problems	Parental observation of sleep problems	1.23027	0	0.708766	1	Yes	0.812826	0.708766	12	32
Decanoylcarnitine/4-hydroxyproline	Special diet	Participant was on a special diet at the time of blood draw	6.26836	0.0809704	0.0432936	0.924657	No	6.26836	0.0432936	31	32
Decanoylcarnitine/4-hydroxyproline	Special diet	Participant was on a special diet at the time of blood draw	6.26836	0.0809704	0.0432936	0.924657	Yes	0.159531	0.0432936	1	32
Decanoylcarnitine/4-hydroxyproline	Stereotypies	Participant has exhibited stereotypies	1.36606	0	0.449147	1	No	1.36606	0.449147	14	32
Decanoylcarnitine/4-hydroxyproline	Stereotypies	Participant has exhibited stereotypies	1.36606	0	0.449147	1	Yes	0.732034	0.449147	18	32
Decanoylcarnitine/Carnitine	ADOS-2 Toddler RoC	ADOS-2 Toddler Module Range of Concern	1.39164	0	0.655066	1	Mid-to-moderate	1.39164	0.655066	2	36
Decanoylcarnitine/Carnitine	ADOS-2 Toddler RoC	ADOS-2 Toddler Module Range of Concern	1.39164	0	0.655066	1	Moderate to severe	0.718576	0.655066	6	36
Decanoylcarnitine/Carnitine	Anxiety	Parents observed anxiety like behavior	1.06454	0	1	1	No	1.06454	1	25	36
Decanoylcarnitine/Carnitine	Anxiety	Parents observed anxiety like behavior	1.06454	0	1	1	Yes	0.939376	1	10	36
Decanoylcarnitine/Carnitine	Attainment roll	Attainment of rolling was achieved normally, delayed, or not yet achieved	1.0251	0	1	1	delayed	1.0251	1	5	36
Decanoylcarnitine/Carnitine	Attainment roll	Attainment of rolling was achieved normally, delayed, or not yet achieved	1.0251	0	1	1	normal	0.975516	1	31	36
Decanoylcarnitine/Carnitine	Attainment sit	Attainment of sitting was achieved normally, delayed, or not yet achieved	0.754448	0	0.803427	1	delayed	0.754448	0.803427	4	36
Decanoylcarnitine/Carnitine	Attainment sit	Attainment of sitting was achieved normally, delayed, or not yet achieved	0.754448	0	0.803427	1	normal	1.32547	0.803427	32	36
Decanoylcarnitine/Carnitine	Attainment walk	Attainment of waling was achieved normally, delayed, or not yet achieved	0.890214	0	1	1	delayed	0.890214	1	6	36
Decanoylcarnitine/Carnitine	Attainment walk	Attainment of waling was achieved normally, delayed, or not yet achieved	0.890214	0	1	1	normal	1.12333	1	30	36
Decanoylcarnitine/Carnitine	Developmental regression	Past or current signs of developmental regression	0.75806	0	0.476289	1	No	0.75806	0.476289	20	36
Decanoylcarnitine/Carnitine	Developmental regression	Past or current signs of developmental regression	0.75806	0	0.476289	1	Yes	1.31916	0.476289	16	36
Decanoylcarnitine/Carnitine	First phrases	Attainment of spoken phrases was achieved normally, delayed, or not yet achieved		0	0.656138	1	delayed	1.35255	0.459468	14	36
Decanoylcarnitine/Carnitine	First phrases	Attainment of spoken phrases was achieved normally, delayed, or not yet achieved		0	0.656138	1	normal	1.0048	1	7	36
Decanoylcarnitine/Carnitine	First phrases	Attainment of spoken phrases was achieved normally, delayed, or not yet achieved		0	0.656138	1	not yet achieved	0.754411	0.489301	15	36
Decanoylcarnitine/Carnitine	First words	Attainment of spoken words was achieved normally, delayed, or not yet achieved		0.040573	0.264694	1	delayed	1.37741	0.38376	18	36
Decanoylcarnitine/Carnitine	First words	Attainment of spoken words was achieved normally, delayed, or not yet achieved		0.040573	0.264694	1	normal	1.02563	1	17	36
Decanoylcarnitine/Carnitine	First words	Attainment of spoken words was achieved normally, delayed, or not yet achieved		0.040573	0.264694	1	not yet achieved	0.223279	0.157953	1	36
Decanoylcarnitine/Carnitine	GI history	Does the participant have a history of a GI problem excluding constipation	0.600694	0.0435982	0.220755	1	No	0.600694	0.220755	24	36
Decanoylcarnitine/Carnitine	GI history	Does the participant have a history of a GI problem excluding constipation	0.600694	0.0435982	0.220755	1	Yes	1.66474	0.220755	12	36
Decanoylcarnitine/Carnitine	Gestational diabetes	Maternal gestational diabetes	1.06382	0	1	1	No	1.06382	1	32	36
Decanoylcarnitine/Carnitine	Gestational diabetes	Maternal gestational diabetes	1.06382	0	1	1	Yes	0.940008	1	4	36
Decanoylcarnitine/Carnitine	Low muscle tone	Low muscle tone was observed in the medical examination of the participant	5.47745	0.0714638	0.0686674	0.977366	No	5.47745	0.0686674	35	36
Decanoylcarnitine/Carnitine	Low muscle tone	Low muscle tone was observed in the medical examination of the participant	5.47745	0.0714638	0.0686674	0.977366	Yes	0.182567	0.0686674	1	36
Decanoylcarnitine/Carnitine	Medication	Participant was taking a medication at the time of the blood draw	0.71824	0	0.544887	1	No	0.71824	0.544887	7	36
Decanoylcarnitine/Carnitine	Medication	Participant was taking a medication at the time of the blood draw	0.71824	0	0.544887	1	Yes	1.39229	0.544887	27	36
Decanoylcarnitine/Carnitine	Megalencephaly	Physical examination suggests megalencephaly	2.01198	0	0.711102	1	No	2.01198	0.711102	34	36
Decanoylcarnitine/Carnitine	Megalencephaly	Physical examination suggests megalencephaly	2.01198	0	0.711102	1	Yes	0.497024	0.711102	1	36
Decanoylcarnitine/Carnitine	Physical abnormality	Participant was previously diagnosed with physical abnormality	0.54126	0.0315692	0.214118	1	No	0.54126	0.214118	31	36
Decanoylcarnitine/Carnitine	Physical abnormality	Participant was previously diagnosed with physical abnormality	0.54126	0.0315692	0.214118	1	Yes	1.84754	0.214118	5	36
Decanoylcarnitine/Carnitine	Preferred diet	Participant has dietary preferences for a specific type, color or texture of food	0.547134	0.0530355	0.15163	1	No	0.547134	0.15163	9	36
Decanoylcarnitine/Carnitine	Preferred diet	Participant has dietary preferences for a specific type, color or texture of food	0.547134	0.0530355	0.15163	1	Yes	1.82771	0.15163	27	36
Decanoylcarnitine/Carnitine	Race	The parental reported race of the participant		0.0288427	0.326269	1	American Indian or Alaska Native	0	1	0	36
Decanoylcarnitine/Carnitine	Race	The parental reported race of the participant		0.0288427	0.326269	1	Asian	0	0.153593	0	36
Decanoylcarnitine/Carnitine	Race	The parental reported race of the participant		0.0288427	0.326269	1	Black or African American	1.83347	0.289594	4	36
Decanoylcarnitine/Carnitine	Race	The parental reported race of the participant		0.0288427	0.326269	1	Native Hawaiian or Other Pacific Islander	0	1	0	36
Decanoylcarnitine/Carnitine	Race	The parental reported race of the participant		0.0288427	0.326269	1	Other	0.517953	0.457408	3	36
Decanoylcarnitine/Carnitine	Race	The parental reported race of the participant		0.0288427	0.326269	1	White	1.7095	0.252771	29	36
Decanoylcarnitine/Carnitine	Seizure history	Participant has previous history of any type of seizure	1.69207	0	1	1	No	1.69207	1	35	36
Decanoylcarnitine/Carnitine	Seizure history	Participant has previous history of any type of seizure	1.69207	0	1	1	Yes	0.590993	1	1	36
Decanoylcarnitine/Carnitine	Sex	Biological sex of the participant	1.45627	0	0.396884	1	F	1.45627	0.396884	10	36
Decanoylcarnitine/Carnitine	Sex	Biological sex of the participant	1.45627	0	0.396884	1	M	0.686686	0.396884	26	36
Decanoylcarnitine/Carnitine	Sleep problems	Parental observation of sleep problems	1.16892	0	0.725542	1	No	1.16892	0.725542	21	36
Decanoylcarnitine/Carnitine	Sleep problems	Parental observation of sleep problems	1.16892	0	0.725542	1	Yes	0.855491	0.725542	14	36
Decanoylcarnitine/Carnitine	Special diet	Participant was on a special diet at the time of blood draw	1.18753	0	1	1	No	1.18753	1	31	36
Decanoylcarnitine/Carnitine	Special diet	Participant was on a special diet at the time of blood draw	1.18753	0	1	1	Yes	0.842085	1	5	36
Decanoylcarnitine/Carnitine	Stereotypies	Participant has exhibited stereotypies	1.24184	0	0.591412	1	No	1.24184	0.591412	15	36
Decanoylcarnitine/Carnitine	Stereotypies	Participant has exhibited stereotypies	1.24184	0	0.591412	1	Yes	0.805256	0.591412	21	36
Decanoylcarnitine/Isoleucine	ADOS-2 Toddler RoC	ADOS-2 Toddler Module Range of Concern	1.18378	0	1	1	Mid-to-moderate	1.18378	1	2	32
Decanoylcarnitine/Isoleucine	ADOS-2 Toddler RoC	ADOS-2 Toddler Module Range of Concern	1.18378	0	1	1	Moderate to severe	0.844749	1	7	32
Decanoylcarnitine/Isoleucine	Anxiety	Parents observed anxiety like behavior	1.08932	0	1	1	No	1.08932	1	23	32
Decanoylcarnitine/Isoleucine	Anxiety	Parents observed anxiety like behavior	1.08932	0	1	1	Yes	0.918	1	9	32
Decanoylcarnitine/Isoleucine	Attainment roll	Attainment of rolling was achieved normally, delayed, or not yet achieved	0.404877	0.0352332	0.288447	1	delayed	0.404877	0.288447	2	32
Decanoylcarnitine/Isoleucine	Attainment roll	Attainment of rolling was achieved normally, delayed, or not yet achieved	0.404877	0.0352332	0.288447	1	normal	2.46989	0.288447	30	32
Decanoylcarnitine/Isoleucine	Attainment sit	Attainment of sitting was achieved normally, delayed, or not yet achieved	0.619592	0	0.600159	1	delayed	0.619592	0.600159	3	32
Decanoylcarnitine/Isoleucine	Attainment sit	Attainment of sitting was achieved normally, delayed, or not yet achieved	0.619592	0	0.600159	1	normal	1.61397	0.600159	29	32
Decanoylcarnitine/Isoleucine	Attainment walk	Attainment of waling was achieved normally, delayed, or not yet achieved	0.135038	0.094963	0.0170566	0.911046	delayed	0.135038	0.0170566	1	32
Decanoylcarnitine/Isoleucine	Attainment walk	Attainment of waling was achieved normally, delayed, or not yet achieved	0.135038	0.094963	0.0170566	0.911046	normal	7.40533	0.0170566	31	32
Decanoylcarnitine/Isoleucine	Developmental regression	Past or current signs of developmental regression	0.737278	0	0.44687	1	No	0.737278	0.44687	17	32
Decanoylcarnitine/Isoleucine	Developmental regression	Past or current signs of developmental regression	0.737278	0	0.44687	1	Yes	1.35634	0.44687	14	32
Decanoylcarnitine/Isoleucine	First phrases	Attainment of spoken phrases was achieved normally, delayed, or not yet achieved		0	0.762095	1	delayed	1.26598	0.560095	12	32
Decanoylcarnitine/Isoleucine	First phrases	Attainment of spoken phrases was achieved normally, delayed, or not yet achieved		0	0.762095	1	normal	0.757988	0.816628	5	32
Decanoylcarnitine/Isoleucine	First phrases	Attainment of spoken phrases was achieved normally, delayed, or not yet achieved		0	0.762095	1	not yet achieved	0.947801	1	15	32
Decanoylcarnitine/Isoleucine	First words	Attainment of spoken words was achieved normally, delayed, or not yet achieved		0	0.527789	1	delayed	0.795142	0.583669	12	32
Decanoylcarnitine/Isoleucine	First words	Attainment of spoken words was achieved normally, delayed, or not yet achieved		0	0.527789	1	normal	1.51127	0.27612	18	32
Decanoylcarnitine/Isoleucine	First words	Attainment of spoken words was achieved normally, delayed, or not yet achieved		0	0.527789	1	not yet achieved	0.537983	0.559615	2	32
Decanoylcarnitine/Isoleucine	GI history	Does the participant have a history of a GI problem excluding constipation	0.669348	0.00864063	0.291563	1	No	0.669348	0.291563	22	32
Decanoylcarnitine/Isoleucine	GI history	Does the participant have a history of a GI problem excluding constipation	0.669348	0.00864063	0.291563	1	Yes	1.49399	0.291563	10	32
Decanoylcarnitine/Isoleucine	Gestational diabetes	Maternal gestational diabetes	0.921661	0	0.779741	1	No	0.921661	0.779741	28	32
Decanoylcarnitine/Isoleucine	Gestational diabetes	Maternal gestational diabetes	0.921661	0	0.779741	1	Yes	1.085	0.779741	4	32
Decanoylcarnitine/Isoleucine	Low muscle tone	Low muscle tone was observed in the medical examination of the participant	4.80251	0.0618202	0.103911	1	No	4.80251	0.103911	31	32
Decanoylcarnitine/Isoleucine	Low muscle tone	Low muscle tone was observed in the medical examination of the participant	4.80251	0.0618202	0.103911	1	Yes	0.208225	0.103911	1	32
Decanoylcarnitine/Isoleucine	Medication	Participant was taking a medication at the time of the blood draw	1.08568	0	0.828822	1	No	1.08568	0.828822	8	32
Decanoylcarnitine/Isoleucine	Medication	Participant was taking a medication at the time of the blood draw	1.08568	0	0.828822	1	Yes	0.921081	0.828822	21	32
Decanoylcarnitine/Isoleucine	Megalencephaly	Physical examination suggests megalencephaly	1.82173	0	1	1	No	1.82173	1	31	32
Decanoylcarnitine/Isoleucine	Megalencephaly	Physical examination suggests megalencephaly	1.82173	0	1	1	Yes	0.54893	1	1	32
Decanoylcarnitine/Isoleucine	Physical abnormality	Participant was previously diagnosed with physical abnormality	1.41215	0	1	1	No	1.41215	1	30	32
Decanoylcarnitine/Isoleucine	Physical abnormality	Participant was previously diagnosed with physical abnormality	1.41215	0	1	1	Yes	0.708138	1	2	32
Decanoylcarnitine/Isoleucine	Preferred diet	Participant has dietary preferences for a specific type, color or texture of food	0.887587	0	0.850918	1	No	0.887587	0.850918	11	32
Decanoylcarnitine/Isoleucine	Preferred diet	Participant has dietary preferences for a specific type, color or texture of food	0.887587	0	0.850918	1	Yes	1.12665	0.850918	21	32
Decanoylcarnitine/Isoleucine	Race	The parental reported race of the participant		0.0712716	0.187525	1	American Indian or Alaska Native	0	1	0	32
Decanoylcarnitine/Isoleucine	Race	The parental reported race of the participant		0.0712716	0.187525	1	Asian	0	0.246402	0	32
Decanoylcarnitine/Isoleucine	Race	The parental reported race of the participant		0.0712716	0.187525	1	Black or African American	0	0.154237	0	32
Decanoylcarnitine/Isoleucine	Race	The parental reported race of the participant		0.0712716	0.187525	1	Native Hawaiian or Other Pacific Islander	0	1	0	32
Decanoylcarnitine/Isoleucine	Race	The parental reported race of the participant		0.0712716	0.187525	1	Other	2.09134	0.112613	8	32
Decanoylcarnitine/Isoleucine	Race	The parental reported race of the participant		0.0712716	0.187525	1	White	1.21054	0.839684	24	32
Decanoylcarnitine/Isoleucine	Seizure history	Participant has previous history of any type of seizure	1.48525	0	1	1	No	1.48525	1	31	32
Decanoylcarnitine/Isoleucine	Seizure history	Participant has previous history of any type of seizure	1.48525	0	1	1	Yes	0.673288	1	1	32
Decanoylcarnitine/Isoleucine	Sex	Biological sex of the participant	1.47832	0	0.371695	1	F	1.47832	0.371695	9	32
Decanoylcarnitine/Isoleucine	Sex	Biological sex of the participant	1.47832	0	0.371695	1	M	0.676442	0.371695	23	32
Decanoylcarnitine/Isoleucine	Sleep problems	Parental observation of sleep problems	0.865636	0	0.715339	1	No	0.865636	0.715339	17	32
Decanoylcarnitine/Isoleucine	Sleep problems	Parental observation of sleep problems	0.865636	0	0.715339	1	Yes	1.15522	0.715339	15	32
Decanoylcarnitine/Isoleucine	Special diet	Participant was on a special diet at the time of blood draw	1.3482	0	0.802846	1	No	1.3482	0.802846	28	32
Decanoylcarnitine/Isoleucine	Special diet	Participant was on a special diet at the time of blood draw	1.3482	0	0.802846	1	Yes	0.74173	0.802846	4	32
Decanoylcarnitine/Isoleucine	Stereotypies	Participant has exhibited stereotypies	1.55461	0.0309323	0.256776	1	No	1.55461	0.256776	15	32
Decanoylcarnitine/Isoleucine	Stereotypies	Participant has exhibited stereotypies	1.55461	0.0309323	0.256776	1	Yes	0.643249	0.256776	17	32
Decanoylcarnitine/Leucine	ADOS-2 Toddler RoC	ADOS-2 Toddler Module Range of Concern	3.28213	0.101584	0.136262	1	Mid-to-moderate	3.28213	0.136262	3	26
Decanoylcarnitine/Leucine	ADOS-2 Toddler RoC	ADOS-2 Toddler Module Range of Concern	3.28213	0.101584	0.136262	1	Moderate to severe	0.304681	0.136262	4	26
Decanoylcarnitine/Leucine	Anxiety	Parents observed anxiety like behavior	0.951488	0	1	1	No	0.951488	1	18	26
Decanoylcarnitine/Leucine	Anxiety	Parents observed anxiety like behavior	0.951488	0	1	1	Yes	1.05099	1	8	26
Decanoylcarnitine/Leucine	Attainment roll	Attainment of rolling was achieved normally, delayed, or not yet achieved	0	0.0843438	0.0357729	0.924657	delayed	0	0.0357729	0	26
Decanoylcarnitine/Leucine	Attainment roll	Attainment of rolling was achieved normally, delayed, or not yet achieved	0	0.0843438	0.0357729	0.924657	normal	#NUM!	0.0357729	26	26
Decanoylcarnitine/Leucine	Attainment sit	Attainment of sitting was achieved normally, delayed, or not yet achieved	0	0.085844	0.0363992	0.924657	delayed	0	0.0363992	0	26
Decanoylcarnitine/Leucine	Attainment sit	Attainment of sitting was achieved normally, delayed, or not yet achieved	0	0.085844	0.0363992	0.924657	normal	#NUM!	0.0363992	26	26
Decanoylcarnitine/Leucine	Attainment walk	Attainment of waling was achieved normally, delayed, or not yet achieved	0.35969	0.0470955	0.195674	1	delayed	0.35969	0.195674	2	26
Decanoylcarnitine/Leucine	Attainment walk	Attainment of waling was achieved normally, delayed, or not yet achieved	0.35969	0.0470955	0.195674	1	normal	2.78017	0.195674	24	26
Decanoylcarnitine/Leucine	Developmental regression	Past or current signs of developmental regression	0.991062	0	1	1	No	0.991062	1	16	26
Decanoylcarnitine/Leucine	Developmental regression	Past or current signs of developmental regression	0.991062	0	1	1	Yes	1.00902	1	10	26
Decanoylcarnitine/Leucine	First phrases	Attainment of spoken phrases was achieved normally, delayed, or not yet achieved		0.026326	0.384246	1	delayed	1.84278	0.135625	12	26
Decanoylcarnitine/Leucine	First phrases	Attainment of spoken phrases was achieved normally, delayed, or not yet achieved		0.026326	0.384246	1	normal	0.746084	0.799478	4	26
Decanoylcarnitine/Leucine	First phrases	Attainment of spoken phrases was achieved normally, delayed, or not yet achieved		0.026326	0.384246	1	not yet achieved	0.659503	0.322714	10	26
Decanoylcarnitine/Leucine	First words	Attainment of spoken words was achieved normally, delayed, or not yet achieved		0	0.516194	1	delayed	1.36749	0.541427	13	26
Decanoylcarnitine/Leucine	First words	Attainment of spoken words was achieved normally, delayed, or not yet achieved		0	0.516194	1	normal	0.979632	1	12	26
Decanoylcarnitine/Leucine	First words	Attainment of spoken words was achieved normally, delayed, or not yet achieved		0	0.516194	1	not yet achieved	0.320511	0.341358	1	26
Decanoylcarnitine/Leucine	GI history	Does the participant have a history of a GI problem excluding constipation	1.04507	0	1	1	No	1.04507	1	20	26
Decanoylcarnitine/Leucine	GI history	Does the participant have a history of a GI problem excluding constipation	1.04507	0	1	1	Yes	0.956871	1	6	26
Decanoylcarnitine/Leucine	Gestational diabetes	Maternal gestational diabetes	1.0158	0	1	1	No	1.0158	1	23	26
Decanoylcarnitine/Leucine	Gestational diabetes	Maternal gestational diabetes	1.0158	0	1	1	Yes	0.984445	1	3	26
Decanoylcarnitine/Leucine	Low muscle tone	Low muscle tone was observed in the medical examination of the participant	1.79821	0	0.558181	1	No	1.79821	0.558181	24	26
Decanoylcarnitine/Leucine	Low muscle tone	Low muscle tone was observed in the medical examination of the participant	1.79821	0	0.558181	1	Yes	0.556109	0.558181	2	26
Decanoylcarnitine/Leucine	Medication	Participant was taking a medication at the time of the blood draw	0.889658	0	1	1	No	0.889658	1	6	26
Decanoylcarnitine/Leucine	Medication	Participant was taking a medication at the time of the blood draw	0.889658	0	1	1	Yes	1.12403	1	19	26
Decanoylcarnitine/Leucine	Megalencephaly	Physical examination suggests megalencephaly	1.44911	0	1	1	No	1.44911	1	25	26
Decanoylcarnitine/Leucine	Megalencephaly	Physical examination suggests megalencephaly	1.44911	0	1	1	Yes	0.690078	1	1	26
Decanoylcarnitine/Leucine	Physical abnormality	Participant was previously diagnosed with physical abnormality	1.11407	0	1	1	No	1.11407	1	24	26
Decanoylcarnitine/Leucine	Physical abnormality	Participant was previously diagnosed with physical abnormality	1.11407	0	1	1	Yes	0.897613	1	2	26
Decanoylcarnitine/Leucine	Preferred diet	Participant has dietary preferences for a specific type, color or texture of food	1.26758	0	0.676813	1	No	1.26758	0.676813	11	26
Decanoylcarnitine/Leucine	Preferred diet	Participant has dietary preferences for a specific type, color or texture of food	1.26758	0	0.676813	1	Yes	0.788903	0.676813	15	26
Decanoylcarnitine/Leucine	Race	The parental reported race of the participant		0	0.486206	1	American Indian or Alaska Native	0	1	0	26
Decanoylcarnitine/Leucine	Race	The parental reported race of the participant		0	0.486206	1	Asian	0	0.39236	0	26
Decanoylcarnitine/Leucine	Race	The parental reported race of the participant		0	0.486206	1	Black or African American	0	0.243951	0	26
Decanoylcarnitine/Leucine	Race	The parental reported race of the participant		0	0.486206	1	Native Hawaiian or Other Pacific Islander	0	1	0	26
Decanoylcarnitine/Leucine	Race	The parental reported race of the participant		0	0.486206	1	Other	1.0799	0.779729	4	26
Decanoylcarnitine/Leucine	Race	The parental reported race of the participant		0	0.486206	1	White	2.27039	0.179353	22	26
Decanoylcarnitine/Leucine	Seizure history	Participant has previous history of any type of seizure	#NUM!	0.0241496	0.621204	1	No	#NUM!	0.621204	26	26
Decanoylcarnitine/Leucine	Seizure history	Participant has previous history of any type of seizure	#NUM!	0.0241496	0.621204	1	Yes	0	0.621204	0	26
Decanoylcarnitine/Leucine	Sex	Biological sex of the participant	2.42885	0.0875983	0.0454646	0.939358	F	2.42885	0.0454646	10	26
Decanoylcarnitine/Leucine	Sex	Biological sex of the participant	2.42885	0.0875983	0.0454646	0.939358	M	0.411718	0.0454646	16	26
Decanoylcarnitine/Leucine	Sleep problems	Parental observation of sleep problems	1.05409	0	1	1	No	1.05409	1	15	26
Decanoylcarnitine/Leucine	Sleep problems	Parental observation of sleep problems	1.05409	0	1	1	Yes	0.948682	1	11	26
Decanoylcarnitine/Leucine	Special diet	Participant was on a special diet at the time of blood draw	2.34743	0.0280994	0.40521	1	No	2.34743	0.40521	24	26
Decanoylcarnitine/Leucine	Special diet	Participant was on a special diet at the time of blood draw	2.34743	0.0280994	0.40521	1	Yes	0.425997	0.40521	2	26
Decanoylcarnitine/Leucine	Stereotypies	Participant has exhibited stereotypies	1.07337	0	0.837987	1	No	1.07337	0.837987	10	26
Decanoylcarnitine/Leucine	Stereotypies	Participant has exhibited stereotypies	1.07337	0	0.837987	1	Yes	0.931644	0.837987	16	26
Decanoylcarnitine/Phenylalanine	ADOS-2 Toddler RoC	ADOS-2 Toddler Module Range of Concern	0	0.0415925	0.583343	1	Mid-to-moderate	0	0.583343	0	26
Decanoylcarnitine/Phenylalanine	ADOS-2 Toddler RoC	ADOS-2 Toddler Module Range of Concern	0	0.0415925	0.583343	1	Moderate to severe	#NUM!	0.583343	5	26
Decanoylcarnitine/Phenylalanine	Anxiety	Parents observed anxiety like behavior	1.09503	0	1	1	No	1.09503	1	18	26
Decanoylcarnitine/Phenylalanine	Anxiety	Parents observed anxiety like behavior	1.09503	0	1	1	Yes	0.913213	1	7	26
Decanoylcarnitine/Phenylalanine	Attainment roll	Attainment of rolling was achieved normally, delayed, or not yet achieved	0.514029	0	0.557037	1	delayed	0.514029	0.557037	2	26
Decanoylcarnitine/Phenylalanine	Attainment roll	Attainment of rolling was achieved normally, delayed, or not yet achieved	0.514029	0	0.557037	1	normal	1.94542	0.557037	24	26
Decanoylcarnitine/Phenylalanine	Attainment sit	Attainment of sitting was achieved normally, delayed, or not yet achieved	0.234906	0.05351	0.153408	1	delayed	0.234906	0.153408	1	26
Decanoylcarnitine/Phenylalanine	Attainment sit	Attainment of sitting was achieved normally, delayed, or not yet achieved	0.234906	0.05351	0.153408	1	normal	4.25702	0.153408	25	26
Decanoylcarnitine/Phenylalanine	Attainment walk	Attainment of waling was achieved normally, delayed, or not yet achieved	0.170252	0.0772859	0.0637336	0.977366	delayed	0.170252	0.0637336	1	26
Decanoylcarnitine/Phenylalanine	Attainment walk	Attainment of waling was achieved normally, delayed, or not yet achieved	0.170252	0.0772859	0.0637336	0.977366	normal	5.87365	0.0637336	25	26
Decanoylcarnitine/Phenylalanine	Developmental regression	Past or current signs of developmental regression	1.18099	0	0.836171	1	No	1.18099	0.836171	17	26
Decanoylcarnitine/Phenylalanine	Developmental regression	Past or current signs of developmental regression	1.18099	0	0.836171	1	Yes	0.846748	0.836171	9	26
Decanoylcarnitine/Phenylalanine	First phrases	Attainment of spoken phrases was achieved normally, delayed, or not yet achieved		0	0.917233	1	delayed	1.1054	0.831117	9	26
Decanoylcarnitine/Phenylalanine	First phrases	Attainment of spoken phrases was achieved normally, delayed, or not yet achieved		0	0.917233	1	normal	0.746084	0.799478	4	26
Decanoylcarnitine/Phenylalanine	First phrases	Attainment of spoken phrases was achieved normally, delayed, or not yet achieved		0	0.917233	1	not yet achieved	1.08237	0.843585	13	26
Decanoylcarnitine/Phenylalanine	First words	Attainment of spoken words was achieved normally, delayed, or not yet achieved		0.0472544	0.266293	1	delayed	1.89773	0.152272	15	26
Decanoylcarnitine/Phenylalanine	First words	Attainment of spoken words was achieved normally, delayed, or not yet achieved		0.0472544	0.266293	1	normal	0.702167	0.425158	10	26
Decanoylcarnitine/Phenylalanine	First words	Attainment of spoken words was achieved normally, delayed, or not yet achieved		0.0472544	0.266293	1	not yet achieved	0.320511	0.341358	1	26
Decanoylcarnitine/Phenylalanine	GI history	Does the participant have a history of a GI problem excluding constipation	1.04507	0	1	1	No	1.04507	1	20	26
Decanoylcarnitine/Phenylalanine	GI history	Does the participant have a history of a GI problem excluding constipation	1.04507	0	1	1	Yes	0.956871	1	6	26
Decanoylcarnitine/Phenylalanine	Gestational diabetes	Maternal gestational diabetes	1.62267	0	0.755333	1	No	1.62267	0.755333	24	26
Decanoylcarnitine/Phenylalanine	Gestational diabetes	Maternal gestational diabetes	1.62267	0	0.755333	1	Yes	0.616269	0.755333	2	26
Decanoylcarnitine/Phenylalanine	Low muscle tone	Low muscle tone was observed in the medical examination of the participant	3.8154	0.0444392	0.229957	1	No	3.8154	0.229957	25	26
Decanoylcarnitine/Phenylalanine	Low muscle tone	Low muscle tone was observed in the medical examination of the participant	3.8154	0.0444392	0.229957	1	Yes	0.262096	0.229957	1	26
Decanoylcarnitine/Phenylalanine	Medication	Participant was taking a medication at the time of the blood draw	1.04716	0	1	1	No	1.04716	1	7	26
Decanoylcarnitine/Phenylalanine	Medication	Participant was taking a medication at the time of the blood draw	1.04716	0	1	1	Yes	0.954961	1	19	26
Decanoylcarnitine/Phenylalanine	Megalencephaly	Physical examination suggests megalencephaly	1.44911	0	1	1	No	1.44911	1	25	26
Decanoylcarnitine/Phenylalanine	Megalencephaly	Physical examination suggests megalencephaly	1.44911	0	1	1	Yes	0.690078	1	1	26
Decanoylcarnitine/Phenylalanine	Physical abnormality	Participant was previously diagnosed with physical abnormality	0.692608	0	0.474162	1	No	0.692608	0.474162	23	26
Decanoylcarnitine/Phenylalanine	Physical abnormality	Participant was previously diagnosed with physical abnormality	0.692608	0	0.474162	1	Yes	1.44382	0.474162	3	26
Decanoylcarnitine/Phenylalanine	Preferred diet	Participant has dietary preferences for a specific type, color or texture of food	0.748019	0	0.540243	1	No	0.748019	0.540243	8	26
Decanoylcarnitine/Phenylalanine	Preferred diet	Participant has dietary preferences for a specific type, color or texture of food	0.748019	0	0.540243	1	Yes	1.33686	0.540243	18	26
Decanoylcarnitine/Phenylalanine	Race	The parental reported race of the participant		0	0.461815	1	American Indian or Alaska Native	0	1	0	26
Decanoylcarnitine/Phenylalanine	Race	The parental reported race of the participant		0	0.461815	1	Asian	0	0.39236	0	26
Decanoylcarnitine/Phenylalanine	Race	The parental reported race of the participant		0	0.461815	1	Black or African American	0	0.243951	0	26
Decanoylcarnitine/Phenylalanine	Race	The parental reported race of the participant		0	0.461815	1	Native Hawaiian or Other Pacific Islander	0	1	0	26
Decanoylcarnitine/Phenylalanine	Race	The parental reported race of the participant		0	0.461815	1	Other	1.4382	0.563332	5	26
Decanoylcarnitine/Phenylalanine	Race	The parental reported race of the participant		0	0.461815	1	White	1.7165	0.373632	21	26
Decanoylcarnitine/Phenylalanine	Seizure history	Participant has previous history of any type of seizure	1.18207	0	1	1	No	1.18207	1	25	26
Decanoylcarnitine/Phenylalanine	Seizure history	Participant has previous history of any type of seizure	1.18207	0	1	1	Yes	0.845973	1	1	26
Decanoylcarnitine/Phenylalanine	Sex	Biological sex of the participant	1.37872	0	0.465477	1	F	1.37872	0.465477	7	26
Decanoylcarnitine/Phenylalanine	Sex	Biological sex of the participant	1.37872	0	0.465477	1	M	0.72531	0.465477	19	26
Decanoylcarnitine/Phenylalanine	Sleep problems	Parental observation of sleep problems	0.827301	0	0.68222	1	No	0.827301	0.68222	13	26
Decanoylcarnitine/Phenylalanine	Sleep problems	Parental observation of sleep problems	0.827301	0	0.68222	1	Yes	1.20875	0.68222	12	26
Decanoylcarnitine/Phenylalanine	Special diet	Participant was on a special diet at the time of blood draw	2.34743	0.0280994	0.40521	1	No	2.34743	0.40521	24	26
Decanoylcarnitine/Phenylalanine	Special diet	Participant was on a special diet at the time of blood draw	2.34743	0.0280994	0.40521	1	Yes	0.425997	0.40521	2	26
Decanoylcarnitine/Phenylalanine	Stereotypies	Participant has exhibited stereotypies	1.49864	0.00483436	0.403525	1	No	1.49864	0.403525	12	26
Decanoylcarnitine/Phenylalanine	Stereotypies	Participant has exhibited stereotypies	1.49864	0.00483436	0.403525	1	Yes	0.667271	0.403525	14	26
Decanoylcarnitine/Valine	ADOS-2 Toddler RoC	ADOS-2 Toddler Module Range of Concern	2.98436	0.111502	0.106389	1	Mid-to-moderate	2.98436	0.106389	4	33
Decanoylcarnitine/Valine	ADOS-2 Toddler RoC	ADOS-2 Toddler Module Range of Concern	2.98436	0.111502	0.106389	1	Moderate to severe	0.33508	0.106389	6	33
Decanoylcarnitine/Valine	Anxiety	Parents observed anxiety like behavior	0.976463	0	1	1	No	0.976463	1	23	33
Decanoylcarnitine/Valine	Anxiety	Parents observed anxiety like behavior	0.976463	0	1	1	Yes	1.0241	1	10	33
Decanoylcarnitine/Valine	Attainment roll	Attainment of rolling was achieved normally, delayed, or not yet achieved	0	0.0992213	0.014421	0.911046	delayed	0	0.014421	0	33
Decanoylcarnitine/Valine	Attainment roll	Attainment of rolling was achieved normally, delayed, or not yet achieved	0	0.0992213	0.014421	0.911046	normal	#NUM!	0.014421	33	33
Decanoylcarnitine/Valine	Attainment sit	Attainment of sitting was achieved normally, delayed, or not yet achieved	0	0.0997785	0.0147411	0.911046	delayed	0	0.0147411	0	33
Decanoylcarnitine/Valine	Attainment sit	Attainment of sitting was achieved normally, delayed, or not yet achieved	0	0.0997785	0.0147411	0.911046	normal	#NUM!	0.0147411	33	33
Decanoylcarnitine/Valine	Attainment walk	Attainment of waling was achieved normally, delayed, or not yet achieved	0.276451	0.0721254	0.0961116	1	delayed	0.276451	0.0961116	2	33
Decanoylcarnitine/Valine	Attainment walk	Attainment of waling was achieved normally, delayed, or not yet achieved	0.276451	0.0721254	0.0961116	1	normal	3.61728	0.0961116	31	33
Decanoylcarnitine/Valine	Developmental regression	Past or current signs of developmental regression	1.09522	0	0.854805	1	No	1.09522	0.854805	21	33
Decanoylcarnitine/Valine	Developmental regression	Past or current signs of developmental regression	1.09522	0	0.854805	1	Yes	0.913055	0.854805	12	33
Decanoylcarnitine/Valine	First phrases	Attainment of spoken phrases was achieved normally, delayed, or not yet achieved		0.0604674	0.163535	1	delayed	1.8003	0.123108	15	33
Decanoylcarnitine/Valine	First phrases	Attainment of spoken phrases was achieved normally, delayed, or not yet achieved		0.0604674	0.163535	1	normal	0.401694	0.168883	3	33
Decanoylcarnitine/Valine	First phrases	Attainment of spoken phrases was achieved normally, delayed, or not yet achieved		0.0604674	0.163535	1	not yet achieved	0.887567	0.857153	15	33
Decanoylcarnitine/Valine	First words	Attainment of spoken words was achieved normally, delayed, or not yet achieved		0.0512059	0.195522	1	delayed	1.66516	0.201157	18	33
Decanoylcarnitine/Valine	First words	Attainment of spoken words was achieved normally, delayed, or not yet achieved		0.0512059	0.195522	1	normal	0.836825	0.718574	14	33
Decanoylcarnitine/Valine	First words	Attainment of spoken words was achieved normally, delayed, or not yet achieved		0.0512059	0.195522	1	not yet achieved	0.245447	0.237362	1	33
Decanoylcarnitine/Valine	GI history	Does the participant have a history of a GI problem excluding constipation	1.17706	0	0.834233	1	No	1.17706	0.834233	26	33
Decanoylcarnitine/Valine	GI history	Does the participant have a history of a GI problem excluding constipation	1.17706	0	0.834233	1	Yes	0.849577	0.834233	7	33
Decanoylcarnitine/Valine	Gestational diabetes	Maternal gestational diabetes	1.35127	0	0.784468	1	No	1.35127	0.784468	30	33
Decanoylcarnitine/Valine	Gestational diabetes	Maternal gestational diabetes	1.35127	0	0.784468	1	Yes	0.740046	0.784468	3	33
Decanoylcarnitine/Valine	Low muscle tone	Low muscle tone was observed in the medical examination of the participant	1.47104	0	0.785189	1	No	1.47104	0.785189	30	33
Decanoylcarnitine/Valine	Low muscle tone	Low muscle tone was observed in the medical examination of the participant	1.47104	0	0.785189	1	Yes	0.67979	0.785189	3	33
Decanoylcarnitine/Valine	Medication	Participant was taking a medication at the time of the blood draw	0.778217	0	0.678893	1	No	0.778217	0.678893	7	33
Decanoylcarnitine/Valine	Medication	Participant was taking a medication at the time of the blood draw	0.778217	0	0.678893	1	Yes	1.28499	0.678893	25	33
Decanoylcarnitine/Valine	Megalencephaly	Physical examination suggests megalencephaly	1.88929	0	1	1	No	1.88929	1	32	33
Decanoylcarnitine/Valine	Megalencephaly	Physical examination suggests megalencephaly	1.88929	0	1	1	Yes	0.529299	1	1	33
Decanoylcarnitine/Valine	Physical abnormality	Participant was previously diagnosed with physical abnormality	0.648629	0	0.510347	1	No	0.648629	0.510347	29	33
Decanoylcarnitine/Valine	Physical abnormality	Participant was previously diagnosed with physical abnormality	0.648629	0	0.510347	1	Yes	1.54171	0.510347	4	33
Decanoylcarnitine/Valine	Preferred diet	Participant has dietary preferences for a specific type, color or texture of food	0.725096	0	0.459906	1	No	0.725096	0.459906	10	33
Decanoylcarnitine/Valine	Preferred diet	Participant has dietary preferences for a specific type, color or texture of food	0.725096	0	0.459906	1	Yes	1.37913	0.459906	23	33
Decanoylcarnitine/Valine	Race	The parental reported race of the participant		0	0.548181	1	American Indian or Alaska Native	0	1	0	33
Decanoylcarnitine/Valine	Race	The parental reported race of the participant		0	0.548181	1	Asian	0	0.249509	0	33
Decanoylcarnitine/Valine	Race	The parental reported race of the participant		0	0.548181	1	Black or African American	0.415575	0.71566	1	33
Decanoylcarnitine/Valine	Race	The parental reported race of the participant		0	0.548181	1	Native Hawaiian or Other Pacific Islander	0	1	0	33
Decanoylcarnitine/Valine	Race	The parental reported race of the participant		0	0.548181	1	Other	1.36363	0.448788	6	33
Decanoylcarnitine/Valine	Race	The parental reported race of the participant		0	0.548181	1	White	1.50741	0.426451	26	33
Decanoylcarnitine/Valine	Seizure history	Participant has previous history of any type of seizure	1.54013	0	1	1	No	1.54013	1	32	33
Decanoylcarnitine/Valine	Seizure history	Participant has previous history of any type of seizure	1.54013	0	1	1	Yes	0.649298	1	1	33
Decanoylcarnitine/Valine	Sex	Biological sex of the participant	2.26255	0.0887111	0.0441323	0.926778	F	2.26255	0.0441323	12	33
Decanoylcarnitine/Valine	Sex	Biological sex of the participant	2.26255	0.0887111	0.0441323	0.926778	M	0.441978	0.0441323	21	33
Decanoylcarnitine/Valine	Sleep problems	Parental observation of sleep problems	1.05368	0	1	1	No	1.05368	1	19	33
Decanoylcarnitine/Valine	Sleep problems	Parental observation of sleep problems	1.05368	0	1	1	Yes	0.949054	1	14	33
Decanoylcarnitine/Valine	Special diet	Participant was on a special diet at the time of blood draw	3.09501	0.0569004	0.139575	1	No	3.09501	0.139575	31	33
Decanoylcarnitine/Valine	Special diet	Participant was on a special diet at the time of blood draw	3.09501	0.0569004	0.139575	1	Yes	0.3231	0.139575	2	33
Decanoylcarnitine/Valine	Stereotypies	Participant has exhibited stereotypies	1.28987	0	0.575261	1	No	1.28987	0.575261	14	33
Decanoylcarnitine/Valine	Stereotypies	Participant has exhibited stereotypies	1.28987	0	0.575261	1	Yes	0.775272	0.575261	19	33
Eta/Kyn	ADOS-2 Toddler RoC	ADOS-2 Toddler Module Range of Concern	0.45033	0	0.687878	1	Mid-to-moderate	0.45033	0.687878	1	36
Eta/Kyn	ADOS-2 Toddler RoC	ADOS-2 Toddler Module Range of Concern	0.45033	0	0.687878	1	Moderate to severe	2.22059	0.687878	9	36
Eta/Kyn	Anxiety	Parents observed anxiety like behavior	0.681613	0.015488	0.335264	1	No	0.681613	0.335264	22	36
Eta/Kyn	Anxiety	Parents observed anxiety like behavior	0.681613	0.015488	0.335264	1	Yes	1.46711	0.335264	13	36
Eta/Kyn	Attainment roll	Attainment of rolling was achieved normally, delayed, or not yet achieved	0.868726	0	1	1	delayed	0.868726	1	4	36
Eta/Kyn	Attainment roll	Attainment of rolling was achieved normally, delayed, or not yet achieved	0.868726	0	1	1	normal	1.15111	1	28	36
Eta/Kyn	Attainment sit	Attainment of sitting was achieved normally, delayed, or not yet achieved	0.599295	0	0.601436	1	delayed	0.599295	0.601436	3	36
Eta/Kyn	Attainment sit	Attainment of sitting was achieved normally, delayed, or not yet achieved	0.599295	0	0.601436	1	normal	1.66863	0.601436	29	36
Eta/Kyn	Attainment walk	Attainment of waling was achieved normally, delayed, or not yet achieved	0.58371	0	0.486893	1	delayed	0.58371	0.486893	4	36
Eta/Kyn	Attainment walk	Attainment of waling was achieved normally, delayed, or not yet achieved	0.58371	0	0.486893	1	normal	1.71318	0.486893	30	36
Eta/Kyn	Developmental regression	Past or current signs of developmental regression	0.917755	0	0.851971	1	No	0.917755	0.851971	19	36
Eta/Kyn	Developmental regression	Past or current signs of developmental regression	0.917755	0	0.851971	1	Yes	1.08962	0.851971	13	36
Eta/Kyn	First phrases	Attainment of spoken phrases was achieved normally, delayed, or not yet achieved		0.0346301	0.280288	1	delayed	1.29209	0.570145	13	36
Eta/Kyn	First phrases	Attainment of spoken phrases was achieved normally, delayed, or not yet achieved		0.0346301	0.280288	1	normal	0.386589	0.172666	3	36
Eta/Kyn	First phrases	Attainment of spoken phrases was achieved normally, delayed, or not yet achieved		0.0346301	0.280288	1	not yet achieved	1.23903	0.595925	18	36
Eta/Kyn	First words	Attainment of spoken words was achieved normally, delayed, or not yet achieved		0	0.877649	1	delayed	1.21587	0.59404	16	36
Eta/Kyn	First words	Attainment of spoken words was achieved normally, delayed, or not yet achieved		0	0.877649	1	normal	0.902461	0.859223	15	36
Eta/Kyn	First words	Attainment of spoken words was achieved normally, delayed, or not yet achieved		0	0.877649	1	not yet achieved	0.77457	1	3	36
Eta/Kyn	GI history	Does the participant have a history of a GI problem excluding constipation	0.700335	0	0.41715	1	No	0.700335	0.41715	25	36
Eta/Kyn	GI history	Does the participant have a history of a GI problem excluding constipation	0.700335	0	0.41715	1	Yes	1.42789	0.41715	11	36
Eta/Kyn	Gestational diabetes	Maternal gestational diabetes	0.491808	0.0571766	0.162984	1	No	0.491808	0.162984	26	36
Eta/Kyn	Gestational diabetes	Maternal gestational diabetes	0.491808	0.0571766	0.162984	1	Yes	2.03331	0.162984	7	36
Eta/Kyn	Low muscle tone	Low muscle tone was observed in the medical examination of the participant	1.49519	0	0.786065	1	No	1.49519	0.786065	30	36
Eta/Kyn	Low muscle tone	Low muscle tone was observed in the medical examination of the participant	1.49519	0	0.786065	1	Yes	0.668813	0.786065	3	36
Eta/Kyn	Medication	Participant was taking a medication at the time of the blood draw	1.23534	0	0.681297	1	No	1.23534	0.681297	10	36
Eta/Kyn	Medication	Participant was taking a medication at the time of the blood draw	1.23534	0	0.681297	1	Yes	0.809495	0.681297	23	36
Eta/Kyn	Megalencephaly	Physical examination suggests megalencephaly	0.889126	0	0.699614	1	No	0.889126	0.699614	32	36
Eta/Kyn	Megalencephaly	Physical examination suggests megalencephaly	0.889126	0	0.699614	1	Yes	1.1247	0.699614	2	36
Eta/Kyn	Physical abnormality	Participant was previously diagnosed with physical abnormality	0.653505	0	0.511661	1	No	0.653505	0.511661	29	36
Eta/Kyn	Physical abnormality	Participant was previously diagnosed with physical abnormality	0.653505	0	0.511661	1	Yes	1.53021	0.511661	4	36
Eta/Kyn	Preferred diet	Participant has dietary preferences for a specific type, color or texture of food	0.741015	0	0.473828	1	No	0.741015	0.473828	11	36
Eta/Kyn	Preferred diet	Participant has dietary preferences for a specific type, color or texture of food	0.741015	0	0.473828	1	Yes	1.3495	0.473828	24	36
Eta/Kyn	Race	The parental reported race of the participant		0.0674231	0.133946	1	American Indian or Alaska Native	3.26586	0.313372	1	36
Eta/Kyn	Race	The parental reported race of the participant		0.0674231	0.133946	1	Asian	0.428115	0.71385	1	36
Eta/Kyn	Race	The parental reported race of the participant		0.0674231	0.133946	1	Black or African American	2.40795	0.0876846	5	36
Eta/Kyn	Race	The parental reported race of the participant		0.0674231	0.133946	1	Native Hawaiian or Other Pacific Islander	0	1	0	36
Eta/Kyn	Race	The parental reported race of the participant		0.0674231	0.133946	1	Other	1.74714	0.216624	8	36
Eta/Kyn	Race	The parental reported race of the participant		0.0674231	0.133946	1	White	0.53564	0.0852253	21	36
Eta/Kyn	Seizure history	Participant has previous history of any type of seizure	1.66151	0	1	1	No	1.66151	1	35	36
Eta/Kyn	Seizure history	Participant has previous history of any type of seizure	1.66151	0	1	1	Yes	0.601864	1	1	36
Eta/Kyn	Sex	Biological sex of the participant	0.586059	0.0196817	0.394914	1	F	0.586059	0.394914	5	36
Eta/Kyn	Sex	Biological sex of the participant	0.586059	0.0196817	0.394914	1	M	1.70631	0.394914	31	36
Eta/Kyn	Sleep problems	Parental observation of sleep problems	0.631388	0.0385632	0.217093	1	No	0.631388	0.217093	16	36
Eta/Kyn	Sleep problems	Parental observation of sleep problems	0.631388	0.0385632	0.217093	1	Yes	1.58381	0.217093	19	36
Eta/Kyn	Special diet	Participant was on a special diet at the time of blood draw	1.12282	0	1	1	No	1.12282	1	30	36
Eta/Kyn	Special diet	Participant was on a special diet at the time of blood draw	1.12282	0	1	1	Yes	0.890612	1	5	36
Eta/Kyn	Stereotypies	Participant has exhibited stereotypies	0.35206	0.0963102	0.01689	0.911046	No	0.35206	0.01689	6	36
Eta/Kyn	Stereotypies	Participant has exhibited stereotypies	0.35206	0.0963102	0.01689	0.911046	Yes	2.84042	0.01689	28	36
Ethanolamine/4-hydroxyproline	ADOS-2 Toddler RoC	ADOS-2 Toddler Module Range of Concern	0	0	1	1	Mid-to-moderate	0	1	0	26
Ethanolamine/4-hydroxyproline	ADOS-2 Toddler RoC	ADOS-2 Toddler Module Range of Concern	0	0	1	1	Moderate to severe	#NUM!	1	3	26
Ethanolamine/4-hydroxyproline	Anxiety	Parents observed anxiety like behavior	1.40742	0	0.658337	1	No	1.40742	0.658337	20	26
Ethanolamine/4-hydroxyproline	Anxiety	Parents observed anxiety like behavior	1.40742	0	0.658337	1	Yes	0.710519	0.658337	6	26
Ethanolamine/4-hydroxyproline	Attainment roll	Attainment of rolling was achieved normally, delayed, or not yet achieved	1.17566	0	0.766973	1	delayed	1.17566	0.766973	4	26
Ethanolamine/4-hydroxyproline	Attainment roll	Attainment of rolling was achieved normally, delayed, or not yet achieved	1.17566	0	0.766973	1	normal	0.850583	0.766973	21	26
Ethanolamine/4-hydroxyproline	Attainment sit	Attainment of sitting was achieved normally, delayed, or not yet achieved	0.801998	0	1	1	delayed	0.801998	1	3	26
Ethanolamine/4-hydroxyproline	Attainment sit	Attainment of sitting was achieved normally, delayed, or not yet achieved	0.801998	0	1	1	normal	1.24689	1	22	26
Ethanolamine/4-hydroxyproline	Attainment walk	Attainment of waling was achieved normally, delayed, or not yet achieved	1.07708	0	0.798055	1	delayed	1.07708	0.798055	5	26
Ethanolamine/4-hydroxyproline	Attainment walk	Attainment of waling was achieved normally, delayed, or not yet achieved	1.07708	0	0.798055	1	normal	0.928438	0.798055	21	26
Ethanolamine/4-hydroxyproline	Developmental regression	Past or current signs of developmental regression	1.1984	0	0.82727	1	No	1.1984	0.82727	15	26
Ethanolamine/4-hydroxyproline	Developmental regression	Past or current signs of developmental regression	1.1984	0	0.82727	1	Yes	0.834445	0.82727	8	26
Ethanolamine/4-hydroxyproline	First phrases	Attainment of spoken phrases was achieved normally, delayed, or not yet achieved		0.105053	0.0239904	0.911046	delayed	2.53716	0.0293259	14	26
Ethanolamine/4-hydroxyproline	First phrases	Attainment of spoken phrases was achieved normally, delayed, or not yet achieved		0.105053	0.0239904	0.911046	normal	0.158622	0.0401442	1	26
Ethanolamine/4-hydroxyproline	First phrases	Attainment of spoken phrases was achieved normally, delayed, or not yet achieved		0.105053	0.0239904	0.911046	not yet achieved	0.783053	0.687392	11	26
Ethanolamine/4-hydroxyproline	First words	Attainment of spoken words was achieved normally, delayed, or not yet achieved		0	0.501	1	delayed	0.899372	0.838686	10	26
Ethanolamine/4-hydroxyproline	First words	Attainment of spoken words was achieved normally, delayed, or not yet achieved		0	0.501	1	normal	1.48863	0.411331	14	26
Ethanolamine/4-hydroxyproline	First words	Attainment of spoken words was achieved normally, delayed, or not yet achieved		0	0.501	1	not yet achieved	0.325828	0.504883	1	26
Ethanolamine/4-hydroxyproline	GI history	Does the participant have a history of a GI problem excluding constipation	1.35215	0	0.644661	1	No	1.35215	0.644661	21	26
Ethanolamine/4-hydroxyproline	GI history	Does the participant have a history of a GI problem excluding constipation	1.35215	0	0.644661	1	Yes	0.739563	0.644661	5	26
Ethanolamine/4-hydroxyproline	Gestational diabetes	Maternal gestational diabetes	1.72972	0	0.757712	1	No	1.72972	0.757712	24	26
Ethanolamine/4-hydroxyproline	Gestational diabetes	Maternal gestational diabetes	1.72972	0	0.757712	1	Yes	0.578129	0.757712	2	26
Ethanolamine/4-hydroxyproline	Low muscle tone	Low muscle tone was observed in the medical examination of the participant	3.82059	0.0442405	0.230139	1	No	3.82059	0.230139	25	26
Ethanolamine/4-hydroxyproline	Low muscle tone	Low muscle tone was observed in the medical examination of the participant	3.82059	0.0442405	0.230139	1	Yes	0.26174	0.230139	1	26
Ethanolamine/4-hydroxyproline	Medication	Participant was taking a medication at the time of the blood draw	1.52087	0	0.339574	1	No	1.52087	0.339574	8	26
Ethanolamine/4-hydroxyproline	Medication	Participant was taking a medication at the time of the blood draw	1.52087	0	0.339574	1	Yes	0.657518	0.339574	15	26
Ethanolamine/4-hydroxyproline	Megalencephaly	Physical examination suggests megalencephaly	0.627999	0	0.635451	1	No	0.627999	0.635451	23	26
Ethanolamine/4-hydroxyproline	Megalencephaly	Physical examination suggests megalencephaly	0.627999	0	0.635451	1	Yes	1.59236	0.635451	2	26
Ethanolamine/4-hydroxyproline	Physical abnormality	Participant was previously diagnosed with physical abnormality	0.363318	0.078411	0.0605852	0.977366	No	0.363318	0.0605852	21	26
Ethanolamine/4-hydroxyproline	Physical abnormality	Participant was previously diagnosed with physical abnormality	0.363318	0.078411	0.0605852	0.977366	Yes	2.75241	0.0605852	5	26
Ethanolamine/4-hydroxyproline	Preferred diet	Participant has dietary preferences for a specific type, color or texture of food	0.863842	0	0.836858	1	No	0.863842	0.836858	9	26
Ethanolamine/4-hydroxyproline	Preferred diet	Participant has dietary preferences for a specific type, color or texture of food	0.863842	0	0.836858	1	Yes	1.15762	0.836858	17	26
Ethanolamine/4-hydroxyproline	Race	The parental reported race of the participant		0	0.752499	1	American Indian or Alaska Native	0	1	0	26
Ethanolamine/4-hydroxyproline	Race	The parental reported race of the participant		0	0.752499	1	Asian	0	0.391155	0	26
Ethanolamine/4-hydroxyproline	Race	The parental reported race of the participant		0	0.752499	1	Black or African American	0.53265	1	1	26
Ethanolamine/4-hydroxyproline	Race	The parental reported race of the participant		0	0.752499	1	Native Hawaiian or Other Pacific Islander	0	1	0	26
Ethanolamine/4-hydroxyproline	Race	The parental reported race of the participant		0	0.752499	1	Other	0.762197	1	3	26
Ethanolamine/4-hydroxyproline	Race	The parental reported race of the participant		0	0.752499	1	White	2.26934	0.179525	22	26
Ethanolamine/4-hydroxyproline	Seizure history	Participant has previous history of any type of seizure	1.16376	0	1	1	No	1.16376	1	25	26
Ethanolamine/4-hydroxyproline	Seizure history	Participant has previous history of any type of seizure	1.16376	0	1	1	Yes	0.859285	1	1	26
Ethanolamine/4-hydroxyproline	Sex	Biological sex of the participant	0.676854	0	0.623385	1	F	0.676854	0.623385	4	26
Ethanolamine/4-hydroxyproline	Sex	Biological sex of the participant	0.676854	0	0.623385	1	M	1.47742	0.623385	22	26
Ethanolamine/4-hydroxyproline	Sleep problems	Parental observation of sleep problems	1.05362	0	1	1	No	1.05362	1	15	26
Ethanolamine/4-hydroxyproline	Sleep problems	Parental observation of sleep problems	1.05362	0	1	1	Yes	0.94911	1	11	26
Ethanolamine/4-hydroxyproline	Special diet	Participant was on a special diet at the time of blood draw	#NUM!	0.0909768	0.0222628	0.911046	No	#NUM!	0.0222628	26	26
Ethanolamine/4-hydroxyproline	Special diet	Participant was on a special diet at the time of blood draw	#NUM!	0.0909768	0.0222628	0.911046	Yes	0	0.0222628	0	26
Ethanolamine/4-hydroxyproline	Stereotypies	Participant has exhibited stereotypies	0.92274	0	1	1	No	0.92274	1	9	26
Ethanolamine/4-hydroxyproline	Stereotypies	Participant has exhibited stereotypies	0.92274	0	1	1	Yes	1.08373	1	17	26
Ethanolamine/Carnitine	ADOS-2 Toddler RoC	ADOS-2 Toddler Module Range of Concern	2.67753	0.0737334	0.181003	1	Mid-to-moderate	2.67753	0.181003	3	27
Ethanolamine/Carnitine	ADOS-2 Toddler RoC	ADOS-2 Toddler Module Range of Concern	2.67753	0.0737334	0.181003	1	Moderate to severe	0.373478	0.181003	5	27
Ethanolamine/Carnitine	Anxiety	Parents observed anxiety like behavior	0.426441	0.0882063	0.0477783	0.946453	No	0.426441	0.0477783	14	27
Ethanolamine/Carnitine	Anxiety	Parents observed anxiety like behavior	0.426441	0.0882063	0.0477783	0.946453	Yes	2.34499	0.0477783	13	27
Ethanolamine/Carnitine	Attainment roll	Attainment of rolling was achieved normally, delayed, or not yet achieved	1.11665	0	0.774257	1	delayed	1.11665	0.774257	4	27
Ethanolamine/Carnitine	Attainment roll	Attainment of rolling was achieved normally, delayed, or not yet achieved	1.11665	0	0.774257	1	normal	0.895538	0.774257	22	27
Ethanolamine/Carnitine	Attainment sit	Attainment of sitting was achieved normally, delayed, or not yet achieved	1.84943	0.0372079	0.244271	1	delayed	1.84943	0.244271	6	27
Ethanolamine/Carnitine	Attainment sit	Attainment of sitting was achieved normally, delayed, or not yet achieved	1.84943	0.0372079	0.244271	1	normal	0.540708	0.244271	20	27
Ethanolamine/Carnitine	Attainment walk	Attainment of waling was achieved normally, delayed, or not yet achieved	1.83824	0.0406651	0.184281	1	delayed	1.83824	0.184281	7	27
Ethanolamine/Carnitine	Attainment walk	Attainment of waling was achieved normally, delayed, or not yet achieved	1.83824	0.0406651	0.184281	1	normal	0.543998	0.184281	18	27
Ethanolamine/Carnitine	Developmental regression	Past or current signs of developmental regression	0.942501	0	1	1	No	0.942501	1	15	27
Ethanolamine/Carnitine	Developmental regression	Past or current signs of developmental regression	0.942501	0	1	1	Yes	1.06101	1	10	27
Ethanolamine/Carnitine	First phrases	Attainment of spoken phrases was achieved normally, delayed, or not yet achieved		0.0345375	0.239904	1	delayed	0.473732	0.19591	5	27
Ethanolamine/Carnitine	First phrases	Attainment of spoken phrases was achieved normally, delayed, or not yet achieved		0.0345375	0.239904	1	normal	1.60045	0.306841	7	27
Ethanolamine/Carnitine	First phrases	Attainment of spoken phrases was achieved normally, delayed, or not yet achieved		0.0345375	0.239904	1	not yet achieved	1.27209	0.687384	14	27
Ethanolamine/Carnitine	First words	Attainment of spoken words was achieved normally, delayed, or not yet achieved		0	0.733307	1	delayed	1.36179	0.541754	13	27
Ethanolamine/Carnitine	First words	Attainment of spoken words was achieved normally, delayed, or not yet achieved		0	0.733307	1	normal	0.713522	0.428384	10	27
Ethanolamine/Carnitine	First words	Attainment of spoken words was achieved normally, delayed, or not yet achieved		0	0.733307	1	not yet achieved	1.05902	1	3	27
Ethanolamine/Carnitine	GI history	Does the participant have a history of a GI problem excluding constipation	0.743491	0	0.491601	1	No	0.743491	0.491601	19	27
Ethanolamine/Carnitine	GI history	Does the participant have a history of a GI problem excluding constipation	0.743491	0	0.491601	1	Yes	1.34501	0.491601	8	27
Ethanolamine/Carnitine	Gestational diabetes	Maternal gestational diabetes	0.785165	0	0.556509	1	No	0.785165	0.556509	23	27
Ethanolamine/Carnitine	Gestational diabetes	Maternal gestational diabetes	0.785165	0	0.556509	1	Yes	1.27362	0.556509	4	27
Ethanolamine/Carnitine	Low muscle tone	Low muscle tone was observed in the medical examination of the participant	1.8854	0	0.557712	1	No	1.8854	0.557712	25	27
Ethanolamine/Carnitine	Low muscle tone	Low muscle tone was observed in the medical examination of the participant	1.8854	0	0.557712	1	Yes	0.530391	0.557712	2	27
Ethanolamine/Carnitine	Medication	Participant was taking a medication at the time of the blood draw	0.845767	0	0.821543	1	No	0.845767	0.821543	6	27
Ethanolamine/Carnitine	Medication	Participant was taking a medication at the time of the blood draw	0.845767	0	0.821543	1	Yes	1.18236	0.821543	20	27
Ethanolamine/Carnitine	Megalencephaly	Physical examination suggests megalencephaly	0.687118	0	0.647965	1	No	0.687118	0.647965	25	27
Ethanolamine/Carnitine	Megalencephaly	Physical examination suggests megalencephaly	0.687118	0	0.647965	1	Yes	1.45535	0.647965	2	27
Ethanolamine/Carnitine	Physical abnormality	Participant was previously diagnosed with physical abnormality	0.734638	0	0.495238	1	No	0.734638	0.495238	24	27
Ethanolamine/Carnitine	Physical abnormality	Participant was previously diagnosed with physical abnormality	0.734638	0	0.495238	1	Yes	1.36122	0.495238	3	27
Ethanolamine/Carnitine	Preferred diet	Participant has dietary preferences for a specific type, color or texture of food	0.362264	0.0827258	0.040746	0.924657	No	0.362264	0.040746	5	27
Ethanolamine/Carnitine	Preferred diet	Participant has dietary preferences for a specific type, color or texture of food	0.362264	0.0827258	0.040746	0.924657	Yes	2.76042	0.040746	22	27
Ethanolamine/Carnitine	Race	The parental reported race of the participant		0	0.730908	1	American Indian or Alaska Native	0	1	0	27
Ethanolamine/Carnitine	Race	The parental reported race of the participant		0	0.730908	1	Asian	0.585393	1	1	27
Ethanolamine/Carnitine	Race	The parental reported race of the participant		0	0.730908	1	Black or African American	1.83041	0.411676	3	27
Ethanolamine/Carnitine	Race	The parental reported race of the participant		0	0.730908	1	Native Hawaiian or Other Pacific Islander	0	1	0	27
Ethanolamine/Carnitine	Race	The parental reported race of the participant		0	0.730908	1	Other	1.36608	0.571526	5	27
Ethanolamine/Carnitine	Race	The parental reported race of the participant		0	0.730908	1	White	0.781451	0.519564	18	27
Ethanolamine/Carnitine	Seizure history	Participant has previous history of any type of seizure	1.21561	0	1	1	No	1.21561	1	26	27
Ethanolamine/Carnitine	Seizure history	Participant has previous history of any type of seizure	1.21561	0	1	1	Yes	0.822629	1	1	27
Ethanolamine/Carnitine	Sex	Biological sex of the participant	0.841192	0	1	1	F	0.841192	1	5	27
Ethanolamine/Carnitine	Sex	Biological sex of the participant	0.841192	0	1	1	M	1.18879	1	22	27
Ethanolamine/Carnitine	Sleep problems	Parental observation of sleep problems	1.14214	0	0.842919	1	No	1.14214	0.842919	16	27
Ethanolamine/Carnitine	Sleep problems	Parental observation of sleep problems	1.14214	0	0.842919	1	Yes	0.875549	0.842919	11	27
Ethanolamine/Carnitine	Special diet	Participant was on a special diet at the time of blood draw	0.635427	0	0.410657	1	No	0.635427	0.410657	21	27
Ethanolamine/Carnitine	Special diet	Participant was on a special diet at the time of blood draw	0.635427	0	0.410657	1	Yes	1.57374	0.410657	6	27
Ethanolamine/Carnitine	Stereotypies	Participant has exhibited stereotypies	0.857792	0	0.838271	1	No	0.857792	0.838271	9	27
Ethanolamine/Carnitine	Stereotypies	Participant has exhibited stereotypies	0.857792	0	0.838271	1	Yes	1.16578	0.838271	18	27
Ethanolamine/Citrate	ADOS-2 Toddler RoC	ADOS-2 Toddler Module Range of Concern	2.17144	0	0.324754	1	Mid-to-moderate	2.17144	0.324754	2	29
Ethanolamine/Citrate	ADOS-2 Toddler RoC	ADOS-2 Toddler Module Range of Concern	2.17144	0	0.324754	1	Moderate to severe	0.460524	0.324754	4	29
Ethanolamine/Citrate	Anxiety	Parents observed anxiety like behavior	0.780022	0	0.533347	1	No	0.780022	0.533347	19	29
Ethanolamine/Citrate	Anxiety	Parents observed anxiety like behavior	0.780022	0	0.533347	1	Yes	1.28202	0.533347	10	29
Ethanolamine/Citrate	Attainment roll	Attainment of rolling was achieved normally, delayed, or not yet achieved	1.35249	0	0.573438	1	delayed	1.35249	0.573438	5	29
Ethanolamine/Citrate	Attainment roll	Attainment of rolling was achieved normally, delayed, or not yet achieved	1.35249	0	0.573438	1	normal	0.739377	0.573438	23	29
Ethanolamine/Citrate	Attainment sit	Attainment of sitting was achieved normally, delayed, or not yet achieved	1.31033	0	0.579993	1	delayed	1.31033	0.579993	5	29
Ethanolamine/Citrate	Attainment sit	Attainment of sitting was achieved normally, delayed, or not yet achieved	1.31033	0	0.579993	1	normal	0.763165	0.579993	23	29
Ethanolamine/Citrate	Attainment walk	Attainment of waling was achieved normally, delayed, or not yet achieved	1.20277	0	0.625243	1	delayed	1.20277	0.625243	6	29
Ethanolamine/Citrate	Attainment walk	Attainment of waling was achieved normally, delayed, or not yet achieved	1.20277	0	0.625243	1	normal	0.831414	0.625243	23	29
Ethanolamine/Citrate	Developmental regression	Past or current signs of developmental regression	1.36926	0	0.65475	1	No	1.36926	0.65475	15	29
Ethanolamine/Citrate	Developmental regression	Past or current signs of developmental regression	1.36926	0	0.65475	1	Yes	0.730324	0.65475	7	29
Ethanolamine/Citrate	First phrases	Attainment of spoken phrases was achieved normally, delayed, or not yet achieved		0.0249851	0.283886	1	delayed	1.48734	0.312761	12	29
Ethanolamine/Citrate	First phrases	Attainment of spoken phrases was achieved normally, delayed, or not yet achieved		0.0249851	0.283886	1	normal	1.37165	0.468451	7	29
Ethanolamine/Citrate	First phrases	Attainment of spoken phrases was achieved normally, delayed, or not yet achieved		0.0249851	0.283886	1	not yet achieved	0.548125	0.178998	10	29
Ethanolamine/Citrate	First words	Attainment of spoken words was achieved normally, delayed, or not yet achieved		0	0.67573	1	delayed	0.731757	0.555813	10	29
Ethanolamine/Citrate	First words	Attainment of spoken words was achieved normally, delayed, or not yet achieved		0	0.67573	1	normal	1.36375	0.441563	15	29
Ethanolamine/Citrate	First words	Attainment of spoken words was achieved normally, delayed, or not yet achieved		0	0.67573	1	not yet achieved	0.969659	1	3	29
Ethanolamine/Citrate	GI history	Does the participant have a history of a GI problem excluding constipation	2.05717	0.0401578	0.262222	1	No	2.05717	0.262222	25	29
Ethanolamine/Citrate	GI history	Does the participant have a history of a GI problem excluding constipation	2.05717	0.0401578	0.262222	1	Yes	0.486104	0.262222	4	29
Ethanolamine/Citrate	Gestational diabetes	Maternal gestational diabetes	1.21288	0	1	1	No	1.21288	1	26	29
Ethanolamine/Citrate	Gestational diabetes	Maternal gestational diabetes	1.21288	0	1	1	Yes	0.824484	1	3	29
Ethanolamine/Citrate	Low muscle tone	Low muscle tone was observed in the medical examination of the participant	2.04615	0	0.563535	1	No	2.04615	0.563535	27	29
Ethanolamine/Citrate	Low muscle tone	Low muscle tone was observed in the medical examination of the participant	2.04615	0	0.563535	1	Yes	0.488723	0.563535	2	29
Ethanolamine/Citrate	Medication	Participant was taking a medication at the time of the blood draw	1.547	0.0116533	0.35597	1	No	1.547	0.35597	9	29
Ethanolamine/Citrate	Medication	Participant was taking a medication at the time of the blood draw	1.547	0.0116533	0.35597	1	Yes	0.646412	0.35597	17	29
Ethanolamine/Citrate	Megalencephaly	Physical examination suggests megalencephaly	0.458185	0.0331908	0.195085	1	No	0.458185	0.195085	26	29
Ethanolamine/Citrate	Megalencephaly	Physical examination suggests megalencephaly	0.458185	0.0331908	0.195085	1	Yes	2.18252	0.195085	3	29
Ethanolamine/Citrate	Physical abnormality	Participant was previously diagnosed with physical abnormality	2.72299	0.00715199	0.497485	1	No	2.72299	0.497485	28	29
Ethanolamine/Citrate	Physical abnormality	Participant was previously diagnosed with physical abnormality	2.72299	0.00715199	0.497485	1	Yes	0.367243	0.497485	1	29
Ethanolamine/Citrate	Preferred diet	Participant has dietary preferences for a specific type, color or texture of food	0.619075	0.0241874	0.3243	1	No	0.619075	0.3243	8	29
Ethanolamine/Citrate	Preferred diet	Participant has dietary preferences for a specific type, color or texture of food	0.619075	0.0241874	0.3243	1	Yes	1.61531	0.3243	21	29
Ethanolamine/Citrate	Race	The parental reported race of the participant		0	0.973611	1	American Indian or Alaska Native	0	1	0	29
Ethanolamine/Citrate	Race	The parental reported race of the participant		0	0.973611	1	Asian	0.541168	1	1	29
Ethanolamine/Citrate	Race	The parental reported race of the participant		0	0.973611	1	Black or African American	0.487143	0.711178	1	29
Ethanolamine/Citrate	Race	The parental reported race of the participant		0	0.973611	1	Native Hawaiian or Other Pacific Islander	0	1	0	29
Ethanolamine/Citrate	Race	The parental reported race of the participant		0	0.973611	1	Other	0.941271	1	4	29
Ethanolamine/Citrate	Race	The parental reported race of the participant		0	0.973611	1	White	1.5528	0.40265	23	29
Ethanolamine/Citrate	Seizure history	Participant has previous history of any type of seizure	0.603434	0	0.372234	1	No	0.603434	0.372234	27	29
Ethanolamine/Citrate	Seizure history	Participant has previous history of any type of seizure	0.603434	0	0.372234	1	Yes	1.65718	0.372234	2	29
Ethanolamine/Citrate	Sex	Biological sex of the participant	0.125286	0.0981083	0.0164498	0.911046	F	0.125286	0.0164498	1	29
Ethanolamine/Citrate	Sex	Biological sex of the participant	0.125286	0.0981083	0.0164498	0.911046	M	7.98175	0.0164498	28	29
Ethanolamine/Citrate	Sleep problems	Parental observation of sleep problems	1.11127	0	0.848745	1	No	1.11127	0.848745	17	29
Ethanolamine/Citrate	Sleep problems	Parental observation of sleep problems	1.11127	0	0.848745	1	Yes	0.89987	0.848745	12	29
Ethanolamine/Citrate	Special diet	Participant was on a special diet at the time of blood draw	5.5172	0.0710852	0.0661735	0.977366	No	5.5172	0.0661735	28	29
Ethanolamine/Citrate	Special diet	Participant was on a special diet at the time of blood draw	5.5172	0.0710852	0.0661735	0.977366	Yes	0.181251	0.0661735	1	29
Ethanolamine/Citrate	Stereotypies	Participant has exhibited stereotypies	1.06033	0	1	1	No	1.06033	1	11	29
Ethanolamine/Citrate	Stereotypies	Participant has exhibited stereotypies	1.06033	0	1	1	Yes	0.943103	1	18	29
Ethanolamine/Kynurenine	ADOS-2 Toddler RoC	ADOS-2 Toddler Module Range of Concern	0.45033	0	0.687878	1	Mid-to-moderate	0.45033	0.687878	1	36
Ethanolamine/Kynurenine	ADOS-2 Toddler RoC	ADOS-2 Toddler Module Range of Concern	0.45033	0	0.687878	1	Moderate to severe	2.22059	0.687878	9	36
Ethanolamine/Kynurenine	Anxiety	Parents observed anxiety like behavior	0.681613	0.015488	0.335264	1	No	0.681613	0.335264	22	36
Ethanolamine/Kynurenine	Anxiety	Parents observed anxiety like behavior	0.681613	0.015488	0.335264	1	Yes	1.46711	0.335264	13	36
Ethanolamine/Kynurenine	Attainment roll	Attainment of rolling was achieved normally, delayed, or not yet achieved	0.868726	0	1	1	delayed	0.868726	1	4	36
Ethanolamine/Kynurenine	Attainment roll	Attainment of rolling was achieved normally, delayed, or not yet achieved	0.868726	0	1	1	normal	1.15111	1	28	36
Ethanolamine/Kynurenine	Attainment sit	Attainment of sitting was achieved normally, delayed, or not yet achieved	0.599295	0	0.601436	1	delayed	0.599295	0.601436	3	36
Ethanolamine/Kynurenine	Attainment sit	Attainment of sitting was achieved normally, delayed, or not yet achieved	0.599295	0	0.601436	1	normal	1.66863	0.601436	29	36
Ethanolamine/Kynurenine	Attainment walk	Attainment of waling was achieved normally, delayed, or not yet achieved	0.58371	0	0.486893	1	delayed	0.58371	0.486893	4	36
Ethanolamine/Kynurenine	Attainment walk	Attainment of waling was achieved normally, delayed, or not yet achieved	0.58371	0	0.486893	1	normal	1.71318	0.486893	30	36
Ethanolamine/Kynurenine	Developmental regression	Past or current signs of developmental regression	0.917755	0	0.851971	1	No	0.917755	0.851971	19	36
Ethanolamine/Kynurenine	Developmental regression	Past or current signs of developmental regression	0.917755	0	0.851971	1	Yes	1.08962	0.851971	13	36
Ethanolamine/Kynurenine	First phrases	Attainment of spoken phrases was achieved normally, delayed, or not yet achieved		0.0346301	0.277489	1	delayed	1.29209	0.570145	13	36
Ethanolamine/Kynurenine	First phrases	Attainment of spoken phrases was achieved normally, delayed, or not yet achieved		0.0346301	0.277489	1	normal	0.386589	0.172666	3	36
Ethanolamine/Kynurenine	First phrases	Attainment of spoken phrases was achieved normally, delayed, or not yet achieved		0.0346301	0.277489	1	not yet achieved	1.23903	0.595925	18	36
Ethanolamine/Kynurenine	First words	Attainment of spoken words was achieved normally, delayed, or not yet achieved		0	0.868852	1	delayed	1.21587	0.59404	16	36
Ethanolamine/Kynurenine	First words	Attainment of spoken words was achieved normally, delayed, or not yet achieved		0	0.868852	1	normal	0.902461	0.859223	15	36
Ethanolamine/Kynurenine	First words	Attainment of spoken words was achieved normally, delayed, or not yet achieved		0	0.868852	1	not yet achieved	0.77457	1	3	36
Ethanolamine/Kynurenine	GI history	Does the participant have a history of a GI problem excluding constipation	0.700335	0	0.41715	1	No	0.700335	0.41715	25	36
Ethanolamine/Kynurenine	GI history	Does the participant have a history of a GI problem excluding constipation	0.700335	0	0.41715	1	Yes	1.42789	0.41715	11	36
Ethanolamine/Kynurenine	Gestational diabetes	Maternal gestational diabetes	0.491808	0.0571766	0.162984	1	No	0.491808	0.162984	26	36
Ethanolamine/Kynurenine	Gestational diabetes	Maternal gestational diabetes	0.491808	0.0571766	0.162984	1	Yes	2.03331	0.162984	7	36
Ethanolamine/Kynurenine	Low muscle tone	Low muscle tone was observed in the medical examination of the participant	1.49519	0	0.786065	1	No	1.49519	0.786065	30	36
Ethanolamine/Kynurenine	Low muscle tone	Low muscle tone was observed in the medical examination of the participant	1.49519	0	0.786065	1	Yes	0.668813	0.786065	3	36
Ethanolamine/Kynurenine	Medication	Participant was taking a medication at the time of the blood draw	1.23534	0	0.681297	1	No	1.23534	0.681297	10	36
Ethanolamine/Kynurenine	Medication	Participant was taking a medication at the time of the blood draw	1.23534	0	0.681297	1	Yes	0.809495	0.681297	23	36
Ethanolamine/Kynurenine	Megalencephaly	Physical examination suggests megalencephaly	0.889126	0	0.699614	1	No	0.889126	0.699614	32	36
Ethanolamine/Kynurenine	Megalencephaly	Physical examination suggests megalencephaly	0.889126	0	0.699614	1	Yes	1.1247	0.699614	2	36
Ethanolamine/Kynurenine	Physical abnormality	Participant was previously diagnosed with physical abnormality	0.653505	0	0.511661	1	No	0.653505	0.511661	29	36
Ethanolamine/Kynurenine	Physical abnormality	Participant was previously diagnosed with physical abnormality	0.653505	0	0.511661	1	Yes	1.53021	0.511661	4	36
Ethanolamine/Kynurenine	Preferred diet	Participant has dietary preferences for a specific type, color or texture of food	0.741015	0	0.473828	1	No	0.741015	0.473828	11	36
Ethanolamine/Kynurenine	Preferred diet	Participant has dietary preferences for a specific type, color or texture of food	0.741015	0	0.473828	1	Yes	1.3495	0.473828	24	36
Ethanolamine/Kynurenine	Race	The parental reported race of the participant		0.0674231	0.135146	1	American Indian or Alaska Native	3.26586	0.313372	1	36
Ethanolamine/Kynurenine	Race	The parental reported race of the participant		0.0674231	0.135146	1	Asian	0.428115	0.71385	1	36
Ethanolamine/Kynurenine	Race	The parental reported race of the participant		0.0674231	0.135146	1	Black or African American	2.40795	0.0876846	5	36
Ethanolamine/Kynurenine	Race	The parental reported race of the participant		0.0674231	0.135146	1	Native Hawaiian or Other Pacific Islander	0	1	0	36
Ethanolamine/Kynurenine	Race	The parental reported race of the participant		0.0674231	0.135146	1	Other	1.74714	0.216624	8	36
Ethanolamine/Kynurenine	Race	The parental reported race of the participant		0.0674231	0.135146	1	White	0.53564	0.0852253	21	36
Ethanolamine/Kynurenine	Seizure history	Participant has previous history of any type of seizure	1.66151	0	1	1	No	1.66151	1	35	36
Ethanolamine/Kynurenine	Seizure history	Participant has previous history of any type of seizure	1.66151	0	1	1	Yes	0.601864	1	1	36
Ethanolamine/Kynurenine	Sex	Biological sex of the participant	0.586059	0.0196817	0.394914	1	F	0.586059	0.394914	5	36
Ethanolamine/Kynurenine	Sex	Biological sex of the participant	0.586059	0.0196817	0.394914	1	M	1.70631	0.394914	31	36
Ethanolamine/Kynurenine	Sleep problems	Parental observation of sleep problems	0.631388	0.0385632	0.217093	1	No	0.631388	0.217093	16	36
Ethanolamine/Kynurenine	Sleep problems	Parental observation of sleep problems	0.631388	0.0385632	0.217093	1	Yes	1.58381	0.217093	19	36
Ethanolamine/Kynurenine	Special diet	Participant was on a special diet at the time of blood draw	1.12282	0	1	1	No	1.12282	1	30	36
Ethanolamine/Kynurenine	Special diet	Participant was on a special diet at the time of blood draw	1.12282	0	1	1	Yes	0.890612	1	5	36
Ethanolamine/Kynurenine	Stereotypies	Participant has exhibited stereotypies	0.35206	0.0963102	0.01689	0.911046	No	0.35206	0.01689	6	36
Ethanolamine/Kynurenine	Stereotypies	Participant has exhibited stereotypies	0.35206	0.0963102	0.01689	0.911046	Yes	2.84042	0.01689	28	36
Ethanolamine/Malate	ADOS-2 Toddler RoC	ADOS-2 Toddler Module Range of Concern	2.67753	0.0737334	0.181003	1	Mid-to-moderate	2.67753	0.181003	3	33
Ethanolamine/Malate	ADOS-2 Toddler RoC	ADOS-2 Toddler Module Range of Concern	2.67753	0.0737334	0.181003	1	Moderate to severe	0.373478	0.181003	5	33
Ethanolamine/Malate	Anxiety	Parents observed anxiety like behavior	0.712289	0	0.42868	1	No	0.712289	0.42868	21	33
Ethanolamine/Malate	Anxiety	Parents observed anxiety like behavior	0.712289	0	0.42868	1	Yes	1.40392	0.42868	12	33
Ethanolamine/Malate	Attainment roll	Attainment of rolling was achieved normally, delayed, or not yet achieved	0.8642	0	1	1	delayed	0.8642	1	4	33
Ethanolamine/Malate	Attainment roll	Attainment of rolling was achieved normally, delayed, or not yet achieved	0.8642	0	1	1	normal	1.15714	1	28	33
Ethanolamine/Malate	Attainment sit	Attainment of sitting was achieved normally, delayed, or not yet achieved	0.596165	0	0.601681	1	delayed	0.596165	0.601681	3	33
Ethanolamine/Malate	Attainment sit	Attainment of sitting was achieved normally, delayed, or not yet achieved	0.596165	0	0.601681	1	normal	1.67739	0.601681	29	33
Ethanolamine/Malate	Attainment walk	Attainment of waling was achieved normally, delayed, or not yet achieved	0.453044	0.0389512	0.238155	1	delayed	0.453044	0.238155	3	33
Ethanolamine/Malate	Attainment walk	Attainment of waling was achieved normally, delayed, or not yet achieved	0.453044	0.0389512	0.238155	1	normal	2.20729	0.238155	29	33
Ethanolamine/Malate	Developmental regression	Past or current signs of developmental regression	1.50696	0.00520607	0.340284	1	No	1.50696	0.340284	21	33
Ethanolamine/Malate	Developmental regression	Past or current signs of developmental regression	1.50696	0.00520607	0.340284	1	Yes	0.663587	0.340284	9	33
Ethanolamine/Malate	First phrases	Attainment of spoken phrases was achieved normally, delayed, or not yet achieved		0.108505	0.0139944	0.911046	delayed	1.65567	0.176426	14	33
Ethanolamine/Malate	First phrases	Attainment of spoken phrases was achieved normally, delayed, or not yet achieved		0.108505	0.0139944	0.911046	normal	2.02828	0.0996403	10	33
Ethanolamine/Malate	First phrases	Attainment of spoken phrases was achieved normally, delayed, or not yet achieved		0.108505	0.0139944	0.911046	not yet achieved	0.336981	0.00942655	8	33
Ethanolamine/Malate	First words	Attainment of spoken words was achieved normally, delayed, or not yet achieved		0.0904755	0.0391843	0.924657	delayed	0.79213	0.583339	12	33
Ethanolamine/Malate	First words	Attainment of spoken words was achieved normally, delayed, or not yet achieved		0.0904755	0.0391843	0.924657	normal	2.02497	0.066827	20	33
Ethanolamine/Malate	First words	Attainment of spoken words was achieved normally, delayed, or not yet achieved		0.0904755	0.0391843	0.924657	not yet achieved	0	0.0373109	0	33
Ethanolamine/Malate	GI history	Does the participant have a history of a GI problem excluding constipation	0.99433	0	1	1	No	0.99433	1	25	33
Ethanolamine/Malate	GI history	Does the participant have a history of a GI problem excluding constipation	0.99433	0	1	1	Yes	1.0057	1	8	33
Ethanolamine/Malate	Gestational diabetes	Maternal gestational diabetes	2.2339	0.0219312	0.407389	1	No	2.2339	0.407389	31	33
Ethanolamine/Malate	Gestational diabetes	Maternal gestational diabetes	2.2339	0.0219312	0.407389	1	Yes	0.447649	0.407389	2	33
Ethanolamine/Malate	Low muscle tone	Low muscle tone was observed in the medical examination of the participant	2.37252	0.0299008	0.291165	1	No	2.37252	0.291165	31	33
Ethanolamine/Malate	Low muscle tone	Low muscle tone was observed in the medical examination of the participant	2.37252	0.0299008	0.291165	1	Yes	0.421493	0.291165	2	33
Ethanolamine/Malate	Medication	Participant was taking a medication at the time of the blood draw	1.53987	0.0237749	0.295739	1	No	1.53987	0.295739	11	33
Ethanolamine/Malate	Medication	Participant was taking a medication at the time of the blood draw	1.53987	0.0237749	0.295739	1	Yes	0.649404	0.295739	21	33
Ethanolamine/Malate	Megalencephaly	Physical examination suggests megalencephaly	0.369472	0.0677632	0.0896226	1	No	0.369472	0.0896226	29	33
Ethanolamine/Malate	Megalencephaly	Physical examination suggests megalencephaly	0.369472	0.0677632	0.0896226	1	Yes	2.70657	0.0896226	4	33
Ethanolamine/Malate	Physical abnormality	Participant was previously diagnosed with physical abnormality	0.65661	0	0.5124	1	No	0.65661	0.5124	29	33
Ethanolamine/Malate	Physical abnormality	Participant was previously diagnosed with physical abnormality	0.65661	0	0.5124	1	Yes	1.52297	0.5124	4	33
Ethanolamine/Malate	Preferred diet	Participant has dietary preferences for a specific type, color or texture of food	0.823189	0	0.711183	1	No	0.823189	0.711183	11	33
Ethanolamine/Malate	Preferred diet	Participant has dietary preferences for a specific type, color or texture of food	0.823189	0	0.711183	1	Yes	1.21479	0.711183	22	33
Ethanolamine/Malate	Race	The parental reported race of the participant		0.0749829	0.147141	1	American Indian or Alaska Native	3.57796	0.291757	1	33
Ethanolamine/Malate	Race	The parental reported race of the participant		0.0749829	0.147141	1	Asian	3.12474	0.0404609	5	33
Ethanolamine/Malate	Race	The parental reported race of the participant		0.0749829	0.147141	1	Black or African American	0.422405	0.714712	1	33
Ethanolamine/Malate	Race	The parental reported race of the participant		0.0749829	0.147141	1	Native Hawaiian or Other Pacific Islander	0	1	0	33
Ethanolamine/Malate	Race	The parental reported race of the participant		0.0749829	0.147141	1	Other	0.573008	0.452495	3	33
Ethanolamine/Malate	Race	The parental reported race of the participant		0.0749829	0.147141	1	White	0.904995	0.84207	23	33
Ethanolamine/Malate	Seizure history	Participant has previous history of any type of seizure	#NUM!	0.0357836	0.386238	1	No	#NUM!	0.386238	33	33
Ethanolamine/Malate	Seizure history	Participant has previous history of any type of seizure	#NUM!	0.0357836	0.386238	1	Yes	0	0.386238	0	33
Ethanolamine/Malate	Sex	Biological sex of the participant	0.496286	0.0380553	0.268857	1	F	0.496286	0.268857	4	33
Ethanolamine/Malate	Sex	Biological sex of the participant	0.496286	0.0380553	0.268857	1	M	2.01497	0.268857	29	33
Ethanolamine/Malate	Sleep problems	Parental observation of sleep problems	1.06246	0	1	1	No	1.06246	1	19	33
Ethanolamine/Malate	Sleep problems	Parental observation of sleep problems	1.06246	0	1	1	Yes	0.941216	1	14	33
Ethanolamine/Malate	Special diet	Participant was on a special diet at the time of blood draw	3.03916	0.0548621	0.140044	1	No	3.03916	0.140044	31	33
Ethanolamine/Malate	Special diet	Participant was on a special diet at the time of blood draw	3.03916	0.0548621	0.140044	1	Yes	0.329038	0.140044	2	33
Ethanolamine/Malate	Stereotypies	Participant has exhibited stereotypies	1.92152	0.0693146	0.0908725	1	No	1.92152	0.0908725	17	33
Ethanolamine/Malate	Stereotypies	Participant has exhibited stereotypies	1.92152	0.0693146	0.0908725	1	Yes	0.52042	0.0908725	16	33
Ethanolamine/Urate	ADOS-2 Toddler RoC	ADOS-2 Toddler Module Range of Concern	1.72605	0	0.619913	1	Mid-to-moderate	1.72605	0.619913	2	25
Ethanolamine/Urate	ADOS-2 Toddler RoC	ADOS-2 Toddler Module Range of Concern	1.72605	0	0.619913	1	Moderate to severe	0.579356	0.619913	5	25
Ethanolamine/Urate	Anxiety	Parents observed anxiety like behavior	1.26303	0	0.818839	1	No	1.26303	0.818839	18	25
Ethanolamine/Urate	Anxiety	Parents observed anxiety like behavior	1.26303	0	0.818839	1	Yes	0.791746	0.818839	6	25
Ethanolamine/Urate	Attainment roll	Attainment of rolling was achieved normally, delayed, or not yet achieved	0.569061	0	0.756903	1	delayed	0.569061	0.756903	2	25
Ethanolamine/Urate	Attainment roll	Attainment of rolling was achieved normally, delayed, or not yet achieved	0.569061	0	0.756903	1	normal	1.75728	0.756903	21	25
Ethanolamine/Urate	Attainment sit	Attainment of sitting was achieved normally, delayed, or not yet achieved	0.884314	0	1	1	delayed	0.884314	1	3	25
Ethanolamine/Urate	Attainment sit	Attainment of sitting was achieved normally, delayed, or not yet achieved	0.884314	0	1	1	normal	1.13082	1	20	25
Ethanolamine/Urate	Attainment walk	Attainment of waling was achieved normally, delayed, or not yet achieved	1.21131	0	0.784228	1	delayed	1.21131	0.784228	5	25
Ethanolamine/Urate	Attainment walk	Attainment of waling was achieved normally, delayed, or not yet achieved	1.21131	0	0.784228	1	normal	0.825551	0.784228	19	25
Ethanolamine/Urate	Developmental regression	Past or current signs of developmental regression	3.96056	0.0987946	0.0207721	0.911046	No	3.96056	0.0207721	18	25
Ethanolamine/Urate	Developmental regression	Past or current signs of developmental regression	3.96056	0.0987946	0.0207721	0.911046	Yes	0.252489	0.0207721	3	25
Ethanolamine/Urate	First phrases	Attainment of spoken phrases was achieved normally, delayed, or not yet achieved		0	1	1	delayed	1.02977	1	8	25
Ethanolamine/Urate	First phrases	Attainment of spoken phrases was achieved normally, delayed, or not yet achieved		0	1	1	normal	0.838493	1	4	25
Ethanolamine/Urate	First phrases	Attainment of spoken phrases was achieved normally, delayed, or not yet achieved		0	1	1	not yet achieved	1.08089	1	12	25
Ethanolamine/Urate	First words	Attainment of spoken words was achieved normally, delayed, or not yet achieved		0.0642499	0.123151	1	delayed	1.24045	0.668648	11	25
Ethanolamine/Urate	First words	Attainment of spoken words was achieved normally, delayed, or not yet achieved		0.0642499	0.123151	1	normal	0.492876	0.136923	7	25
Ethanolamine/Urate	First words	Attainment of spoken words was achieved normally, delayed, or not yet achieved		0.0642499	0.123151	1	not yet achieved	2.37271	0.159804	5	25
Ethanolamine/Urate	GI history	Does the participant have a history of a GI problem excluding constipation	3.82634	0.0743844	0.0561024	0.977366	No	3.82634	0.0561024	23	25
Ethanolamine/Urate	GI history	Does the participant have a history of a GI problem excluding constipation	3.82634	0.0743844	0.0561024	0.977366	Yes	0.261346	0.0561024	2	25
Ethanolamine/Urate	Gestational diabetes	Maternal gestational diabetes	0.677962	0	0.516922	1	No	0.677962	0.516922	20	25
Ethanolamine/Urate	Gestational diabetes	Maternal gestational diabetes	0.677962	0	0.516922	1	Yes	1.47501	0.516922	4	25
Ethanolamine/Urate	Low muscle tone	Low muscle tone was observed in the medical examination of the participant	0.721807	0	0.531447	1	No	0.721807	0.531447	20	25
Ethanolamine/Urate	Low muscle tone	Low muscle tone was observed in the medical examination of the participant	0.721807	0	0.531447	1	Yes	1.38541	0.531447	4	25
Ethanolamine/Urate	Medication	Participant was taking a medication at the time of the blood draw	0.829699	0	0.808779	1	No	0.829699	0.808779	5	25
Ethanolamine/Urate	Medication	Participant was taking a medication at the time of the blood draw	0.829699	0	0.808779	1	Yes	1.20526	0.808779	17	25
Ethanolamine/Urate	Megalencephaly	Physical examination suggests megalencephaly	1.24951	0	1	1	No	1.24951	1	22	25
Ethanolamine/Urate	Megalencephaly	Physical examination suggests megalencephaly	1.24951	0	1	1	Yes	0.800316	1	1	25
Ethanolamine/Urate	Physical abnormality	Participant was previously diagnosed with physical abnormality	1.03038	0	1	1	No	1.03038	1	22	25
Ethanolamine/Urate	Physical abnormality	Participant was previously diagnosed with physical abnormality	1.03038	0	1	1	Yes	0.970512	1	2	25
Ethanolamine/Urate	Preferred diet	Participant has dietary preferences for a specific type, color or texture of food	1.20083	0	0.670586	1	No	1.20083	0.670586	10	25
Ethanolamine/Urate	Preferred diet	Participant has dietary preferences for a specific type, color or texture of food	1.20083	0	0.670586	1	Yes	0.832754	0.670586	14	25
Ethanolamine/Urate	Race	The parental reported race of the participant		0	0.559776	1	American Indian or Alaska Native	0	1	0	25
Ethanolamine/Urate	Race	The parental reported race of the participant		0	0.559776	1	Asian	2.24234	0.185674	3	25
Ethanolamine/Urate	Race	The parental reported race of the participant		0	0.559776	1	Black or African American	1.23645	0.678088	2	25
Ethanolamine/Urate	Race	The parental reported race of the participant		0	0.559776	1	Native Hawaiian or Other Pacific Islander	0	1	0	25
Ethanolamine/Urate	Race	The parental reported race of the participant		0	0.559776	1	Other	0.499939	0.558275	2	25
Ethanolamine/Urate	Race	The parental reported race of the participant		0	0.559776	1	White	1.01941	1	18	25
Ethanolamine/Urate	Seizure history	Participant has previous history of any type of seizure	0.509761	0	0.30478	1	No	0.509761	0.30478	23	25
Ethanolamine/Urate	Seizure history	Participant has previous history of any type of seizure	0.509761	0	0.30478	1	Yes	1.96171	0.30478	2	25
Ethanolamine/Urate	Sex	Biological sex of the participant	0.312035	0.0588894	0.130805	1	F	0.312035	0.130805	2	25
Ethanolamine/Urate	Sex	Biological sex of the participant	0.312035	0.0588894	0.130805	1	M	3.20477	0.130805	23	25
Ethanolamine/Urate	Sleep problems	Parental observation of sleep problems	0.770231	0	0.535475	1	No	0.770231	0.535475	12	25
Ethanolamine/Urate	Sleep problems	Parental observation of sleep problems	0.770231	0	0.535475	1	Yes	1.29831	0.535475	12	25
Ethanolamine/Urate	Special diet	Participant was on a special diet at the time of blood draw	2.10858	0.00875652	0.400803	1	No	2.10858	0.400803	22	25
Ethanolamine/Urate	Special diet	Participant was on a special diet at the time of blood draw	2.10858	0.00875652	0.400803	1	Yes	0.474252	0.400803	2	25
Ethanolamine/Urate	Stereotypies	Participant has exhibited stereotypies	1.24836	0	0.665554	1	No	1.24836	0.665554	10	25
Ethanolamine/Urate	Stereotypies	Participant has exhibited stereotypies	1.24836	0	0.665554	1	Yes	0.801051	0.665554	14	25
Ethanolamine/a-Ketoglutarate	ADOS-2 Toddler RoC	ADOS-2 Toddler Module Range of Concern	1.44482	0	0.701261	1	Mid-to-moderate	1.44482	0.701261	3	39
Ethanolamine/a-Ketoglutarate	ADOS-2 Toddler RoC	ADOS-2 Toddler Module Range of Concern	1.44482	0	0.701261	1	Moderate to severe	0.692128	0.701261	9	39
Ethanolamine/a-Ketoglutarate	Anxiety	Parents observed anxiety like behavior	1.22675	0	0.71503	1	No	1.22675	0.71503	29	39
Ethanolamine/a-Ketoglutarate	Anxiety	Parents observed anxiety like behavior	1.22675	0	0.71503	1	Yes	0.815161	0.71503	10	39
Ethanolamine/a-Ketoglutarate	Attainment roll	Attainment of rolling was achieved normally, delayed, or not yet achieved	0.950186	0	1	1	delayed	0.950186	1	5	39
Ethanolamine/a-Ketoglutarate	Attainment roll	Attainment of rolling was achieved normally, delayed, or not yet achieved	0.950186	0	1	1	normal	1.05243	1	32	39
Ethanolamine/a-Ketoglutarate	Attainment sit	Attainment of sitting was achieved normally, delayed, or not yet achieved	0.701636	0	0.632373	1	delayed	0.701636	0.632373	4	39
Ethanolamine/a-Ketoglutarate	Attainment sit	Attainment of sitting was achieved normally, delayed, or not yet achieved	0.701636	0	0.632373	1	normal	1.42524	0.632373	33	39
Ethanolamine/a-Ketoglutarate	Attainment walk	Attainment of waling was achieved normally, delayed, or not yet achieved	1.77624	0.0505091	0.177721	1	delayed	1.77624	0.177721	10	39
Ethanolamine/a-Ketoglutarate	Attainment walk	Attainment of waling was achieved normally, delayed, or not yet achieved	1.77624	0.0505091	0.177721	1	normal	0.562986	0.177721	27	39
Ethanolamine/a-Ketoglutarate	Developmental regression	Past or current signs of developmental regression	1.58459	0.025344	0.339956	1	No	1.58459	0.339956	22	39
Ethanolamine/a-Ketoglutarate	Developmental regression	Past or current signs of developmental regression	1.58459	0.025344	0.339956	1	Yes	0.631077	0.339956	9	39
Ethanolamine/a-Ketoglutarate	First phrases	Attainment of spoken phrases was achieved normally, delayed, or not yet achieved		0	0.943623	1	delayed	0.94516	1	12	39
Ethanolamine/a-Ketoglutarate	First phrases	Attainment of spoken phrases was achieved normally, delayed, or not yet achieved		0	0.943623	1	normal	1.13853	0.829655	8	39
Ethanolamine/a-Ketoglutarate	First phrases	Attainment of spoken phrases was achieved normally, delayed, or not yet achieved		0	0.943623	1	not yet achieved	0.966726	1	18	39
Ethanolamine/a-Ketoglutarate	First words	Attainment of spoken words was achieved normally, delayed, or not yet achieved		0	0.886845	1	delayed	1.15098	0.730854	17	39
Ethanolamine/a-Ketoglutarate	First words	Attainment of spoken words was achieved normally, delayed, or not yet achieved		0	0.886845	1	normal	0.986192	1	17	39
Ethanolamine/a-Ketoglutarate	First words	Attainment of spoken words was achieved normally, delayed, or not yet achieved		0	0.886845	1	not yet achieved	0.697523	0.785073	3	39
Ethanolamine/a-Ketoglutarate	GI history	Does the participant have a history of a GI problem excluding constipation	1.06615	0	1	1	No	1.06615	1	30	39
Ethanolamine/a-Ketoglutarate	GI history	Does the participant have a history of a GI problem excluding constipation	1.06615	0	1	1	Yes	0.937958	1	9	39
Ethanolamine/a-Ketoglutarate	Gestational diabetes	Maternal gestational diabetes	1.19219	0	1	1	No	1.19219	1	34	39
Ethanolamine/a-Ketoglutarate	Gestational diabetes	Maternal gestational diabetes	1.19219	0	1	1	Yes	0.838791	1	4	39
Ethanolamine/a-Ketoglutarate	Low muscle tone	Low muscle tone was observed in the medical examination of the participant	1.26905	0	0.804328	1	No	1.26905	0.804328	34	39
Ethanolamine/a-Ketoglutarate	Low muscle tone	Low muscle tone was observed in the medical examination of the participant	1.26905	0	0.804328	1	Yes	0.787992	0.804328	4	39
Ethanolamine/a-Ketoglutarate	Medication	Participant was taking a medication at the time of the blood draw	0.721159	0	0.545241	1	No	0.721159	0.545241	7	39
Ethanolamine/a-Ketoglutarate	Medication	Participant was taking a medication at the time of the blood draw	0.721159	0	0.545241	1	Yes	1.38666	0.545241	27	39
Ethanolamine/a-Ketoglutarate	Megalencephaly	Physical examination suggests megalencephaly	1.04462	0	1	1	No	1.04462	1	37	39
Ethanolamine/a-Ketoglutarate	Megalencephaly	Physical examination suggests megalencephaly	1.04462	0	1	1	Yes	0.957289	1	2	39
Ethanolamine/a-Ketoglutarate	Physical abnormality	Participant was previously diagnosed with physical abnormality	0.803531	0	0.762946	1	No	0.803531	0.762946	35	39
Ethanolamine/a-Ketoglutarate	Physical abnormality	Participant was previously diagnosed with physical abnormality	0.803531	0	0.762946	1	Yes	1.24451	0.762946	4	39
Ethanolamine/a-Ketoglutarate	Preferred diet	Participant has dietary preferences for a specific type, color or texture of food	0.928035	0	0.865216	1	No	0.928035	0.865216	14	39
Ethanolamine/a-Ketoglutarate	Preferred diet	Participant has dietary preferences for a specific type, color or texture of food	0.928035	0	0.865216	1	Yes	1.07755	0.865216	25	39
Ethanolamine/a-Ketoglutarate	Race	The parental reported race of the participant		0	0.35026	1	American Indian or Alaska Native	2.97662	0.336568	1	39
Ethanolamine/a-Ketoglutarate	Race	The parental reported race of the participant		0	0.35026	1	Asian	1.89586	0.280864	4	39
Ethanolamine/a-Ketoglutarate	Race	The parental reported race of the participant		0	0.35026	1	Black or African American	0.744948	1	2	39
Ethanolamine/a-Ketoglutarate	Race	The parental reported race of the participant		0	0.35026	1	Native Hawaiian or Other Pacific Islander	0	1	0	39
Ethanolamine/a-Ketoglutarate	Race	The parental reported race of the participant		0	0.35026	1	Other	0.470381	0.339884	3	39
Ethanolamine/a-Ketoglutarate	Race	The parental reported race of the participant		0	0.35026	1	White	1.16142	0.85343	29	39
Ethanolamine/a-Ketoglutarate	Seizure history	Participant has previous history of any type of seizure	1.82433	0	1	1	No	1.82433	1	38	39
Ethanolamine/a-Ketoglutarate	Seizure history	Participant has previous history of any type of seizure	1.82433	0	1	1	Yes	0.548146	1	1	39
Ethanolamine/a-Ketoglutarate	Sex	Biological sex of the participant	0.527025	0.0388925	0.223661	1	F	0.527025	0.223661	5	39
Ethanolamine/a-Ketoglutarate	Sex	Biological sex of the participant	0.527025	0.0388925	0.223661	1	M	1.89744	0.223661	34	39
Ethanolamine/a-Ketoglutarate	Sleep problems	Parental observation of sleep problems	0.80724	0	0.614433	1	No	0.80724	0.614433	20	39
Ethanolamine/a-Ketoglutarate	Sleep problems	Parental observation of sleep problems	0.80724	0	0.614433	1	Yes	1.23879	0.614433	19	39
Ethanolamine/a-Ketoglutarate	Special diet	Participant was on a special diet at the time of blood draw	1.68904	0	0.490396	1	No	1.68904	0.490396	35	39
Ethanolamine/a-Ketoglutarate	Special diet	Participant was on a special diet at the time of blood draw	1.68904	0	0.490396	1	Yes	0.592051	0.490396	4	39
Ethanolamine/a-Ketoglutarate	Stereotypies	Participant has exhibited stereotypies	1.22214	0	0.604527	1	No	1.22214	0.604527	16	39
Ethanolamine/a-Ketoglutarate	Stereotypies	Participant has exhibited stereotypies	1.22214	0	0.604527	1	Yes	0.818238	0.604527	23	39
Glutamic Acid/4-hydroxyproline	ADOS-2 Toddler RoC	ADOS-2 Toddler Module Range of Concern	0	0.0701516	0.34703	1	Mid-to-moderate	0	0.34703	0	29
Glutamic Acid/4-hydroxyproline	ADOS-2 Toddler RoC	ADOS-2 Toddler Module Range of Concern	0	0.0701516	0.34703	1	Moderate to severe	#NUM!	0.34703	7	29
Glutamic Acid/4-hydroxyproline	Anxiety	Parents observed anxiety like behavior	1.32567	0	0.675098	1	No	1.32567	0.675098	22	29
Glutamic Acid/4-hydroxyproline	Anxiety	Parents observed anxiety like behavior	1.32567	0	0.675098	1	Yes	0.754334	0.675098	7	29
Glutamic Acid/4-hydroxyproline	Attainment roll	Attainment of rolling was achieved normally, delayed, or not yet achieved	0.474432	0.00946658	0.403336	1	delayed	0.474432	0.403336	2	29
Glutamic Acid/4-hydroxyproline	Attainment roll	Attainment of rolling was achieved normally, delayed, or not yet achieved	0.474432	0.00946658	0.403336	1	normal	2.10778	0.403336	25	29
Glutamic Acid/4-hydroxyproline	Attainment sit	Attainment of sitting was achieved normally, delayed, or not yet achieved	1.37682	0	0.569934	1	delayed	1.37682	0.569934	5	29
Glutamic Acid/4-hydroxyproline	Attainment sit	Attainment of sitting was achieved normally, delayed, or not yet achieved	1.37682	0	0.569934	1	normal	0.726311	0.569934	22	29
Glutamic Acid/4-hydroxyproline	Attainment walk	Attainment of waling was achieved normally, delayed, or not yet achieved	1.78648	0.0419721	0.210423	1	delayed	1.78648	0.210423	8	29
Glutamic Acid/4-hydroxyproline	Attainment walk	Attainment of waling was achieved normally, delayed, or not yet achieved	1.78648	0.0419721	0.210423	1	normal	0.55976	0.210423	21	29
Glutamic Acid/4-hydroxyproline	Developmental regression	Past or current signs of developmental regression	1.05936	0	1	1	No	1.05936	1	15	29
Glutamic Acid/4-hydroxyproline	Developmental regression	Past or current signs of developmental regression	1.05936	0	1	1	Yes	0.943969	1	9	29
Glutamic Acid/4-hydroxyproline	First phrases	Attainment of spoken phrases was achieved normally, delayed, or not yet achieved		0	0.639744	1	delayed	0.641093	0.414837	7	29
Glutamic Acid/4-hydroxyproline	First phrases	Attainment of spoken phrases was achieved normally, delayed, or not yet achieved		0	0.639744	1	normal	1.09664	0.810118	6	29
Glutamic Acid/4-hydroxyproline	First phrases	Attainment of spoken phrases was achieved normally, delayed, or not yet achieved		0	0.639744	1	not yet achieved	1.35412	0.44971	16	29
Glutamic Acid/4-hydroxyproline	First words	Attainment of spoken words was achieved normally, delayed, or not yet achieved		0.0417841	0.22551	1	delayed	1.874	0.11746	16	29
Glutamic Acid/4-hydroxyproline	First words	Attainment of spoken words was achieved normally, delayed, or not yet achieved		0.0417841	0.22551	1	normal	0.524798	0.123105	9	29
Glutamic Acid/4-hydroxyproline	First words	Attainment of spoken words was achieved normally, delayed, or not yet achieved		0.0417841	0.22551	1	not yet achieved	0.972054	1	3	29
Glutamic Acid/4-hydroxyproline	GI history	Does the participant have a history of a GI problem excluding constipation	0.997597	0	1	1	No	0.997597	1	22	29
Glutamic Acid/4-hydroxyproline	GI history	Does the participant have a history of a GI problem excluding constipation	0.997597	0	1	1	Yes	1.00241	1	7	29
Glutamic Acid/4-hydroxyproline	Gestational diabetes	Maternal gestational diabetes	0.836162	0	0.765759	1	No	0.836162	0.765759	24	29
Glutamic Acid/4-hydroxyproline	Gestational diabetes	Maternal gestational diabetes	0.836162	0	0.765759	1	Yes	1.19594	0.765759	4	29
Glutamic Acid/4-hydroxyproline	Low muscle tone	Low muscle tone was observed in the medical examination of the participant	0.656174	0	0.384044	1	No	0.656174	0.384044	23	29
Glutamic Acid/4-hydroxyproline	Low muscle tone	Low muscle tone was observed in the medical examination of the participant	0.656174	0	0.384044	1	Yes	1.52399	0.384044	5	29
Glutamic Acid/4-hydroxyproline	Medication	Participant was taking a medication at the time of the blood draw	0.467485	0.0469273	0.183293	1	No	0.467485	0.183293	4	29
Glutamic Acid/4-hydroxyproline	Medication	Participant was taking a medication at the time of the blood draw	0.467485	0.0469273	0.183293	1	Yes	2.13911	0.183293	23	29
Glutamic Acid/4-hydroxyproline	Megalencephaly	Physical examination suggests megalencephaly	1.54698	0	1	1	No	1.54698	1	27	29
Glutamic Acid/4-hydroxyproline	Megalencephaly	Physical examination suggests megalencephaly	1.54698	0	1	1	Yes	0.64642	1	1	29
Glutamic Acid/4-hydroxyproline	Physical abnormality	Participant was previously diagnosed with physical abnormality	0.765168	0	0.723093	1	No	0.765168	0.723093	25	29
Glutamic Acid/4-hydroxyproline	Physical abnormality	Participant was previously diagnosed with physical abnormality	0.765168	0	0.723093	1	Yes	1.3069	0.723093	3	29
Glutamic Acid/4-hydroxyproline	Preferred diet	Participant has dietary preferences for a specific type, color or texture of food	1.17074	0	0.696611	1	No	1.17074	0.696611	12	29
Glutamic Acid/4-hydroxyproline	Preferred diet	Participant has dietary preferences for a specific type, color or texture of food	1.17074	0	0.696611	1	Yes	0.854162	0.696611	17	29
Glutamic Acid/4-hydroxyproline	Race	The parental reported race of the participant		0	0.659336	1	American Indian or Alaska Native	0	1	0	29
Glutamic Acid/4-hydroxyproline	Race	The parental reported race of the participant		0	0.659336	1	Asian	1.16628	0.691032	2	29
Glutamic Acid/4-hydroxyproline	Race	The parental reported race of the participant		0	0.659336	1	Black or African American	0	0.247602	0	29
Glutamic Acid/4-hydroxyproline	Race	The parental reported race of the participant		0	0.659336	1	Native Hawaiian or Other Pacific Islander	0	1	0	29
Glutamic Acid/4-hydroxyproline	Race	The parental reported race of the participant		0	0.659336	1	Other	1.2494	0.592293	5	29
Glutamic Acid/4-hydroxyproline	Race	The parental reported race of the participant		0	0.659336	1	White	1.2697	0.676371	22	29
Glutamic Acid/4-hydroxyproline	Seizure history	Participant has previous history of any type of seizure	0.602093	0	0.371262	1	No	0.602093	0.371262	27	29
Glutamic Acid/4-hydroxyproline	Seizure history	Participant has previous history of any type of seizure	0.602093	0	0.371262	1	Yes	1.66087	0.371262	2	29
Glutamic Acid/4-hydroxyproline	Sex	Biological sex of the participant	0.266998	0.0729395	0.0602961	0.977366	F	0.266998	0.0602961	2	29
Glutamic Acid/4-hydroxyproline	Sex	Biological sex of the participant	0.266998	0.0729395	0.0602961	0.977366	M	3.74535	0.0602961	27	29
Glutamic Acid/4-hydroxyproline	Sleep problems	Parental observation of sleep problems	1.09748	0	0.849385	1	No	1.09748	0.849385	17	29
Glutamic Acid/4-hydroxyproline	Sleep problems	Parental observation of sleep problems	1.09748	0	0.849385	1	Yes	0.911182	0.849385	12	29
Glutamic Acid/4-hydroxyproline	Special diet	Participant was on a special diet at the time of blood draw	2.61366	0.0401489	0.289235	1	No	2.61366	0.289235	27	29
Glutamic Acid/4-hydroxyproline	Special diet	Participant was on a special diet at the time of blood draw	2.61366	0.0401489	0.289235	1	Yes	0.382606	0.289235	2	29
Glutamic Acid/4-hydroxyproline	Stereotypies	Participant has exhibited stereotypies	1.81102	0.052909	0.155996	1	No	1.81102	0.155996	14	29
Glutamic Acid/4-hydroxyproline	Stereotypies	Participant has exhibited stereotypies	1.81102	0.052909	0.155996	1	Yes	0.552174	0.155996	14	29
Glutamine	ADOS-2 Toddler RoC	ADOS-2 Toddler Module Range of Concern	0	0	1	1	Mid-to-moderate	0	1	0	26
Glutamine	ADOS-2 Toddler RoC	ADOS-2 Toddler Module Range of Concern	0	0	1	1	Moderate to severe	#NUM!	1	4	26
Glutamine	Anxiety	Parents observed anxiety like behavior	0.428374	0.0835291	0.0427871	0.924657	No	0.428374	0.0427871	13	26
Glutamine	Anxiety	Parents observed anxiety like behavior	0.428374	0.0835291	0.0427871	0.924657	Yes	2.33441	0.0427871	12	26
Glutamine	Attainment roll	Attainment of rolling was achieved normally, delayed, or not yet achieved	0.244768	0.0500326	0.231425	1	delayed	0.244768	0.231425	1	26
Glutamine	Attainment roll	Attainment of rolling was achieved normally, delayed, or not yet achieved	0.244768	0.0500326	0.231425	1	normal	4.08551	0.231425	24	26
Glutamine	Attainment sit	Attainment of sitting was achieved normally, delayed, or not yet achieved	0.504148	0	0.55732	1	delayed	0.504148	0.55732	2	26
Glutamine	Attainment sit	Attainment of sitting was achieved normally, delayed, or not yet achieved	0.504148	0	0.55732	1	normal	1.98354	0.55732	23	26
Glutamine	Attainment walk	Attainment of waling was achieved normally, delayed, or not yet achieved	0.85397	0	1	1	delayed	0.85397	1	4	26
Glutamine	Attainment walk	Attainment of waling was achieved normally, delayed, or not yet achieved	0.85397	0	1	1	normal	1.171	1	21	26
Glutamine	Developmental regression	Past or current signs of developmental regression	1.56626	0	0.39319	1	No	1.56626	0.39319	17	26
Glutamine	Developmental regression	Past or current signs of developmental regression	1.56626	0	0.39319	1	Yes	0.638462	0.39319	7	26
Glutamine	First phrases	Attainment of spoken phrases was achieved normally, delayed, or not yet achieved		0.0587955	0.143942	1	delayed	0.37547	0.0802119	4	26
Glutamine	First phrases	Attainment of spoken phrases was achieved normally, delayed, or not yet achieved		0.0587955	0.143942	1	normal	1.05046	1	5	26
Glutamine	First phrases	Attainment of spoken phrases was achieved normally, delayed, or not yet achieved		0.0587955	0.143942	1	not yet achieved	1.99515	0.105288	16	26
Glutamine	First words	Attainment of spoken words was achieved normally, delayed, or not yet achieved		0.0713271	0.0819672	1	delayed	1.4918	0.406819	13	26
Glutamine	First words	Attainment of spoken words was achieved normally, delayed, or not yet achieved		0.0713271	0.0819672	1	normal	0.430648	0.0651138	7	26
Glutamine	First words	Attainment of spoken words was achieved normally, delayed, or not yet achieved		0.0713271	0.0819672	1	not yet achieved	2.13628	0.176565	5	26
Glutamine	GI history	Does the participant have a history of a GI problem excluding constipation	1.05837	0	1	1	No	1.05837	1	20	26
Glutamine	GI history	Does the participant have a history of a GI problem excluding constipation	1.05837	0	1	1	Yes	0.944852	1	6	26
Glutamine	Gestational diabetes	Maternal gestational diabetes	1.57405	0	0.754513	1	No	1.57405	0.754513	22	26
Glutamine	Gestational diabetes	Maternal gestational diabetes	1.57405	0	0.754513	1	Yes	0.635304	0.754513	2	26
Glutamine	Low muscle tone	Low muscle tone was observed in the medical examination of the participant	0.565264	0.0221048	0.348917	1	No	0.565264	0.348917	20	26
Glutamine	Low muscle tone	Low muscle tone was observed in the medical examination of the participant	0.565264	0.0221048	0.348917	1	Yes	1.76908	0.348917	5	26
Glutamine	Medication	Participant was taking a medication at the time of the blood draw	0.452834	0.038065	0.30883	1	No	0.452834	0.30883	3	26
Glutamine	Medication	Participant was taking a medication at the time of the blood draw	0.452834	0.038065	0.30883	1	Yes	2.20831	0.30883	18	26
Glutamine	Megalencephaly	Physical examination suggests megalencephaly	0.261919	0.101057	0.0367364	0.924657	No	0.261919	0.0367364	21	26
Glutamine	Megalencephaly	Physical examination suggests megalencephaly	0.261919	0.101057	0.0367364	0.924657	Yes	3.81797	0.0367364	4	26
Glutamine	Physical abnormality	Participant was previously diagnosed with physical abnormality	2.3016	0	0.712244	1	No	2.3016	0.712244	24	26
Glutamine	Physical abnormality	Participant was previously diagnosed with physical abnormality	2.3016	0	0.712244	1	Yes	0.434481	0.712244	1	26
Glutamine	Preferred diet	Participant has dietary preferences for a specific type, color or texture of food	0.721443	0	0.536348	1	No	0.721443	0.536348	8	26
Glutamine	Preferred diet	Participant has dietary preferences for a specific type, color or texture of food	0.721443	0	0.536348	1	Yes	1.38611	0.536348	18	26
Glutamine	Race	The parental reported race of the participant		0	0.473011	1	American Indian or Alaska Native	0	1	0	26
Glutamine	Race	The parental reported race of the participant		0	0.473011	1	Asian	0	0.390999	0	26
Glutamine	Race	The parental reported race of the participant		0	0.473011	1	Black or African American	1.8569	0.40914	3	26
Glutamine	Race	The parental reported race of the participant		0	0.473011	1	Native Hawaiian or Other Pacific Islander	0	1	0	26
Glutamine	Race	The parental reported race of the participant		0	0.473011	1	Other	0.472392	0.402756	2	26
Glutamine	Race	The parental reported race of the participant		0	0.473011	1	White	1.72846	0.373816	21	26
Glutamine	Seizure history	Participant has previous history of any type of seizure	#NUM!	0.0229838	0.620159	1	No	#NUM!	0.620159	26	26
Glutamine	Seizure history	Participant has previous history of any type of seizure	#NUM!	0.0229838	0.620159	1	Yes	0	0.620159	0	26
Glutamine	Sex	Biological sex of the participant	2.07547	0.0639964	0.0874367	1	F	2.07547	0.0874367	9	26
Glutamine	Sex	Biological sex of the participant	2.07547	0.0639964	0.0874367	1	M	0.481818	0.0874367	17	26
Glutamine	Sleep problems	Parental observation of sleep problems	0.702334	0	0.413481	1	No	0.702334	0.413481	12	26
Glutamine	Sleep problems	Parental observation of sleep problems	0.702334	0	0.413481	1	Yes	1.42382	0.413481	13	26
Glutamine	Special diet	Participant was on a special diet at the time of blood draw	1.02257	0	1	1	No	1.02257	1	22	26
Glutamine	Special diet	Participant was on a special diet at the time of blood draw	1.02257	0	1	1	Yes	0.977928	1	4	26
Glutamine	Stereotypies	Participant has exhibited stereotypies	1.16921	0	0.83157	1	No	1.16921	0.83157	10	26
Glutamine	Stereotypies	Participant has exhibited stereotypies	1.16921	0	0.83157	1	Yes	0.855281	0.83157	15	26
Glycine/Arginine	ADOS-2 Toddler RoC	ADOS-2 Toddler Module Range of Concern	1.28997	0	0.715524	1	Mid-to-moderate	1.28997	0.715524	3	35
Glycine/Arginine	ADOS-2 Toddler RoC	ADOS-2 Toddler Module Range of Concern	1.28997	0	0.715524	1	Moderate to severe	0.775212	0.715524	10	35
Glycine/Arginine	Anxiety	Parents observed anxiety like behavior	0.599759	0.0463138	0.177372	1	No	0.599759	0.177372	21	35
Glycine/Arginine	Anxiety	Parents observed anxiety like behavior	0.599759	0.0463138	0.177372	1	Yes	1.66734	0.177372	14	35
Glycine/Arginine	Attainment roll	Attainment of rolling was achieved normally, delayed, or not yet achieved	1.2915	0	0.61189	1	delayed	1.2915	0.61189	6	35
Glycine/Arginine	Attainment roll	Attainment of rolling was achieved normally, delayed, or not yet achieved	1.2915	0	0.61189	1	normal	0.774291	0.61189	29	35
Glycine/Arginine	Attainment sit	Attainment of sitting was achieved normally, delayed, or not yet achieved	1.25061	0	0.617901	1	delayed	1.25061	0.617901	6	35
Glycine/Arginine	Attainment sit	Attainment of sitting was achieved normally, delayed, or not yet achieved	1.25061	0	0.617901	1	normal	0.799613	0.617901	29	35
Glycine/Arginine	Attainment walk	Attainment of waling was achieved normally, delayed, or not yet achieved	1.18245	0	0.649376	1	delayed	1.18245	0.649376	7	35
Glycine/Arginine	Attainment walk	Attainment of waling was achieved normally, delayed, or not yet achieved	1.18245	0	0.649376	1	normal	0.8457	0.649376	27	35
Glycine/Arginine	Developmental regression	Past or current signs of developmental regression	1.02568	0	1	1	No	1.02568	1	21	35
Glycine/Arginine	Developmental regression	Past or current signs of developmental regression	1.02568	0	1	1	Yes	0.974959	1	13	35
Glycine/Arginine	First phrases	Attainment of spoken phrases was achieved normally, delayed, or not yet achieved		0.0747984	0.101559	1	delayed	0.494054	0.133245	7	35
Glycine/Arginine	First phrases	Attainment of spoken phrases was achieved normally, delayed, or not yet achieved		0.0747984	0.101559	1	normal	2.03416	0.073744	11	35
Glycine/Arginine	First phrases	Attainment of spoken phrases was achieved normally, delayed, or not yet achieved		0.0747984	0.101559	1	not yet achieved	1.02274	1	17	35
Glycine/Arginine	First words	Attainment of spoken words was achieved normally, delayed, or not yet achieved		0	0.912435	1	delayed	1.15365	0.724381	16	35
Glycine/Arginine	First words	Attainment of spoken words was achieved normally, delayed, or not yet achieved		0	0.912435	1	normal	0.963049	1	16	35
Glycine/Arginine	First words	Attainment of spoken words was achieved normally, delayed, or not yet achieved		0	0.912435	1	not yet achieved	0.746661	0.785095	3	35
Glycine/Arginine	GI history	Does the participant have a history of a GI problem excluding constipation	0.583807	0.0477868	0.15333	1	No	0.583807	0.15333	23	35
Glycine/Arginine	GI history	Does the participant have a history of a GI problem excluding constipation	0.583807	0.0477868	0.15333	1	Yes	1.7129	0.15333	12	35
Glycine/Arginine	Gestational diabetes	Maternal gestational diabetes	0.65808	0	0.41935	1	No	0.65808	0.41935	29	35
Glycine/Arginine	Gestational diabetes	Maternal gestational diabetes	0.65808	0	0.41935	1	Yes	1.51957	0.41935	6	35
Glycine/Arginine	Low muscle tone	Low muscle tone was observed in the medical examination of the participant	1.14569	0	1	1	No	1.14569	1	31	35
Glycine/Arginine	Low muscle tone	Low muscle tone was observed in the medical examination of the participant	1.14569	0	1	1	Yes	0.872839	1	4	35
Glycine/Arginine	Medication	Participant was taking a medication at the time of the blood draw	0.839338	0	0.831477	1	No	0.839338	0.831477	7	35
Glycine/Arginine	Medication	Participant was taking a medication at the time of the blood draw	0.839338	0	0.831477	1	Yes	1.19142	0.831477	23	35
Glycine/Arginine	Megalencephaly	Physical examination suggests megalencephaly	#NUM!	0.0463839	0.243168	1	No	#NUM!	0.243168	34	35
Glycine/Arginine	Megalencephaly	Physical examination suggests megalencephaly	#NUM!	0.0463839	0.243168	1	Yes	0	0.243168	0	35
Glycine/Arginine	Physical abnormality	Participant was previously diagnosed with physical abnormality	0.529412	0.0347546	0.206925	1	No	0.529412	0.206925	30	35
Glycine/Arginine	Physical abnormality	Participant was previously diagnosed with physical abnormality	0.529412	0.0347546	0.206925	1	Yes	1.88889	0.206925	5	35
Glycine/Arginine	Preferred diet	Participant has dietary preferences for a specific type, color or texture of food	0.73843	0	0.473409	1	No	0.73843	0.473409	11	35
Glycine/Arginine	Preferred diet	Participant has dietary preferences for a specific type, color or texture of food	0.73843	0	0.473409	1	Yes	1.35422	0.473409	24	35
Glycine/Arginine	Race	The parental reported race of the participant		0	0.743303	1	American Indian or Alaska Native	0	1	0	35
Glycine/Arginine	Race	The parental reported race of the participant		0	0.743303	1	Asian	0.440694	0.71246	1	35
Glycine/Arginine	Race	The parental reported race of the participant		0	0.743303	1	Black or African American	1.85952	0.285736	4	35
Glycine/Arginine	Race	The parental reported race of the participant		0	0.743303	1	Native Hawaiian or Other Pacific Islander	0	1	0	35
Glycine/Arginine	Race	The parental reported race of the participant		0	0.743303	1	Other	0.749925	0.803698	4	35
Glycine/Arginine	Race	The parental reported race of the participant		0	0.743303	1	White	1.16395	0.846626	26	35
Glycine/Arginine	Seizure history	Participant has previous history of any type of seizure	0.745418	0	0.661853	1	No	0.745418	0.661853	33	35
Glycine/Arginine	Seizure history	Participant has previous history of any type of seizure	0.745418	0	0.661853	1	Yes	1.34153	0.661853	2	35
Glycine/Arginine	Sex	Biological sex of the participant	1.34004	0	0.516903	1	F	1.34004	0.516903	9	35
Glycine/Arginine	Sex	Biological sex of the participant	1.34004	0	0.516903	1	M	0.746245	0.516903	26	35
Glycine/Arginine	Sleep problems	Parental observation of sleep problems	0.628191	0.039607	0.216396	1	No	0.628191	0.216396	16	35
Glycine/Arginine	Sleep problems	Parental observation of sleep problems	0.628191	0.039607	0.216396	1	Yes	1.59187	0.216396	19	35
Glycine/Arginine	Special diet	Participant was on a special diet at the time of blood draw	0.508034	0.0611572	0.0953204	1	No	0.508034	0.0953204	26	35
Glycine/Arginine	Special diet	Participant was on a special diet at the time of blood draw	0.508034	0.0611572	0.0953204	1	Yes	1.96837	0.0953204	9	35
Glycine/Arginine	Stereotypies	Participant has exhibited stereotypies	0.789577	0	0.588441	1	No	0.789577	0.588441	11	35
Glycine/Arginine	Stereotypies	Participant has exhibited stereotypies	0.789577	0	0.588441	1	Yes	1.2665	0.588441	24	35
Glycine/Asparagine	ADOS-2 Toddler RoC	ADOS-2 Toddler Module Range of Concern	0.362202	0	0.463327	1	Mid-to-moderate	0.362202	0.463327	1	35
Glycine/Asparagine	ADOS-2 Toddler RoC	ADOS-2 Toddler Module Range of Concern	0.362202	0	0.463327	1	Moderate to severe	2.76089	0.463327	11	35
Glycine/Asparagine	Anxiety	Parents observed anxiety like behavior	0.597939	0.0468139	0.176884	1	No	0.597939	0.176884	21	35
Glycine/Asparagine	Anxiety	Parents observed anxiety like behavior	0.597939	0.0468139	0.176884	1	Yes	1.67241	0.176884	14	35
Glycine/Asparagine	Attainment roll	Attainment of rolling was achieved normally, delayed, or not yet achieved	1.02414	0	1	1	delayed	1.02414	1	5	35
Glycine/Asparagine	Attainment roll	Attainment of rolling was achieved normally, delayed, or not yet achieved	1.02414	0	1	1	normal	0.976425	1	30	35
Glycine/Asparagine	Attainment sit	Attainment of sitting was achieved normally, delayed, or not yet achieved	0.992203	0	1	1	delayed	0.992203	1	5	35
Glycine/Asparagine	Attainment sit	Attainment of sitting was achieved normally, delayed, or not yet achieved	0.992203	0	1	1	normal	1.00786	1	30	35
Glycine/Asparagine	Attainment walk	Attainment of waling was achieved normally, delayed, or not yet achieved	0.765749	0	0.817152	1	delayed	0.765749	0.817152	5	35
Glycine/Asparagine	Attainment walk	Attainment of waling was achieved normally, delayed, or not yet achieved	0.765749	0	0.817152	1	normal	1.30591	0.817152	29	35
Glycine/Asparagine	Developmental regression	Past or current signs of developmental regression	1.05649	0	1	1	No	1.05649	1	20	35
Glycine/Asparagine	Developmental regression	Past or current signs of developmental regression	1.05649	0	1	1	Yes	0.946533	1	12	35
Glycine/Asparagine	First phrases	Attainment of spoken phrases was achieved normally, delayed, or not yet achieved		0.0685659	0.103559	1	delayed	0.402338	0.0411371	6	35
Glycine/Asparagine	First phrases	Attainment of spoken phrases was achieved normally, delayed, or not yet achieved		0.0685659	0.103559	1	normal	1.49727	0.371505	9	35
Glycine/Asparagine	First phrases	Attainment of spoken phrases was achieved normally, delayed, or not yet achieved		0.0685659	0.103559	1	not yet achieved	1.48787	0.294209	20	35
Glycine/Asparagine	First words	Attainment of spoken words was achieved normally, delayed, or not yet achieved		0.0562259	0.163535	1	delayed	1.01306	1	15	35
Glycine/Asparagine	First words	Attainment of spoken words was achieved normally, delayed, or not yet achieved		0.0562259	0.163535	1	normal	0.661149	0.292907	13	35
Glycine/Asparagine	First words	Attainment of spoken words was achieved normally, delayed, or not yet achieved		0.0562259	0.163535	1	not yet achieved	2.18566	0.0888943	7	35
Glycine/Asparagine	GI history	Does the participant have a history of a GI problem excluding constipation	1.07371	0	1	1	No	1.07371	1	27	35
Glycine/Asparagine	GI history	Does the participant have a history of a GI problem excluding constipation	1.07371	0	1	1	Yes	0.931348	1	8	35
Glycine/Asparagine	Gestational diabetes	Maternal gestational diabetes	0.65643	0	0.418896	1	No	0.65643	0.418896	29	35
Glycine/Asparagine	Gestational diabetes	Maternal gestational diabetes	0.65643	0	0.418896	1	Yes	1.52339	0.418896	6	35
Glycine/Asparagine	Low muscle tone	Low muscle tone was observed in the medical examination of the participant	1.60269	0	0.60208	1	No	1.60269	0.60208	32	35
Glycine/Asparagine	Low muscle tone	Low muscle tone was observed in the medical examination of the participant	1.60269	0	0.60208	1	Yes	0.623952	0.60208	3	35
Glycine/Asparagine	Medication	Participant was taking a medication at the time of the blood draw	0.883125	0	1	1	No	0.883125	1	7	35
Glycine/Asparagine	Medication	Participant was taking a medication at the time of the blood draw	0.883125	0	1	1	Yes	1.13234	1	22	35
Glycine/Asparagine	Megalencephaly	Physical examination suggests megalencephaly	1.97463	0	1	1	No	1.97463	1	34	35
Glycine/Asparagine	Megalencephaly	Physical examination suggests megalencephaly	1.97463	0	1	1	Yes	0.506425	1	1	35
Glycine/Asparagine	Physical abnormality	Participant was previously diagnosed with physical abnormality	0.701765	0	0.525519	1	No	0.701765	0.525519	31	35
Glycine/Asparagine	Physical abnormality	Participant was previously diagnosed with physical abnormality	0.701765	0	0.525519	1	Yes	1.42498	0.525519	4	35
Glycine/Asparagine	Preferred diet	Participant has dietary preferences for a specific type, color or texture of food	0.549818	0.0515158	0.149601	1	No	0.549818	0.149601	9	35
Glycine/Asparagine	Preferred diet	Participant has dietary preferences for a specific type, color or texture of food	0.549818	0.0515158	0.149601	1	Yes	1.81878	0.149601	26	35
Glycine/Asparagine	Race	The parental reported race of the participant		0	0.508197	1	American Indian or Alaska Native	0	1	0	35
Glycine/Asparagine	Race	The parental reported race of the participant		0	0.508197	1	Asian	0.441708	0.712392	1	35
Glycine/Asparagine	Race	The parental reported race of the participant		0	0.508197	1	Black or African American	1.30869	0.723238	3	35
Glycine/Asparagine	Race	The parental reported race of the participant		0	0.508197	1	Native Hawaiian or Other Pacific Islander	0	1	0	35
Glycine/Asparagine	Race	The parental reported race of the participant		0	0.508197	1	Other	0.335982	0.142092	2	35
Glycine/Asparagine	Race	The parental reported race of the participant		0	0.508197	1	White	2.02251	0.173137	29	35
Glycine/Asparagine	Seizure history	Participant has previous history of any type of seizure	0.743743	0	0.661438	1	No	0.743743	0.661438	33	35
Glycine/Asparagine	Seizure history	Participant has previous history of any type of seizure	0.743743	0	0.661438	1	Yes	1.34455	0.661438	2	35
Glycine/Asparagine	Sex	Biological sex of the participant	1.80158	0.0538108	0.132257	1	F	1.80158	0.132257	11	35
Glycine/Asparagine	Sex	Biological sex of the participant	1.80158	0.0538108	0.132257	1	M	0.555067	0.132257	24	35
Glycine/Asparagine	Sleep problems	Parental observation of sleep problems	0.631388	0.0385632	0.217093	1	No	0.631388	0.217093	16	35
Glycine/Asparagine	Sleep problems	Parental observation of sleep problems	0.631388	0.0385632	0.217093	1	Yes	1.58381	0.217093	19	35
Glycine/Asparagine	Special diet	Participant was on a special diet at the time of blood draw	0.725005	0	0.469467	1	No	0.725005	0.469467	28	35
Glycine/Asparagine	Special diet	Participant was on a special diet at the time of blood draw	0.725005	0	0.469467	1	Yes	1.3793	0.469467	7	35
Glycine/Asparagine	Stereotypies	Participant has exhibited stereotypies	1.03053	0	1	1	No	1.03053	1	13	35
Glycine/Asparagine	Stereotypies	Participant has exhibited stereotypies	1.03053	0	1	1	Yes	0.970372	1	22	35
Glycine/Carnitine	ADOS-2 Toddler RoC	ADOS-2 Toddler Module Range of Concern	1.4626	0	0.511598	1	Mid-to-moderate	1.4626	0.511598	4	54
Glycine/Carnitine	ADOS-2 Toddler RoC	ADOS-2 Toddler Module Range of Concern	1.4626	0	0.511598	1	Moderate to severe	0.683713	0.511598	12	54
Glycine/Carnitine	Anxiety	Parents observed anxiety like behavior	0.869042	0	0.635537	1	No	0.869042	0.635537	36	54
Glycine/Carnitine	Anxiety	Parents observed anxiety like behavior	0.869042	0	0.635537	1	Yes	1.15069	0.635537	17	54
Glycine/Carnitine	Attainment roll	Attainment of rolling was achieved normally, delayed, or not yet achieved	1.31994	0	0.52491	1	delayed	1.31994	0.52491	9	54
Glycine/Carnitine	Attainment roll	Attainment of rolling was achieved normally, delayed, or not yet achieved	1.31994	0	0.52491	1	normal	0.757613	0.52491	43	54
Glycine/Carnitine	Attainment sit	Attainment of sitting was achieved normally, delayed, or not yet achieved	1.27605	0	0.53165	1	delayed	1.27605	0.53165	9	54
Glycine/Carnitine	Attainment sit	Attainment of sitting was achieved normally, delayed, or not yet achieved	1.27605	0	0.53165	1	normal	0.783671	0.53165	43	54
Glycine/Carnitine	Attainment walk	Attainment of waling was achieved normally, delayed, or not yet achieved	1.25498	0	0.565928	1	delayed	1.25498	0.565928	11	54
Glycine/Carnitine	Attainment walk	Attainment of waling was achieved normally, delayed, or not yet achieved	1.25498	0	0.565928	1	normal	0.796827	0.565928	41	54
Glycine/Carnitine	Developmental regression	Past or current signs of developmental regression	0.843199	0	0.650562	1	No	0.843199	0.650562	30	54
Glycine/Carnitine	Developmental regression	Past or current signs of developmental regression	0.843199	0	0.650562	1	Yes	1.18596	0.650562	22	54
Glycine/Carnitine	First phrases	Attainment of spoken phrases was achieved normally, delayed, or not yet achieved		0	0.458617	1	delayed	0.792602	0.536663	15	54
Glycine/Carnitine	First phrases	Attainment of spoken phrases was achieved normally, delayed, or not yet achieved		0	0.458617	1	normal	0.728297	0.578534	8	54
Glycine/Carnitine	First phrases	Attainment of spoken phrases was achieved normally, delayed, or not yet achieved		0	0.458617	1	not yet achieved	1.46303	0.243824	30	54
Glycine/Carnitine	First words	Attainment of spoken words was achieved normally, delayed, or not yet achieved		0.0661473	0.147141	1	delayed	1.71831	0.0768784	29	54
Glycine/Carnitine	First words	Attainment of spoken words was achieved normally, delayed, or not yet achieved		0.0661473	0.147141	1	normal	0.737932	0.311834	21	54
Glycine/Carnitine	First words	Attainment of spoken words was achieved normally, delayed, or not yet achieved		0.0661473	0.147141	1	not yet achieved	0.455389	0.246569	3	54
Glycine/Carnitine	GI history	Does the participant have a history of a GI problem excluding constipation	0.659941	0.0396158	0.181649	1	No	0.659941	0.181649	37	54
Glycine/Carnitine	GI history	Does the participant have a history of a GI problem excluding constipation	0.659941	0.0396158	0.181649	1	Yes	1.51529	0.181649	17	54
Glycine/Carnitine	Gestational diabetes	Maternal gestational diabetes	1.12144	0	1	1	No	1.12144	1	48	54
Glycine/Carnitine	Gestational diabetes	Maternal gestational diabetes	1.12144	0	1	1	Yes	0.891714	1	6	54
Glycine/Carnitine	Low muscle tone	Low muscle tone was observed in the medical examination of the participant	1.94371	0.0343891	0.280671	1	No	1.94371	0.280671	50	54
Glycine/Carnitine	Low muscle tone	Low muscle tone was observed in the medical examination of the participant	1.94371	0.0343891	0.280671	1	Yes	0.51448	0.280671	4	54
Glycine/Carnitine	Medication	Participant was taking a medication at the time of the blood draw	0.508608	0.0658435	0.122179	1	No	0.508608	0.122179	8	54
Glycine/Carnitine	Medication	Participant was taking a medication at the time of the blood draw	0.508608	0.0658435	0.122179	1	Yes	1.96615	0.122179	42	54
Glycine/Carnitine	Megalencephaly	Physical examination suggests megalencephaly	0.951427	0	1	1	No	0.951427	1	51	54
Glycine/Carnitine	Megalencephaly	Physical examination suggests megalencephaly	0.951427	0	1	1	Yes	1.05105	1	3	54
Glycine/Carnitine	Physical abnormality	Participant was previously diagnosed with physical abnormality	0.906662	0	0.797465	1	No	0.906662	0.797465	49	54
Glycine/Carnitine	Physical abnormality	Participant was previously diagnosed with physical abnormality	0.906662	0	0.797465	1	Yes	1.10295	0.797465	5	54
Glycine/Carnitine	Preferred diet	Participant has dietary preferences for a specific type, color or texture of food	0.610113	0.0539702	0.137112	1	No	0.610113	0.137112	15	54
Glycine/Carnitine	Preferred diet	Participant has dietary preferences for a specific type, color or texture of food	0.610113	0.0539702	0.137112	1	Yes	1.63904	0.137112	39	54
Glycine/Carnitine	Race	The parental reported race of the participant		0.0282151	0.436625	1	American Indian or Alaska Native	0	1	0	54
Glycine/Carnitine	Race	The parental reported race of the participant		0.0282151	0.436625	1	Asian	0.570587	0.760061	2	54
Glycine/Carnitine	Race	The parental reported race of the participant		0.0282151	0.436625	1	Black or African American	2.38309	0.0739127	7	54
Glycine/Carnitine	Race	The parental reported race of the participant		0.0282151	0.436625	1	Native Hawaiian or Other Pacific Islander	0	1	0	54
Glycine/Carnitine	Race	The parental reported race of the participant		0.0282151	0.436625	1	Other	0.714462	0.543789	6	54
Glycine/Carnitine	Race	The parental reported race of the participant		0.0282151	0.436625	1	White	1.03337	1	39	54
Glycine/Carnitine	Seizure history	Participant has previous history of any type of seizure	#NUM!	0.0603069	0.153368	1	No	#NUM!	0.153368	54	54
Glycine/Carnitine	Seizure history	Participant has previous history of any type of seizure	#NUM!	0.0603069	0.153368	1	Yes	0	0.153368	0	54
Glycine/Carnitine	Sex	Biological sex of the participant	2.47193	0.128587	0.00428951	0.911046	F	2.47193	0.00428951	20	54
Glycine/Carnitine	Sex	Biological sex of the participant	2.47193	0.128587	0.00428951	0.911046	M	0.404542	0.00428951	34	54
Glycine/Carnitine	Sleep problems	Parental observation of sleep problems	1.01915	0	1	1	No	1.01915	1	30	54
Glycine/Carnitine	Sleep problems	Parental observation of sleep problems	1.01915	0	1	1	Yes	0.98121	1	23	54
Glycine/Carnitine	Special diet	Participant was on a special diet at the time of blood draw	0.544519	0.066434	0.110279	1	No	0.544519	0.110279	41	54
Glycine/Carnitine	Special diet	Participant was on a special diet at the time of blood draw	0.544519	0.066434	0.110279	1	Yes	1.83648	0.110279	13	54
Glycine/Carnitine	Stereotypies	Participant has exhibited stereotypies	1.01933	0	1	1	No	1.01933	1	20	54
Glycine/Carnitine	Stereotypies	Participant has exhibited stereotypies	1.01933	0	1	1	Yes	0.981033	1	34	54
Glycine/Citrate	ADOS-2 Toddler RoC	ADOS-2 Toddler Module Range of Concern	0.930488	0	1	1	Mid-to-moderate	0.930488	1	2	50
Glycine/Citrate	ADOS-2 Toddler RoC	ADOS-2 Toddler Module Range of Concern	0.930488	0	1	1	Moderate to severe	1.0747	1	9	50
Glycine/Citrate	Anxiety	Parents observed anxiety like behavior	0.969204	0	1	1	No	0.969204	1	35	50
Glycine/Citrate	Anxiety	Parents observed anxiety like behavior	0.969204	0	1	1	Yes	1.03178	1	15	50
Glycine/Citrate	Attainment roll	Attainment of rolling was achieved normally, delayed, or not yet achieved	1.0194	0	1	1	delayed	1.0194	1	7	50
Glycine/Citrate	Attainment roll	Attainment of rolling was achieved normally, delayed, or not yet achieved	1.0194	0	1	1	normal	0.980965	1	42	50
Glycine/Citrate	Attainment sit	Attainment of sitting was achieved normally, delayed, or not yet achieved	1.60618	0.0347174	0.202687	1	delayed	1.60618	0.202687	10	50
Glycine/Citrate	Attainment sit	Attainment of sitting was achieved normally, delayed, or not yet achieved	1.60618	0.0347174	0.202687	1	normal	0.622597	0.202687	39	50
Glycine/Citrate	Attainment walk	Attainment of waling was achieved normally, delayed, or not yet achieved	0.878281	0	0.846403	1	delayed	0.878281	0.846403	8	50
Glycine/Citrate	Attainment walk	Attainment of waling was achieved normally, delayed, or not yet achieved	0.878281	0	0.846403	1	normal	1.13859	0.846403	41	50
Glycine/Citrate	Developmental regression	Past or current signs of developmental regression	1.00114	0	1	1	No	1.00114	1	27	50
Glycine/Citrate	Developmental regression	Past or current signs of developmental regression	1.00114	0	1	1	Yes	0.998859	1	17	50
Glycine/Citrate	First phrases	Attainment of spoken phrases was achieved normally, delayed, or not yet achieved		0	0.57537	1	delayed	0.897855	0.872628	15	50
Glycine/Citrate	First phrases	Attainment of spoken phrases was achieved normally, delayed, or not yet achieved		0	0.57537	1	normal	0.68074	0.446133	7	50
Glycine/Citrate	First phrases	Attainment of spoken phrases was achieved normally, delayed, or not yet achieved		0	0.57537	1	not yet achieved	1.36276	0.365991	27	50
Glycine/Citrate	First words	Attainment of spoken words was achieved normally, delayed, or not yet achieved		0	0.713315	1	delayed	1.00539	1	21	50
Glycine/Citrate	First words	Attainment of spoken words was achieved normally, delayed, or not yet achieved		0	0.713315	1	normal	0.857946	0.652483	21	50
Glycine/Citrate	First words	Attainment of spoken words was achieved normally, delayed, or not yet achieved		0	0.713315	1	not yet achieved	1.40108	0.467612	7	50
Glycine/Citrate	GI history	Does the participant have a history of a GI problem excluding constipation	1.00883	0	1	1	No	1.00883	1	38	50
Glycine/Citrate	GI history	Does the participant have a history of a GI problem excluding constipation	1.00883	0	1	1	Yes	0.991244	1	12	50
Glycine/Citrate	Gestational diabetes	Maternal gestational diabetes	1.01742	0	1	1	No	1.01742	1	44	50
Glycine/Citrate	Gestational diabetes	Maternal gestational diabetes	1.01742	0	1	1	Yes	0.98288	1	6	50
Glycine/Citrate	Low muscle tone	Low muscle tone was observed in the medical examination of the participant	1.08551	0	1	1	No	1.08551	1	44	50
Glycine/Citrate	Low muscle tone	Low muscle tone was observed in the medical examination of the participant	1.08551	0	1	1	Yes	0.921223	1	6	50
Glycine/Citrate	Medication	Participant was taking a medication at the time of the blood draw	0.849366	0	0.854942	1	No	0.849366	0.854942	10	50
Glycine/Citrate	Medication	Participant was taking a medication at the time of the blood draw	0.849366	0	0.854942	1	Yes	1.17735	0.854942	33	50
Glycine/Citrate	Megalencephaly	Physical examination suggests megalencephaly	0.454224	0.0537849	0.17074	1	No	0.454224	0.17074	45	50
Glycine/Citrate	Megalencephaly	Physical examination suggests megalencephaly	0.454224	0.0537849	0.17074	1	Yes	2.20156	0.17074	5	50
Glycine/Citrate	Physical abnormality	Participant was previously diagnosed with physical abnormality	0.652508	0	0.418748	1	No	0.652508	0.418748	44	50
Glycine/Citrate	Physical abnormality	Participant was previously diagnosed with physical abnormality	0.652508	0	0.418748	1	Yes	1.53255	0.418748	6	50
Glycine/Citrate	Preferred diet	Participant has dietary preferences for a specific type, color or texture of food	0.384182	0.11249	0.00826391	0.911046	No	0.384182	0.00826391	10	50
Glycine/Citrate	Preferred diet	Participant has dietary preferences for a specific type, color or texture of food	0.384182	0.11249	0.00826391	0.911046	Yes	2.60293	0.00826391	40	50
Glycine/Citrate	Race	The parental reported race of the participant		0.0505615	0.283886	1	American Indian or Alaska Native	0	1	0	50
Glycine/Citrate	Race	The parental reported race of the participant		0.0505615	0.283886	1	Asian	0.294628	0.344808	1	50
Glycine/Citrate	Race	The parental reported race of the participant		0.0505615	0.283886	1	Black or African American	1.25276	0.762164	4	50
Glycine/Citrate	Race	The parental reported race of the participant		0.0505615	0.283886	1	Native Hawaiian or Other Pacific Islander	0	1	0	50
Glycine/Citrate	Race	The parental reported race of the participant		0.0505615	0.283886	1	Other	0.350207	0.0886403	3	50
Glycine/Citrate	Race	The parental reported race of the participant		0.0505615	0.283886	1	White	2.22067	0.0465924	42	50
Glycine/Citrate	Seizure history	Participant has previous history of any type of seizure	1.1239	0	1	1	No	1.1239	1	48	50
Glycine/Citrate	Seizure history	Participant has previous history of any type of seizure	1.1239	0	1	1	Yes	0.889763	1	2	50
Glycine/Citrate	Sex	Biological sex of the participant	1.05907	0	0.856021	1	F	1.05907	0.856021	11	50
Glycine/Citrate	Sex	Biological sex of the participant	1.05907	0	0.856021	1	M	0.944221	0.856021	39	50
Glycine/Citrate	Sleep problems	Parental observation of sleep problems	0.758376	0	0.370075	1	No	0.758376	0.370075	25	50
Glycine/Citrate	Sleep problems	Parental observation of sleep problems	0.758376	0	0.370075	1	Yes	1.31861	0.370075	25	50
Glycine/Citrate	Special diet	Participant was on a special diet at the time of blood draw	0.486413	0.0832058	0.0416137	0.924657	No	0.486413	0.0416137	37	50
Glycine/Citrate	Special diet	Participant was on a special diet at the time of blood draw	0.486413	0.0832058	0.0416137	0.924657	Yes	2.05586	0.0416137	13	50
Glycine/Citrate	Stereotypies	Participant has exhibited stereotypies	1.06676	0	0.87737	1	No	1.06676	0.87737	19	50
Glycine/Citrate	Stereotypies	Participant has exhibited stereotypies	1.06676	0	0.87737	1	Yes	0.937414	0.87737	31	50
Glycine/Hexanoylcarnitine	ADOS-2 Toddler RoC	ADOS-2 Toddler Module Range of Concern	1.02759	0	1	1	Mid-to-moderate	1.02759	1	2	30
Glycine/Hexanoylcarnitine	ADOS-2 Toddler RoC	ADOS-2 Toddler Module Range of Concern	1.02759	0	1	1	Moderate to severe	0.973153	1	8	30
Glycine/Hexanoylcarnitine	Anxiety	Parents observed anxiety like behavior	1.42045	0	0.538108	1	No	1.42045	0.538108	23	30
Glycine/Hexanoylcarnitine	Anxiety	Parents observed anxiety like behavior	1.42045	0	0.538108	1	Yes	0.704003	0.538108	7	30
Glycine/Hexanoylcarnitine	Attainment roll	Attainment of rolling was achieved normally, delayed, or not yet achieved	1.41005	0	0.566481	1	delayed	1.41005	0.566481	5	30
Glycine/Hexanoylcarnitine	Attainment roll	Attainment of rolling was achieved normally, delayed, or not yet achieved	1.41005	0	0.566481	1	normal	0.709196	0.566481	23	30
Glycine/Hexanoylcarnitine	Attainment sit	Attainment of sitting was achieved normally, delayed, or not yet achieved	2.17063	0.065189	0.0925938	1	delayed	2.17063	0.0925938	7	30
Glycine/Hexanoylcarnitine	Attainment sit	Attainment of sitting was achieved normally, delayed, or not yet achieved	2.17063	0.065189	0.0925938	1	normal	0.460696	0.0925938	21	30
Glycine/Hexanoylcarnitine	Attainment walk	Attainment of waling was achieved normally, delayed, or not yet achieved	2.1348	0.0714256	0.0802634	1	delayed	2.1348	0.0802634	9	30
Glycine/Hexanoylcarnitine	Attainment walk	Attainment of waling was achieved normally, delayed, or not yet achieved	2.1348	0.0714256	0.0802634	1	normal	0.468429	0.0802634	20	30
Glycine/Hexanoylcarnitine	Developmental regression	Past or current signs of developmental regression	1.05681	0	1	1	No	1.05681	1	17	30
Glycine/Hexanoylcarnitine	Developmental regression	Past or current signs of developmental regression	1.05681	0	1	1	Yes	0.946244	1	10	30
Glycine/Hexanoylcarnitine	First phrases	Attainment of spoken phrases was achieved normally, delayed, or not yet achieved		0	0.728109	1	delayed	0.930745	1	9	30
Glycine/Hexanoylcarnitine	First phrases	Attainment of spoken phrases was achieved normally, delayed, or not yet achieved		0	0.728109	1	normal	0.651315	0.62751	4	30
Glycine/Hexanoylcarnitine	First phrases	Attainment of spoken phrases was achieved normally, delayed, or not yet achieved		0	0.728109	1	not yet achieved	1.35013	0.450168	16	30
Glycine/Hexanoylcarnitine	First words	Attainment of spoken words was achieved normally, delayed, or not yet achieved		0	0.929228	1	delayed	1.09879	0.847767	13	30
Glycine/Hexanoylcarnitine	First words	Attainment of spoken words was achieved normally, delayed, or not yet achieved		0	0.929228	1	normal	1.07226	0.850723	14	30
Glycine/Hexanoylcarnitine	First words	Attainment of spoken words was achieved normally, delayed, or not yet achieved		0	0.929228	1	not yet achieved	0.602202	0.756718	2	30
Glycine/Hexanoylcarnitine	GI history	Does the participant have a history of a GI problem excluding constipation	1.02967	0	1	1	No	1.02967	1	23	30
Glycine/Hexanoylcarnitine	GI history	Does the participant have a history of a GI problem excluding constipation	1.02967	0	1	1	Yes	0.971189	1	7	30
Glycine/Hexanoylcarnitine	Gestational diabetes	Maternal gestational diabetes	#NUM!	0.0803312	0.0368539	0.924657	No	#NUM!	0.0368539	29	30
Glycine/Hexanoylcarnitine	Gestational diabetes	Maternal gestational diabetes	#NUM!	0.0803312	0.0368539	0.924657	Yes	0	0.0368539	0	30
Glycine/Hexanoylcarnitine	Low muscle tone	Low muscle tone was observed in the medical examination of the participant	0.908683	0	0.777135	1	No	0.908683	0.777135	25	30
Glycine/Hexanoylcarnitine	Low muscle tone	Low muscle tone was observed in the medical examination of the participant	0.908683	0	0.777135	1	Yes	1.10049	0.777135	4	30
Glycine/Hexanoylcarnitine	Medication	Participant was taking a medication at the time of the blood draw	0.941486	0	1	1	No	0.941486	1	7	30
Glycine/Hexanoylcarnitine	Medication	Participant was taking a medication at the time of the blood draw	0.941486	0	1	1	Yes	1.06215	1	21	30
Glycine/Hexanoylcarnitine	Megalencephaly	Physical examination suggests megalencephaly	0.755739	0	0.664417	1	No	0.755739	0.664417	27	30
Glycine/Hexanoylcarnitine	Megalencephaly	Physical examination suggests megalencephaly	0.755739	0	0.664417	1	Yes	1.32321	0.664417	2	30
Glycine/Hexanoylcarnitine	Physical abnormality	Participant was previously diagnosed with physical abnormality	2.68849	0	0.497111	1	No	2.68849	0.497111	28	30
Glycine/Hexanoylcarnitine	Physical abnormality	Participant was previously diagnosed with physical abnormality	2.68849	0	0.497111	1	Yes	0.371956	0.497111	1	30
Glycine/Hexanoylcarnitine	Preferred diet	Participant has dietary preferences for a specific type, color or texture of food	0.500891	0.0560713	0.122244	1	No	0.500891	0.122244	7	30
Glycine/Hexanoylcarnitine	Preferred diet	Participant has dietary preferences for a specific type, color or texture of food	0.500891	0.0560713	0.122244	1	Yes	1.99644	0.122244	23	30
Glycine/Hexanoylcarnitine	Race	The parental reported race of the participant		0	0.92443	1	American Indian or Alaska Native	0	1	0	30
Glycine/Hexanoylcarnitine	Race	The parental reported race of the participant		0	0.92443	1	Asian	1.10433	0.704051	2	30
Glycine/Hexanoylcarnitine	Race	The parental reported race of the participant		0	0.92443	1	Black or African American	0.462827	0.711054	1	30
Glycine/Hexanoylcarnitine	Race	The parental reported race of the participant		0	0.92443	1	Native Hawaiian or Other Pacific Islander	0	1	0	30
Glycine/Hexanoylcarnitine	Race	The parental reported race of the participant		0	0.92443	1	Other	1.19648	0.787572	5	30
Glycine/Hexanoylcarnitine	Race	The parental reported race of the participant		0	0.92443	1	White	1.10312	1	22	30
Glycine/Hexanoylcarnitine	Seizure history	Participant has previous history of any type of seizure	1.38324	0	1	1	No	1.38324	1	29	30
Glycine/Hexanoylcarnitine	Seizure history	Participant has previous history of any type of seizure	1.38324	0	1	1	Yes	0.722942	1	1	30
Glycine/Hexanoylcarnitine	Sex	Biological sex of the participant	0.914305	0	1	1	F	0.914305	1	6	30
Glycine/Hexanoylcarnitine	Sex	Biological sex of the participant	0.914305	0	1	1	M	1.09373	1	24	30
Glycine/Hexanoylcarnitine	Sleep problems	Parental observation of sleep problems	0.758137	0	0.56917	1	No	0.758137	0.56917	15	30
Glycine/Hexanoylcarnitine	Sleep problems	Parental observation of sleep problems	0.758137	0	0.56917	1	Yes	1.31902	0.56917	15	30
Glycine/Hexanoylcarnitine	Special diet	Participant was on a special diet at the time of blood draw	0.600432	0.0252065	0.298668	1	No	0.600432	0.298668	23	30
Glycine/Hexanoylcarnitine	Special diet	Participant was on a special diet at the time of blood draw	0.600432	0.0252065	0.298668	1	Yes	1.66547	0.298668	7	30
Glycine/Hexanoylcarnitine	Stereotypies	Participant has exhibited stereotypies	0.990054	0	1	1	No	0.990054	1	11	30
Glycine/Hexanoylcarnitine	Stereotypies	Participant has exhibited stereotypies	0.990054	0	1	1	Yes	1.01005	1	19	30
Glycine/Isoleucine	ADOS-2 Toddler RoC	ADOS-2 Toddler Module Range of Concern	0.492671	0	0.527522	1	Mid-to-moderate	0.492671	0.527522	2	38
Glycine/Isoleucine	ADOS-2 Toddler RoC	ADOS-2 Toddler Module Range of Concern	0.492671	0	0.527522	1	Moderate to severe	2.02975	0.527522	16	38
Glycine/Isoleucine	Anxiety	Parents observed anxiety like behavior	0.852861	0	0.707918	1	No	0.852861	0.707918	25	38
Glycine/Isoleucine	Anxiety	Parents observed anxiety like behavior	0.852861	0	0.707918	1	Yes	1.17252	0.707918	12	38
Glycine/Isoleucine	Attainment roll	Attainment of rolling was achieved normally, delayed, or not yet achieved	0.537513	0.00930903	0.453284	1	delayed	0.537513	0.453284	3	38
Glycine/Isoleucine	Attainment roll	Attainment of rolling was achieved normally, delayed, or not yet achieved	0.537513	0.00930903	0.453284	1	normal	1.86042	0.453284	33	38
Glycine/Isoleucine	Attainment sit	Attainment of sitting was achieved normally, delayed, or not yet achieved	0.521246	0.0178179	0.456103	1	delayed	0.521246	0.456103	3	38
Glycine/Isoleucine	Attainment sit	Attainment of sitting was achieved normally, delayed, or not yet achieved	0.521246	0.0178179	0.456103	1	normal	1.91848	0.456103	33	38
Glycine/Isoleucine	Attainment walk	Attainment of waling was achieved normally, delayed, or not yet achieved	0.377664	0.0597242	0.120756	1	delayed	0.377664	0.120756	3	38
Glycine/Isoleucine	Attainment walk	Attainment of waling was achieved normally, delayed, or not yet achieved	0.377664	0.0597242	0.120756	1	normal	2.64786	0.120756	34	38
Glycine/Isoleucine	Developmental regression	Past or current signs of developmental regression	0.875258	0	0.724005	1	No	0.875258	0.724005	21	38
Glycine/Isoleucine	Developmental regression	Past or current signs of developmental regression	0.875258	0	0.724005	1	Yes	1.14252	0.724005	15	38
Glycine/Isoleucine	First phrases	Attainment of spoken phrases was achieved normally, delayed, or not yet achieved		0	0.520992	1	delayed	0.857756	0.855632	11	38
Glycine/Isoleucine	First phrases	Attainment of spoken phrases was achieved normally, delayed, or not yet achieved		0	0.520992	1	normal	0.636073	0.514545	5	38
Glycine/Isoleucine	First phrases	Attainment of spoken phrases was achieved normally, delayed, or not yet achieved		0	0.520992	1	not yet achieved	1.46539	0.305932	21	38
Glycine/Isoleucine	First words	Attainment of spoken words was achieved normally, delayed, or not yet achieved		0	0.881647	1	delayed	1.15995	0.730311	17	38
Glycine/Isoleucine	First words	Attainment of spoken words was achieved normally, delayed, or not yet achieved		0	0.881647	1	normal	0.976727	1	17	38
Glycine/Isoleucine	First words	Attainment of spoken words was achieved normally, delayed, or not yet achieved		0	0.881647	1	not yet achieved	0.701047	0.785012	3	38
Glycine/Isoleucine	GI history	Does the participant have a history of a GI problem excluding constipation	1.02187	0	1	1	No	1.02187	1	29	38
Glycine/Isoleucine	GI history	Does the participant have a history of a GI problem excluding constipation	1.02187	0	1	1	Yes	0.978598	1	9	38
Glycine/Isoleucine	Gestational diabetes	Maternal gestational diabetes	0.398632	0.0944911	0.0332842	0.924657	No	0.398632	0.0332842	28	38
Glycine/Isoleucine	Gestational diabetes	Maternal gestational diabetes	0.398632	0.0944911	0.0332842	0.924657	Yes	2.50858	0.0332842	9	38
Glycine/Isoleucine	Low muscle tone	Low muscle tone was observed in the medical examination of the participant	2.69183	0.0436334	0.205658	1	No	2.69183	0.205658	35	38
Glycine/Isoleucine	Low muscle tone	Low muscle tone was observed in the medical examination of the participant	2.69183	0.0436334	0.205658	1	Yes	0.371495	0.205658	2	38
Glycine/Isoleucine	Medication	Participant was taking a medication at the time of the blood draw	0.737852	0	0.545609	1	No	0.737852	0.545609	7	38
Glycine/Isoleucine	Medication	Participant was taking a medication at the time of the blood draw	0.737852	0	0.545609	1	Yes	1.35529	0.545609	26	38
Glycine/Isoleucine	Megalencephaly	Physical examination suggests megalencephaly	0.979061	0	1	1	No	0.979061	1	35	38
Glycine/Isoleucine	Megalencephaly	Physical examination suggests megalencephaly	0.979061	0	1	1	Yes	1.02139	1	2	38
Glycine/Isoleucine	Physical abnormality	Participant was previously diagnosed with physical abnormality	0.750486	0	0.542827	1	No	0.750486	0.542827	33	38
Glycine/Isoleucine	Physical abnormality	Participant was previously diagnosed with physical abnormality	0.750486	0	0.542827	1	Yes	1.33247	0.542827	4	38
Glycine/Isoleucine	Preferred diet	Participant has dietary preferences for a specific type, color or texture of food	0.847156	0	0.729066	1	No	0.847156	0.729066	13	38
Glycine/Isoleucine	Preferred diet	Participant has dietary preferences for a specific type, color or texture of food	0.847156	0	0.729066	1	Yes	1.18042	0.729066	25	38
Glycine/Isoleucine	Race	The parental reported race of the participant		0.0227533	0.339464	1	American Indian or Alaska Native	0	1	0	38
Glycine/Isoleucine	Race	The parental reported race of the participant		0.0227533	0.339464	1	Asian	0	0.154063	0	38
Glycine/Isoleucine	Race	The parental reported race of the participant		0.0227533	0.339464	1	Black or African American	1.1885	0.736225	3	38
Glycine/Isoleucine	Race	The parental reported race of the participant		0.0227533	0.339464	1	Native Hawaiian or Other Pacific Islander	0	1	0	38
Glycine/Isoleucine	Race	The parental reported race of the participant		0.0227533	0.339464	1	Other	0.479347	0.337229	3	38
Glycine/Isoleucine	Race	The parental reported race of the participant		0.0227533	0.339464	1	White	2.25205	0.0913902	32	38
Glycine/Isoleucine	Seizure history	Participant has previous history of any type of seizure	#NUM!	0.0423952	0.398474	1	No	#NUM!	0.398474	38	38
Glycine/Isoleucine	Seizure history	Participant has previous history of any type of seizure	#NUM!	0.0423952	0.398474	1	Yes	0	0.398474	0	38
Glycine/Isoleucine	Sex	Biological sex of the participant	1.8237	0.0592229	0.101133	1	F	1.8237	0.101133	12	38
Glycine/Isoleucine	Sex	Biological sex of the participant	1.8237	0.0592229	0.101133	1	M	0.548335	0.101133	26	38
Glycine/Isoleucine	Sleep problems	Parental observation of sleep problems	0.501736	0.0788167	0.0570779	0.977366	No	0.501736	0.0570779	15	38
Glycine/Isoleucine	Sleep problems	Parental observation of sleep problems	0.501736	0.0788167	0.0570779	0.977366	Yes	1.99308	0.0570779	22	38
Glycine/Isoleucine	Special diet	Participant was on a special diet at the time of blood draw	0.486568	0.0713829	0.0660714	0.977366	No	0.486568	0.0660714	28	38
Glycine/Isoleucine	Special diet	Participant was on a special diet at the time of blood draw	0.486568	0.0713829	0.0660714	0.977366	Yes	2.05521	0.0660714	10	38
Glycine/Isoleucine	Stereotypies	Participant has exhibited stereotypies	0.719689	0	0.478174	1	No	0.719689	0.478174	11	38
Glycine/Isoleucine	Stereotypies	Participant has exhibited stereotypies	0.719689	0	0.478174	1	Yes	1.38949	0.478174	26	38
Glycine/Leucine	ADOS-2 Toddler RoC	ADOS-2 Toddler Module Range of Concern	1.78402	0	0.473307	1	Mid-to-moderate	1.78402	0.473307	4	30
Glycine/Leucine	ADOS-2 Toddler RoC	ADOS-2 Toddler Module Range of Concern	1.78402	0	0.473307	1	Moderate to severe	0.560531	0.473307	10	30
Glycine/Leucine	Anxiety	Parents observed anxiety like behavior	0.601575	0.0393675	0.214132	1	No	0.601575	0.214132	18	30
Glycine/Leucine	Anxiety	Parents observed anxiety like behavior	0.601575	0.0393675	0.214132	1	Yes	1.6623	0.214132	12	30
Glycine/Leucine	Attainment roll	Attainment of rolling was achieved normally, delayed, or not yet achieved	0.694585	0	0.783245	1	delayed	0.694585	0.783245	3	30
Glycine/Leucine	Attainment roll	Attainment of rolling was achieved normally, delayed, or not yet achieved	0.694585	0	0.783245	1	normal	1.43971	0.783245	26	30
Glycine/Leucine	Attainment sit	Attainment of sitting was achieved normally, delayed, or not yet achieved	0.95024	0	1	1	delayed	0.95024	1	4	30
Glycine/Leucine	Attainment sit	Attainment of sitting was achieved normally, delayed, or not yet achieved	0.95024	0	1	1	normal	1.05237	1	25	30
Glycine/Leucine	Attainment walk	Attainment of waling was achieved normally, delayed, or not yet achieved	0.897757	0	1	1	delayed	0.897757	1	5	30
Glycine/Leucine	Attainment walk	Attainment of waling was achieved normally, delayed, or not yet achieved	0.897757	0	1	1	normal	1.11389	1	25	30
Glycine/Leucine	Developmental regression	Past or current signs of developmental regression	0.569008	0.0509793	0.168134	1	No	0.569008	0.168134	14	30
Glycine/Leucine	Developmental regression	Past or current signs of developmental regression	0.569008	0.0509793	0.168134	1	Yes	1.75744	0.168134	15	30
Glycine/Leucine	First phrases	Attainment of spoken phrases was achieved normally, delayed, or not yet achieved		0	0.440224	1	delayed	0.732502	0.550097	8	30
Glycine/Leucine	First phrases	Attainment of spoken phrases was achieved normally, delayed, or not yet achieved		0	0.440224	1	normal	0.629598	0.481701	4	30
Glycine/Leucine	First phrases	Attainment of spoken phrases was achieved normally, delayed, or not yet achieved		0	0.440224	1	not yet achieved	1.67876	0.190427	18	30
Glycine/Leucine	First words	Attainment of spoken words was achieved normally, delayed, or not yet achieved		0	0.518593	1	delayed	1.58639	0.254112	16	30
Glycine/Leucine	First words	Attainment of spoken words was achieved normally, delayed, or not yet achieved		0	0.518593	1	normal	0.754739	0.571615	12	30
Glycine/Leucine	First words	Attainment of spoken words was achieved normally, delayed, or not yet achieved		0	0.518593	1	not yet achieved	0.564975	0.760533	2	30
Glycine/Leucine	GI history	Does the participant have a history of a GI problem excluding constipation	1.62295	0	0.386411	1	No	1.62295	0.386411	25	30
Glycine/Leucine	GI history	Does the participant have a history of a GI problem excluding constipation	1.62295	0	0.386411	1	Yes	0.616161	0.386411	5	30
Glycine/Leucine	Gestational diabetes	Maternal gestational diabetes	0.354127	0.102329	0.0215336	0.911046	No	0.354127	0.0215336	22	30
Glycine/Leucine	Gestational diabetes	Maternal gestational diabetes	0.354127	0.102329	0.0215336	0.911046	Yes	2.82384	0.0215336	8	30
Glycine/Leucine	Low muscle tone	Low muscle tone was observed in the medical examination of the participant	0.94701	0	1	1	No	0.94701	1	26	30
Glycine/Leucine	Low muscle tone	Low muscle tone was observed in the medical examination of the participant	0.94701	0	1	1	Yes	1.05596	1	4	30
Glycine/Leucine	Medication	Participant was taking a medication at the time of the blood draw	0.788677	0	0.821894	1	No	0.788677	0.821894	6	30
Glycine/Leucine	Medication	Participant was taking a medication at the time of the blood draw	0.788677	0	0.821894	1	Yes	1.26795	0.821894	21	30
Glycine/Leucine	Megalencephaly	Physical examination suggests megalencephaly	1.66524	0	1	1	No	1.66524	1	29	30
Glycine/Leucine	Megalencephaly	Physical examination suggests megalencephaly	1.66524	0	1	1	Yes	0.600513	1	1	30
Glycine/Leucine	Physical abnormality	Participant was previously diagnosed with physical abnormality	0.828171	0	0.733616	1	No	0.828171	0.733616	27	30
Glycine/Leucine	Physical abnormality	Participant was previously diagnosed with physical abnormality	0.828171	0	0.733616	1	Yes	1.20748	0.733616	3	30
Glycine/Leucine	Preferred diet	Participant has dietary preferences for a specific type, color or texture of food	0.393501	0.0812188	0.050565	0.977366	No	0.393501	0.050565	6	30
Glycine/Leucine	Preferred diet	Participant has dietary preferences for a specific type, color or texture of food	0.393501	0.0812188	0.050565	0.977366	Yes	2.54129	0.050565	24	30
Glycine/Leucine	Race	The parental reported race of the participant		0	0.560976	1	American Indian or Alaska Native	0	1	0	30
Glycine/Leucine	Race	The parental reported race of the participant		0	0.560976	1	Asian	0	0.243792	0	30
Glycine/Leucine	Race	The parental reported race of the participant		0	0.560976	1	Black or African American	1.5682	0.447929	3	30
Glycine/Leucine	Race	The parental reported race of the participant		0	0.560976	1	Native Hawaiian or Other Pacific Islander	0	1	0	30
Glycine/Leucine	Race	The parental reported race of the participant		0	0.560976	1	Other	0.633839	0.5999	3	30
Glycine/Leucine	Race	The parental reported race of the participant		0	0.560976	1	White	1.64911	0.404337	24	30
Glycine/Leucine	Seizure history	Participant has previous history of any type of seizure	#NUM!	0.0307258	0.63474	1	No	#NUM!	0.63474	30	30
Glycine/Leucine	Seizure history	Participant has previous history of any type of seizure	#NUM!	0.0307258	0.63474	1	Yes	0	0.63474	0	30
Glycine/Leucine	Sex	Biological sex of the participant	2.30496	0.0860571	0.0380007	0.924657	F	2.30496	0.0380007	11	30
Glycine/Leucine	Sex	Biological sex of the participant	2.30496	0.0860571	0.0380007	0.924657	M	0.433846	0.0380007	19	30
Glycine/Leucine	Sleep problems	Parental observation of sleep problems	0.426308	0.0903839	0.0352455	0.924657	No	0.426308	0.0352455	11	30
Glycine/Leucine	Sleep problems	Parental observation of sleep problems	0.426308	0.0903839	0.0352455	0.924657	Yes	2.34572	0.0352455	19	30
Glycine/Leucine	Special diet	Participant was on a special diet at the time of blood draw	0.404456	0.0893271	0.0362364	0.924657	No	0.404456	0.0362364	21	30
Glycine/Leucine	Special diet	Participant was on a special diet at the time of blood draw	0.404456	0.0893271	0.0362364	0.924657	Yes	2.47246	0.0362364	9	30
Glycine/Leucine	Stereotypies	Participant has exhibited stereotypies	1.00803	0	1	1	No	1.00803	1	11	30
Glycine/Leucine	Stereotypies	Participant has exhibited stereotypies	1.00803	0	1	1	Yes	0.992029	1	19	30
Glycine/Lysine	ADOS-2 Toddler RoC	ADOS-2 Toddler Module Range of Concern	0.836659	0	1	1	Mid-to-moderate	0.836659	1	1	26
Glycine/Lysine	ADOS-2 Toddler RoC	ADOS-2 Toddler Module Range of Concern	0.836659	0	1	1	Moderate to severe	1.19523	1	5	26
Glycine/Lysine	Anxiety	Parents observed anxiety like behavior	0.766181	0	0.512881	1	No	0.766181	0.512881	17	26
Glycine/Lysine	Anxiety	Parents observed anxiety like behavior	0.766181	0	0.512881	1	Yes	1.30517	0.512881	9	26
Glycine/Lysine	Attainment roll	Attainment of rolling was achieved normally, delayed, or not yet achieved	1.17566	0	0.766973	1	delayed	1.17566	0.766973	4	26
Glycine/Lysine	Attainment roll	Attainment of rolling was achieved normally, delayed, or not yet achieved	1.17566	0	0.766973	1	normal	0.850583	0.766973	21	26
Glycine/Lysine	Attainment sit	Attainment of sitting was achieved normally, delayed, or not yet achieved	1.13956	0	0.771073	1	delayed	1.13956	0.771073	4	26
Glycine/Lysine	Attainment sit	Attainment of sitting was achieved normally, delayed, or not yet achieved	1.13956	0	0.771073	1	normal	0.877529	0.771073	21	26
Glycine/Lysine	Attainment walk	Attainment of waling was achieved normally, delayed, or not yet achieved	1.13387	0	0.790895	1	delayed	1.13387	0.790895	5	26
Glycine/Lysine	Attainment walk	Attainment of waling was achieved normally, delayed, or not yet achieved	1.13387	0	0.790895	1	normal	0.881938	0.790895	20	26
Glycine/Lysine	Developmental regression	Past or current signs of developmental regression	0.665762	0	0.398565	1	No	0.665762	0.398565	13	26
Glycine/Lysine	Developmental regression	Past or current signs of developmental regression	0.665762	0	0.398565	1	Yes	1.50204	0.398565	12	26
Glycine/Lysine	First phrases	Attainment of spoken phrases was achieved normally, delayed, or not yet achieved		0.0545602	0.212715	1	delayed	0.475276	0.1958	5	26
Glycine/Lysine	First phrases	Attainment of spoken phrases was achieved normally, delayed, or not yet achieved		0.0545602	0.212715	1	normal	0.749909	0.799516	4	26
Glycine/Lysine	First phrases	Attainment of spoken phrases was achieved normally, delayed, or not yet achieved		0.0545602	0.212715	1	not yet achieved	2.12071	0.0732258	17	26
Glycine/Lysine	First words	Attainment of spoken words was achieved normally, delayed, or not yet achieved		0	0.69972	1	delayed	1.36696	0.541603	13	26
Glycine/Lysine	First words	Attainment of spoken words was achieved normally, delayed, or not yet achieved		0	0.69972	1	normal	0.710194	0.427425	10	26
Glycine/Lysine	First words	Attainment of spoken words was achieved normally, delayed, or not yet achieved		0	0.69972	1	not yet achieved	1.06162	1	3	26
Glycine/Lysine	GI history	Does the participant have a history of a GI problem excluding constipation	1.06132	0	1	1	No	1.06132	1	20	26
Glycine/Lysine	GI history	Does the participant have a history of a GI problem excluding constipation	1.06132	0	1	1	Yes	0.94222	1	6	26
Glycine/Lysine	Gestational diabetes	Maternal gestational diabetes	1.03459	0	1	1	No	1.03459	1	22	26
Glycine/Lysine	Gestational diabetes	Maternal gestational diabetes	1.03459	0	1	1	Yes	0.96657	1	3	26
Glycine/Lysine	Low muscle tone	Low muscle tone was observed in the medical examination of the participant	1.80118	0	0.558238	1	No	1.80118	0.558238	24	26
Glycine/Lysine	Low muscle tone	Low muscle tone was observed in the medical examination of the participant	1.80118	0	0.558238	1	Yes	0.55519	0.558238	2	26
Glycine/Lysine	Medication	Participant was taking a medication at the time of the blood draw	1.42153	0	0.475595	1	No	1.42153	0.475595	8	26
Glycine/Lysine	Medication	Participant was taking a medication at the time of the blood draw	1.42153	0	0.475595	1	Yes	0.70347	0.475595	16	26
Glycine/Lysine	Megalencephaly	Physical examination suggests megalencephaly	0.656713	0	0.641297	1	No	0.656713	0.641297	24	26
Glycine/Lysine	Megalencephaly	Physical examination suggests megalencephaly	0.656713	0	0.641297	1	Yes	1.52274	0.641297	2	26
Glycine/Lysine	Physical abnormality	Participant was previously diagnosed with physical abnormality	0.700816	0	0.478198	1	No	0.700816	0.478198	23	26
Glycine/Lysine	Physical abnormality	Participant was previously diagnosed with physical abnormality	0.700816	0	0.478198	1	Yes	1.42691	0.478198	3	26
Glycine/Lysine	Preferred diet	Participant has dietary preferences for a specific type, color or texture of food	0.375345	0.0781871	0.0598417	0.977366	No	0.375345	0.0598417	5	26
Glycine/Lysine	Preferred diet	Participant has dietary preferences for a specific type, color or texture of food	0.375345	0.0781871	0.0598417	0.977366	Yes	2.66422	0.0598417	21	26
Glycine/Lysine	Race	The parental reported race of the participant		0.0887904	0.12395	1	American Indian or Alaska Native	0	1	0	26
Glycine/Lysine	Race	The parental reported race of the participant		0.0887904	0.12395	1	Asian	0.611533	1	1	26
Glycine/Lysine	Race	The parental reported race of the participant		0.0887904	0.12395	1	Black or African American	3.6216	0.0254381	5	26
Glycine/Lysine	Race	The parental reported race of the participant		0.0887904	0.12395	1	Native Hawaiian or Other Pacific Islander	0	1	0	26
Glycine/Lysine	Race	The parental reported race of the participant		0.0887904	0.12395	1	Other	0.22263	0.152976	1	26
Glycine/Lysine	Race	The parental reported race of the participant		0.0887904	0.12395	1	White	1.09843	1	19	26
Glycine/Lysine	Seizure history	Participant has previous history of any type of seizure	#NUM!	0.0231287	0.620282	1	No	#NUM!	0.620282	26	26
Glycine/Lysine	Seizure history	Participant has previous history of any type of seizure	#NUM!	0.0231287	0.620282	1	Yes	0	0.620282	0	26
Glycine/Lysine	Sex	Biological sex of the participant	2.06998	0.0636982	0.088048	1	F	2.06998	0.088048	9	26
Glycine/Lysine	Sex	Biological sex of the participant	2.06998	0.0636982	0.088048	1	M	0.483097	0.088048	17	26
Glycine/Lysine	Sleep problems	Parental observation of sleep problems	0.552745	0.048798	0.158013	1	No	0.552745	0.158013	11	26
Glycine/Lysine	Sleep problems	Parental observation of sleep problems	0.552745	0.048798	0.158013	1	Yes	1.80915	0.158013	15	26
Glycine/Lysine	Special diet	Participant was on a special diet at the time of blood draw	1.02514	0	1	1	No	1.02514	1	22	26
Glycine/Lysine	Special diet	Participant was on a special diet at the time of blood draw	1.02514	0	1	1	Yes	0.975475	1	4	26
Glycine/Lysine	Stereotypies	Participant has exhibited stereotypies	0.914311	0	1	1	No	0.914311	1	9	26
Glycine/Lysine	Stereotypies	Participant has exhibited stereotypies	0.914311	0	1	1	Yes	1.09372	1	17	26
Glycine/Malate	ADOS-2 Toddler RoC	ADOS-2 Toddler Module Range of Concern	0.588525	0	1	1	Mid-to-moderate	0.588525	1	1	29
Glycine/Malate	ADOS-2 Toddler RoC	ADOS-2 Toddler Module Range of Concern	0.588525	0	1	1	Moderate to severe	1.69916	1	7	29
Glycine/Malate	Anxiety	Parents observed anxiety like behavior	0.780022	0	0.533347	1	No	0.780022	0.533347	19	29
Glycine/Malate	Anxiety	Parents observed anxiety like behavior	0.780022	0	0.533347	1	Yes	1.28202	0.533347	10	29
Glycine/Malate	Attainment roll	Attainment of rolling was achieved normally, delayed, or not yet achieved	0.752365	0	1	1	delayed	0.752365	1	3	29
Glycine/Malate	Attainment roll	Attainment of rolling was achieved normally, delayed, or not yet achieved	0.752365	0	1	1	normal	1.32914	1	24	29
Glycine/Malate	Attainment sit	Attainment of sitting was achieved normally, delayed, or not yet achieved	1.03271	0	1	1	delayed	1.03271	1	4	29
Glycine/Malate	Attainment sit	Attainment of sitting was achieved normally, delayed, or not yet achieved	1.03271	0	1	1	normal	0.968327	1	23	29
Glycine/Malate	Attainment walk	Attainment of waling was achieved normally, delayed, or not yet achieved	1.03808	0	1	1	delayed	1.03808	1	5	29
Glycine/Malate	Attainment walk	Attainment of waling was achieved normally, delayed, or not yet achieved	1.03808	0	1	1	normal	0.963316	1	22	29
Glycine/Malate	Developmental regression	Past or current signs of developmental regression	1.20217	0	0.836221	1	No	1.20217	0.836221	17	29
Glycine/Malate	Developmental regression	Past or current signs of developmental regression	1.20217	0	0.836221	1	Yes	0.831827	0.836221	9	29
Glycine/Malate	First phrases	Attainment of spoken phrases was achieved normally, delayed, or not yet achieved		0	1	1	delayed	1.02997	1	9	29
Glycine/Malate	First phrases	Attainment of spoken phrases was achieved normally, delayed, or not yet achieved		0	1	1	normal	0.958227	1	5	29
Glycine/Malate	First phrases	Attainment of spoken phrases was achieved normally, delayed, or not yet achieved		0	1	1	not yet achieved	1	1	13	29
Glycine/Malate	First words	Attainment of spoken words was achieved normally, delayed, or not yet achieved		0	0.318273	1	delayed	1.47392	0.326169	14	29
Glycine/Malate	First words	Attainment of spoken words was achieved normally, delayed, or not yet achieved		0	0.318273	1	normal	0.563733	0.232851	9	29
Glycine/Malate	First words	Attainment of spoken words was achieved normally, delayed, or not yet achieved		0	0.318273	1	not yet achieved	1.43975	0.522539	4	29
Glycine/Malate	GI history	Does the participant have a history of a GI problem excluding constipation	1.0004	0	1	1	No	1.0004	1	22	29
Glycine/Malate	GI history	Does the participant have a history of a GI problem excluding constipation	1.0004	0	1	1	Yes	0.999599	1	7	29
Glycine/Malate	Gestational diabetes	Maternal gestational diabetes	0.857538	0	0.768895	1	No	0.857538	0.768895	25	29
Glycine/Malate	Gestational diabetes	Maternal gestational diabetes	0.857538	0	0.768895	1	Yes	1.16613	0.768895	4	29
Glycine/Malate	Low muscle tone	Low muscle tone was observed in the medical examination of the participant	2.04615	0	0.563535	1	No	2.04615	0.563535	27	29
Glycine/Malate	Low muscle tone	Low muscle tone was observed in the medical examination of the participant	2.04615	0	0.563535	1	Yes	0.488723	0.563535	2	29
Glycine/Malate	Medication	Participant was taking a medication at the time of the blood draw	1.73454	0.0427701	0.180196	1	No	1.73454	0.180196	10	29
Glycine/Malate	Medication	Participant was taking a medication at the time of the blood draw	1.73454	0.0427701	0.180196	1	Yes	0.576521	0.180196	17	29
Glycine/Malate	Megalencephaly	Physical examination suggests megalencephaly	0.31581	0.0832884	0.0602868	0.977366	No	0.31581	0.0602868	25	29
Glycine/Malate	Megalencephaly	Physical examination suggests megalencephaly	0.31581	0.0832884	0.0602868	0.977366	Yes	3.16646	0.0602868	4	29
Glycine/Malate	Physical abnormality	Participant was previously diagnosed with physical abnormality	0.418895	0.0634322	0.090779	1	No	0.418895	0.090779	24	29
[truncated: 6,787 more rows]
