# Supplementary material for: Metabolomic biomarkers in autism: identification of complex dysregulations of cellular bioenergetics
Source: Front Psychiatry. 2023 Oct 2;14:1249578. doi: 10.3389/fpsyt.2023.1249578 (PMC10622772; doi:10.3389/fpsyt.2023.1249578)
Supplement: Supplementary file 13 [file Table_13.xlsx]

## Sheet: S.Table13
Supplementary Table 13: Partial Spearman Correlation Analysis of Number of Biomarker Clusters and Numerical CAMP Behavioral and Phenotypic Data
Variable	Description	n	pcor	p.value	p.adj
ADOS-2 Comparison Score	ADOS-2 Module-1 or Module-2 Comparison Severity Score	348	0.139341	0.00935059	0.0155843
ADOS-2 RRB CSS	ADOS-2 Module-1 or Module-2 Restrictive Repetitive Calibrated Severity Score	348	0.0537814	0.317822	0.32139
ADOS-2 SA CSS	ADOS-2 Module-1 or Module-2 Social Affect Calibrated Severity Score	348	0.115002	0.0322235	0.0460335
AgeMonths	Participants age in months		-0.048	0.287	0.32139
BMI	Participants body mass index	458	0.0464875	0.32139	0.32139
MSEL DQ	MSEL Developmental Quotient (DQ)	499	-0.134674	0.00259908	0.00740627
MSEL EL	MSEL Expressive Language T-score	499	-0.14157	0.00153865	0.00740627
MSEL FM	MSEL Fine Motor T-score	499	-0.132903	0.00296251	0.00740627
MSEL RL	MSEL Receptive Language T-score	499	-0.140031	0.00173314	0.00740627
MSEL VR	MSEL Visual Reception T-score	499	-0.119829	0.00742803	0.0148561
