# Supplementary material for: Metabolomic biomarkers in autism: identification of complex dysregulations of cellular bioenergetics
Source: Front Psychiatry. 2023 Oct 2;14:1249578. doi: 10.3389/fpsyt.2023.1249578 (PMC10622772; doi:10.3389/fpsyt.2023.1249578)
Supplement: Supplementary file 14 [file Table_14.xlsx]

## Sheet: S.Table14
Supplementary Table 14. Kruskal-Wallis Between Categorical CAMP Behavioral and Phenotypic Data and the Number of Biomarker Clusters
Variable	Description	effsize	df	n	p	p.adj
ADOS-2 Toddler RoC	ADOS-2 Toddler Module Range of Concern	-0.00463426	1	151	0.578	0.777
Anxiety	Parents observed anxiety like behavior	-0.00144523	1	495	0.592	0.777
Attainment roll	Attainment of rolling was achieved normally, delayed, or not yet achieved	-0.000383884	1	478	0.366	0.625154
Attainment sit	Attainment of sitting was achieved normally, delayed, or not yet achieved	-0.000526967	1	480	0.387	0.625154
Attainment walk	Attainment of waling was achieved normally, delayed, or not yet achieved	0.000614802	1	480	0.255	0.595
Developmental regression	Past or current signs of developmental regression	-0.00212438	1	465	0.898	0.948
First phrases	Attainment of spoken phrases was achieved normally, delayed, or not yet achieved	0.00900217	2	488	0.0415	0.2905
First words	Attainment of spoken words was achieved normally, delayed, or not yet achieved	0.000126966	2	484	0.357	0.625154
GI history	Does the participant have a history of a GI problem excluding constipation	-0.00198112	1	499	0.901	0.948
Gestational diabetes	Maternal gestational diabetes	0.000620771	1	487	0.254	0.595
Low muscle tone	Low muscle tone was observed in the medical examination of the participant	0.00161825	1	494	0.18	0.582
Medication	Participant was taking a medication at the time of the blood draw	0.0134284	1	448	0.0082	0.1722
Megalencephaly	Physical examination suggests megalencephaly	0.000245132	1	490	0.29	0.609
Physical abnormality	Participant was previously diagnosed with physical abnormality	-0.00187432	1	493	0.778	0.948
Preferred diet	Participant has dietary preferences for a specific type, color or texture of food	0.00138716	1	498	0.194	0.582
Race	The parental reported race of the participant	0.0142722	5	499	0.0343	0.2905
Seizure history	Participant has previous history of any type of seizure	-0.00200344	1	499	0.948	0.948
Sex	Biological sex of the participant	0.00171092	1	499	0.174	0.582
Sleep problems	Parental observation of sleep problems	-0.00118145	1	495	0.518	0.777
Special diet	Participant was on a special diet at the time of blood draw	0.00483801	1	498	0.0652	0.3423
Stereotypies	Participant has exhibited stereotypies	-0.00201249	1	496	0.939	0.948
