# Supplementary material for: Metabolomic biomarkers in autism: identification of complex dysregulations of cellular bioenergetics
Source: Front Psychiatry. 2023 Oct 2;14:1249578. doi: 10.3389/fpsyt.2023.1249578 (PMC10622772; doi:10.3389/fpsyt.2023.1249578)
Supplement: Supplementary file 15 [file Table_15.xlsx]

## Sheet: S.Table15A
Supplementary Table 15A. Elution Gradient for the Amine Liquid Chromatography Method
Time (min)	Flow (mL / min)	% A	% B
0	0.6	95.5	4.5
2.5	0.6	90	10
5	0.6	72	28
5.1	0.6	4.5	95.5
6.2	0.6	4.5	95.5
6.21	0.6	95.5	4.5
7.5	0.6	95.5	4.5

## Sheet: S.Table15B
Supplementary Table 15B. Elution Gradient for the Plasma Organic Acid Liquid Chromatography Method
Time (min)	Flow (mL / min)	% A	% B
0	0.35	3	97
3.5	0.35	3	97
4.5	0.35	60	40
5.5	0.35	60	40
5.6	0.35	3	97
8	0.35	3	97

## Sheet: S.Table15C
Supplementary Table 15C. Elution Gradient for the Unpolar and Microbiome Liquid Chromatography Method
Time (min)	Flow (mL / min)	% A	% B
0	0.3	90	10
4	0.3	0	100
5	0.3	0	100
5.1	0.3	90	10
6	0.3	90	10
